# Supplementary material for: Links between physical and chemical weathering inferred from a 65-m-deep borehole through Earth’s critical zone
Source: Sci Rep. 2019 Mar 14;9:4495. doi: 10.1038/s41598-019-40819-9 (PMC6418305; doi:10.1038/s41598-019-40819-9)
Supplement: Supplementary file 2 — Supplementary Dataset 1 [file 41598_2019_40819_MOESM2_ESM.xlsx]

## Sheet: Table S1
Table S1: Bulk geochemical analyses (weight %)
Sample	Depth Interval (m)	Depth (m)★	SiO2	Al2O3	CaO	MgO	K2O	Na2O	FeO	Fe2O3 (Total)	MnO	P2O5	ZrO2	TiO2	S	CaCO3	LOI	SUM
CZO 66	0-0.06	0.035	89.026	3.02182	0.031666	0.0456044	0.644222	0.0462997		1.01465	0.0268253	0.0310574	0.0991026	0.542313	0.014694		5.57247	100.102
CZO 67	0.07-0.1	0.1	90.7521	3.5215	0.036115	0.0485148	0.679569	0.0478044		0.960188	0.0285215	0.0240353	0.104596	0.570893			3.46303	100.237
CZO 68	0.13-0.32	0.225	90.5167	4.25045	0.0269875	0.0564075	0.757374	0.0430707		1.07968	0.0284448	0.0184046	0.0964181	0.655405			2.28756	99.8169
CZO 69	0.32-0.6	0.46	58.2915	18.9021	0.00915123	0.189829	0.80182	0.0290571		3.49066	0.0130882	0.0253073	0.0579993	0.667311	0.021121		7.40978	89.8876
CZO 70	0.6-1	0.8	52.7801	26.9869	0.00553217	0.25264	1.09328	0.0385117		4.38937	0.0137214	0.0264866	0.0373627	0.651089			11.6481	97.9231
CZO 71	1-1.5	1.25	56.7026	24.5731	0.00437016	0.219362	1.10777	0.0410231		3.56027	0.0162637	0.0214645	0.0366671	0.605046	0.020002		11.0177	97.9057
CZO 72	1.5-2	1.75	60.9599	22.6041	0.00493903	0.290619	1.80378	0.0661941		3.03057	0.0199347	0.0198558	0.0479433	0.560531			9.70354	99.1119
CZO 73	2-2.5	2.25	61.8605	22.1054	0.0047415	0.326517	2.1285	0.0861008		2.86462	0.0210584	0.0208161	0.0456025	0.538484			9.23211	99.2345
CZO 74	2.5-3	2.75	63.9384	19.911	0.005698	0.382305	2.77573	0.116361		2.54168	0.0259502	0.0243617	0.0457173	0.549756			7.58853	97.9055
CZO 75	3-3.5	3.25	64.2425	19.8161	0.00797702	0.469805	3.3572	0.139982		2.66872	0.0312067	0.0311144	0.0492348	0.527421	0.0067212	0.00448849	7.15345	98.4946
CZO 76	3.5-4	3.75	66.282	18.5647	0.00742539	0.443471	3.11748	0.131027	0.00430208	2.55635	0.0286615	0.0279869	0.0438577	0.474736		0.00556153	6.76188	98.4395
CZO 77	4-4.5	4.25	67.1596	18.413	0.00844713	0.462251	3.60558	0.155856		2.47512	0.0374411	0.0273433	0.0442782	0.493156		0.00534294	6.71615	99.5982
CZO 78	4.5-5	4.75	68.2612	17.763	0.00956953	0.446158	3.89659	0.16856		2.47483	0.0300756	0.0239785	0.0463882	0.494775	0.0059931	0.00406252	5.94757	99.5627
CZO 79	5-5.5	5.25	66.6659	18.653	0.00976858	0.406159	3.89739	0.168437		2.47123	0.0396271	0.0288157	0.0489772	0.503154		0.00451554	6.66528	99.5577
CZO 80	5.5-6.1	5.8	63.3277	18.8179	0.0110498	0.507924	4.18557	0.173793	0.00176301	2.70563	0.0367492	0.0341781	0.0501096	0.559025		0.00558291	6.30314	96.7128
CZO 94	6.1-7.6	6.85	61.3118	19.2445	0.016458	0.576272	4.40507	0.186511	0.00299626	3.82489	0.049919	0.100636	0.0730871	0.70272	0.0063324	0.00406979	5.38941	95.8813
CZO 95	7.6-9.2	8.35	64.9778	19.2375	0.0293539	0.648995	4.8601	0.217415		3.74745	0.053995	0.0903264	0.0650108	0.744963		0.0126783	4.61725	99.2902
CZO 96	9.2-10.7	9.9	68.4185	19.1504	0.0422856	0.71991	5.30049	0.247792		3.65348	0.0578964	0.0795152	0.0569345	0.787207		0.00327471	4.23219	102.747
CZO 97	10.7-12.2	11.45	68.1125	18.0259	0.0793185	0.612148	5.43088	0.305431	0.0090851	3.11185	0.0483394	0.0647473	0.0522478	0.653946	0.00433	0.00738742	4.54972	101.047
CZO 98	12.2-13.2	12.95	67.9574	18.4245	0.151355	0.736029	5.08765	0.469753		3.0925	0.051589	0.0668866	0.0554596	0.682081		0.00715974	4.68513	101.46
CZO 98	13.7-16.8	15.25	69.4149	17.9947	0.601623	0.968704	5.2363	1.07413	0.0120941	3.36882	0.0664287	0.146262	0.0509992	0.72293		0.0123066	2.91172	102.558
CZO 99	16.8-18.3	17.55	71.0502	17.5789	1.07081	1.21229	5.39989	1.70437	0.00632363	3.66193	0.0819724	0.229041	0.0465389	0.763779	0.0070837	0.0287389	0.900255	103.7	2.87389
CZO 101	30.5-33.5	32	69.7687	14.7285	1.86574	0.648256	4.67562	3.3469	0.0153071	2.41245	0.0539824	0.156188	0.0444266	0.529149	0.020012	0.136124	0.585026	98.8149
CZO 102	33.5-36.6	35.05	69.5346	16.0156	1.97664	0.59302	4.44605	3.40976	0.0150963	2.0634	0.0590627	0.173221	0.0432958	0.557705	0.0025595	0.105995	0.570278	99.4427
CZO 103	36.6-39.6	38.1	73.9832	14.7687	1.75926	0.408848	4.14704	3.90545	0.00962353	1.41752	0.0192076	0.0638423	0.023815	0.287286	0.0017537	0.0823804	0.280143	101.064
CZO 104	39.6-42.7	41.15	69.8868	15.2699	1.83641	0.469236	4.38464	3.85245	0.0116121	1.75758	0.021684	0.0892059	0.0305827	0.340358	0.0035378	0.0820175	0.299036	98.2379
CZO 105	42.7-45.7	44.2	71.4846	15.5886	2.06864	0.45033	4.24827	3.92603	0.0108669	1.76448	0.0287959	0.0575882	0.0267234	0.304537		0.0631417	0.245419	100.194
CZO 106	45.7-48.8	47.25	68.7711	15.3612	1.98232	0.409947	4.22744	3.78889	0.0109876	1.63577	0.0310364	0.0807677	0.0322203	0.273361		0.125311	0.424201	97.0183
CZO 107	48.8-51.8	50.3	71.1941	15.4582	1.87814	0.451439	4.31791	3.82212	0.0109697	1.71329	0.02046	0.0780448	0.030824	0.333079		0.0645477	0.356514	99.6542
CZO 108	51.8-54.9	53.35	73.4916	15.6428	1.81162	0.457207	4.41707	4.00241		1.79369	0.0236461	0.0785396	0.0300069	0.331342	0.0025431	0.103282	0.395679	102.476
CZO 109	54.9-57.9	56.4	71.9224	14.48	1.66154	0.376407	4.41901	3.81961		1.44506	0.0248225	0.0744726	0.0262969	0.266398		0.404344	0.626	99.142
CZO 110	57.9-61	59.45	75.2824	15.0116	1.65366	0.348028	4.19735	3.88806	0.00958872	1.3574	0.0291655	0.0650161	0.024807	0.269271	0.00371492	0.358761	0.698293	102.825
CZO 111	61.0-64.0	62.5	72.7553	14.7961	1.21945	0.283501	4.47126	3.88427	0.0125092	1.00783	0.0184085	0.0486121	0.0210782	0.183683		0.388852	0.794492	99.484
CZO 112	64.0-67.1	65.55	69.2671	29.3695	1.95637	0.513442	8.32754	7.21679	0.0164336	3.29885	0.025881	0.183013	0.0324268	0.308789	0.0035648	0.334259	0.92179	121.421
Avg Parent*			70.9657	15.4641	1.91542	0.447632	4.31906	3.87838	0.0111091	1.73296	0.0251245	0.0768293	0.0300715	0.316536	0.00304045	0.0876598	0.34417	99.516
Relative Std✢			0.0250904	0.0100053	0.056204	0.0499576	0.0191321	0.0221431	0.0305622	0.0354789	0.182623	0.151694	0.0678644	0.0875001	0.231334	0.303366	0.210523	0.0207826
Notes:
★Midpoint of depth interval
* Average concentration from 41 to 53 m
✢standard deviation of parent (41-53 m)/mean parent concentration
Analyses were run on <2 mm fraction

## Sheet: Table S2
Table S2: Tau values assuming Zr is immobile
Depth (m)★	Si	Al	Ca	Mg	K	Na	Fe(II)	Fe(III)	Fe (total)	Mn	P	Ti	S	Calcite
0.035	-0.607736	-0.938103	-0.994702	-0.9672	-0.953435	-0.996249			-0.81127	-0.664724	-0.872667	-0.477201	0.224596
0.1	-0.62941	-0.933149	-0.9944	-0.967661	-0.954477	-0.996411			-0.834477	-0.669626	-0.908673	-0.478553
0.225	-0.603844	-0.913521	-0.995515	-0.959702	-0.945624	-0.996534			-0.800521	-0.646868	-0.925049	-0.350587
0.46	-0.552428	-0.325304	-0.997332	-0.76208	-0.899006	-0.995898			0.131434	-0.714942	-0.819193	0.0991951
0.8	-0.340733	0.567062	-0.997376	-0.484886	-0.775983	-0.991156			1.3145	-0.513833	-0.692156	0.664836	3.66889
1.25	-0.283413	0.443667	-0.997903	-0.54748	-0.770345	-0.990468			0.899379	-0.416982	-0.747594	0.576455
1.75	-0.419381	0.000863234	-0.998214	-0.548164	-0.718169	-0.988408			0.218525	-0.461416	-0.824027	0.116969	2.44575
2.25	-0.383777	0.0236794	-0.998206	-0.469066	-0.652178	-0.984231			0.204635	-0.404958	-0.807053	0.128115
2.75	-0.375977	-0.0966144	-0.997888	-0.390942	-0.5556	-0.97912			0.0471829	-0.281582	-0.778762	0.148839
3.25	-0.420533	-0.169068	-0.997268	-0.308272	-0.503244	-0.976786			0.0161856	-0.201543	-0.738855	0.0234218	0.127488
3.75	-0.331655	-0.129769	-0.997157	-0.270069	-0.484334	-0.975709	-0.772988	2.20742	0.0881522	-0.180213	-0.737413	0.03413
4.25	-0.329564	-0.145493	-0.996798	-0.246753	-0.40955	-0.971395			0.0430594	0.0602179	-0.746012	0.0640558
4.75	-0.354878	-0.219585	-0.996566	-0.311717	-0.395896	-0.970711			-0.0126375	-0.193732	-0.789136	0.0189899	0.0670421
5.25	-0.398672	-0.217836	-0.996654	-0.401982	-0.423312	-0.972067			-0.059012	0.0139049	-0.758148	-0.0185319
5.8	-0.443849	-0.231733	-0.996315	-0.27187	-0.397006	-0.971939	-0.912635	2.34181	0.00307039	-0.084531	-0.720708	0.0658092
6.85	-0.634398	-0.466526	-0.996273	-0.439078	-0.569099	-0.979552	-0.900327	2.15776	-0.0371748	-0.155639	-0.441618	-0.081433	-0.284409
8.35	-0.567929	-0.405324	-0.992588	-0.295563	-0.469855	-0.97342			0.0519355	0.0184524	-0.441121	0.0947594
9.9	-0.482603	-0.32676	-0.987857	-0.111333	-0.342455	-0.965548			0.166327	0.241935	-0.440483	0.320938
11.45	-0.436847	-0.30715	-0.975096	-0.173835	-0.263404	-0.953571	-0.600634	1.65552	0.08613	0.133701	-0.501879	0.195759	-0.315525
12.95	-0.469916	-0.331893	-0.955167	-0.062841	-0.348995	-0.932632			0.0183138	0.141463	-0.514533	0.174976
15.25	-0.421947	-0.303371	-0.809748	0.316789	-0.284683	-0.835544	-0.45513	1.54978	0.184285	0.569162	0.133335	0.35426
17.55	-0.364783	-0.269381	-0.636455	0.769189	-0.208044	-0.719846	-0.67652	2.9627	0.382071	1.07884	0.905389	0.567911	0.257135	0.0113156
32	-0.348655	-0.360782	-0.338561	-0.0121122	-0.283941	-0.425527	-0.216478	-0.0465768	-0.0492378	0.429553	0.356785	0.137901	2.72036	0.278262
35.05	-0.333984	-0.286872	-0.281047	-0.0728218	-0.301419	-0.399542	-0.205574	-0.50102	-0.165682	0.6047	0.543821	0.230633	-0.511744	0.225584
38.1	0.284533	0.192055	0.159927	0.158736	0.181164	0.246692	-0.0880506	-0.134203	0.0389785	-0.0540167	0.0314148	0.152476	-0.391807	0.191088
41.15	-0.054926	-0.0400514	-0.0569623	0.0357908	-0.0273354	-0.0421814			0.00334409	-0.168224	0.122475	0.0632369	-0.0445777	0.252027
44.2	0.105691	0.120905	0.215051	0.137007	0.0779339	0.116479	-0.0170128	0.0494472	0.152131	0.263424	-0.171166	0.0887253		0.23165
47.25	-0.116172	-0.0822408	-0.0325588	-0.139997	-0.108752	-0.104738	-0.23559	-0.21452	-0.112545	0.131435	-0.0341439	-0.189457		0.243722
50.3	-0.0442355	-0.0352656	-0.0425305	-0.0107277	-0.04909	-0.0566195	-0.196076	-0.0381864	-0.0290384	-0.220872	-0.0250928	0.0323512
53.35	0.0138724	0.00323198	-0.0509237	0.0296023	-0.000370488	0.0151824	-0.174318	0.15871	0.0446139	-0.0746564	0.00820152	0.0549332	-0.30003	0.317098
56.4	0.134833	0.0621271	-0.00443923	-0.0305252	0.143805	0.10806			-0.0374621	0.110989	0.0933946	-0.0321787		1.34848
59.45	0.251311	0.159952	0.0437774	-0.05573	0.144474	0.188176	-0.109855	-0.377398	-0.047551	0.375114	0.005554	0.0370176	-1	0
62.5	0.423236	0.345554	-0.0941347	-0.0947328	0.434832	0.397003	0.386938	-1	-0.167732	0.0214729	-0.115151	-0.16746		0
65.55	-0.111024	-0.123867	-0.0465367	0.0756348	-0.123385	-0.148561	0.141376	-1	-0.106367	-0.0578035	0.092767	-0.0902399	-0.0920363	0.907964
Avg Parent*	-0.0191539	-0.00668408	0.00641507	0.0103351	-0.0215228	-0.0143754	-0.155749	-0.0111372	0.0117011	-0.0137787	-0.0199451	0.00995792	-0.172304	0.261124
Relative Std✢	-4.36796	-11.5927	18.237	9.68891	-3.18036	-5.89442	-0.615767	-14.1604	8.32653	-14.8902	-5.26872	11.3763	-1.04833	0.146453
Notes
Calculations were done assuming parent is from 41-53 m and Zr is an immobile element
Calculated from bulk chemistry including + 2 mm portion
★Midpoint of depth interval
* Average concentration from 41 to 53 m
✢standard deviation of parent (41-53 m)/mean parent concentration

## Sheet: Table S3
Table S3: Tau values assuming Ti is immobile
Depth (m)★	Si	Al	Ca	Mg	K	Na	Fe(II)	Fe(III)	Fe (total)	Mn	P	Ti	S	Calcite
0.035	-0.249684	-0.881604	-0.989865	-0.93726	-0.910932	-0.992826			-0.639002	-0.35869	-0.756441	0.912782	1.34238
0.1	-0.289304	-0.871798	-0.98926	-0.937983	-0.912699	-0.993117			-0.68257	-0.366428	-0.824858	0.917741
0.225	-0.389978	-0.866834	-0.993093	-0.937947	-0.916269	-0.994663			-0.692832	-0.456228	-0.884587	0.539853
0.46	-0.592819	-0.38619	-0.997573	-0.783551	-0.90812	-0.996268			0.0293293	-0.740667	-0.835509	-0.0902434
0.8	-0.604005	-0.0587291	-0.998424	-0.690592	-0.865442	-0.994688			0.390227	-0.707979	-0.815091	-0.39934	1.80441
1.25	-0.545444	-0.0842316	-0.99867	-0.712951	-0.854322	-0.993954			0.204842	-0.630171	-0.83989	-0.365665
1.75	-0.480184	-0.103947	-0.998401	-0.595481	-0.747682	-0.989622			0.0909205	-0.517817	-0.842455	-0.10472	2.08491
2.25	-0.453759	-0.0925757	-0.99841	-0.529362	-0.691679	-0.986022			0.0678294	-0.472535	-0.828966	-0.113566
2.75	-0.456823	-0.213653	-0.998162	-0.469849	-0.613174	-0.981825			-0.0884857	-0.374657	-0.807425	-0.129556
3.25	-0.433794	-0.188085	-0.99733	-0.324102	-0.514612	-0.977317			-0.00707065	-0.219817	-0.744832	-0.0228858	0.101684
3.75	-0.353712	-0.15849	-0.997251	-0.29416	-0.501352	-0.976511	-0.78048	2.10156	0.0522393	-0.207269	-0.746079	-0.0330035
4.25	-0.369924	-0.196934	-0.996991	-0.292098	-0.445094	-0.973117			-0.0197324	-0.00360686	-0.761302	-0.0601996
4.75	-0.366901	-0.234129	-0.99663	-0.324543	-0.407154	-0.971257			-0.031038	-0.208758	-0.793065	-0.018636	0.0471567
5.25	-0.387318	-0.203067	-0.996591	-0.39069	-0.412423	-0.971539			-0.0412445	0.0330492	-0.753581	0.0188818
5.8	-0.478189	-0.279171	-0.996543	-0.316829	-0.434238	-0.973671	-0.91803	2.13546	-0.058865	-0.141057	-0.737953	-0.0617458
6.85	-0.601986	-0.419232	-0.995943	-0.389351	-0.530899	-0.977739	-0.891491	2.4377	0.0481818	-0.0807849	-0.392117	0.0886522	-0.22097
8.35	-0.605328	-0.456798	-0.993229	-0.356537	-0.515743	-0.975721			-0.0391172	-0.0697021	-0.489496	-0.0865573
9.9	-0.608311	-0.490332	-0.990807	-0.327246	-0.502214	-0.973919			-0.117047	-0.0598087	-0.576425	-0.242962
11.45	-0.529041	-0.420577	-0.979173	-0.309087	-0.383993	-0.961172	-0.666015	1.22079	-0.0916815	-0.0518982	-0.583427	-0.163711	-0.427581
12.95	-0.548856	-0.431387	-0.961844	-0.202401	-0.445942	-0.942664			-0.133332	-0.028522	-0.586828	-0.148919
15.25	-0.57316	-0.485602	-0.859516	-0.027669	-0.471803	-0.878564	-0.597662	0.882787	-0.125511	0.158686	-0.163133	-0.26159
17.55	-0.594864	-0.534017	-0.768134	0.128373	-0.494897	-0.82132	-0.793687	1.52738	-0.118527	0.325869	0.215241	-0.362209	-0.19821	-0.992783
32	-0.427591	-0.438248	-0.41872	-0.131834	-0.370719	-0.495147	-0.311432	-0.162122	-0.16446	0.256306	0.192357	-0.121189	2.26949	-0.75546
35.05	-0.458802	-0.420519	-0.415786	-0.246585	-0.43234	-0.512074	-0.354458	-0.594534	-0.322042	0.303963	0.254493	-0.18741	-0.603249	-0.816693
38.1	0.114586	0.034343	0.00646544	0.00543221	0.0248924	0.0817513	-0.208704	-0.248751	-0.0984814	-0.179173	-0.105044	-0.132303	-0.472273	-0.834194
41.15	-0.111135	-0.0971452	-0.11305	-0.0258138	-0.0851854	-0.0991485			-0.0563307	-0.217695	0.0557153	-0.0594759	-0.101402	-0.762962
44.2	0.0155833	0.0295576	0.116031	0.0443469	-0.00991196	0.0254923	-0.097121	-0.0360772	0.0582381	0.160462	-0.238712	-0.0814947		-0.787229
47.25	0.0904154	0.132277	0.193572	0.0610209	0.0995693	0.104522	-0.056916	-0.0309208	0.0948902	0.395897	0.191616	0.233741		-0.69931
50.3	-0.0741867	-0.0654979	-0.0725352	-0.041729	-0.078889	-0.0861827	-0.221269	-0.0683272	-0.0594659	-0.245287	-0.0556439	-0.0313374
53.35	-0.0389227	-0.049009	-0.100345	-0.0240118	-0.0524239	-0.0376809	-0.217314	0.0983728	-0.00978201	-0.122842	-0.0442983	-0.0520727	-0.336479	-0.699414
56.4	0.172565	0.0974413	0.0286618	0.00170846	0.181835	0.144902			-0.00545907	0.147928	0.129748	0.0332486		0.393313
59.45	0.206644	0.118547	0.00651854	-0.0894369	0.10362	0.145763	-0.14163	-0.399622	-0.0815498	0.326028	-0.0303404	-0.0356962
62.5	0.70951	0.616204	0.0880742	0.0873558	0.72344	0.678001	0.665912	-2.65834	-0.00032664	0.226936	0.0628308	0.201143
65.55	-0.0228455	-0.0369628	0.0480382	0.182328	-0.036433	-0.0641064	0.25459	-1.4214	-0.0177268	0.0356539	0.20116	0.0991909	-0.00197453	-0.00197453
Avg Parent*	-0.0236492	-0.00996347	0.00473446	0.00276264	-0.0253682	-0.0185996	-0.148155	-0.00923807	0.00550996	-0.00589296	-0.0182644	0.00187206	-0.218941	-0.737229
Relative Std✢	-3.34231	-9.25383	29.6706	16.8193	-2.99061	-4.54006	-0.565494	-7.96978	12.5244	-46.855	-8.66537	69.8975	-0.759221	-0.0608127
Notes
Calculations were done assuming parent is from 41-53 m and Ti is an immobile element
Calculated from bulk chemistry including + 2 mm portion
★Midpoint of depth interval
* Average concentration from 41 to 53 m
✢standard deviation of parent (41-53 m)/mean parent concentration

## Sheet: Table S4
Table S4: Bulk geochemistry including >2 mm fraction (weight %)
Sample	Depth Interval (m)	Depth (m)★	SiO2	Al2O3	CaO	MgO	K2O	Na2O	Fe2O3 (Total)	MnO	P2O5	ZrO2	TiO2	LOI	Sum
CZO 66	0-0.06	0.035	89.078	2.85562	0.0299243	0.0430961	0.608789	0.0437533	1.01542	0.0253499	0.0293493	0.0884332	0.483928	5.57247	99.8741
CZO 67	0.07-0.1	0.1	90.9037	2.96862	0.0304449	0.040898	0.572877	0.0402991	0.838475	0.0240436	0.0202617	0.0851207	0.464597	3.46303	99.4524
CZO 68	0.13-0.32	0.225	90.6692	3.58738	0.0227774	0.0476079	0.639224	0.0363517	0.932585	0.0240074	0.0155335	0.0795153	0.540508	2.28756	98.8823
CZO 69	0.32-0.6	0.46	58.2915	18.9021	0.00915123	0.189829	0.80182	0.0290571	3.77001	0.0130882	0.0253073	0.0537017	0.617865	7.40978	90.1133
CZO 70	0.6-1	0.8	52.7854	26.825	0.00549897	0.251124	1.08672	0.0382806	4.93825	0.013639	0.0263277	0.0328126	0.571798	11.6481	98.2231
CZO 71	1-1.5	1.25	56.7026	24.5731	0.00437016	0.219362	1.10777	0.0410231	4.00109	0.0162637	0.0214645	0.0326272	0.538384	11.0177	98.2759
CZO 72	1.5-2	1.75	60.9599	22.6041	0.00493903	0.290619	1.80378	0.0661941	3.35624	0.0199347	0.0198558	0.0432911	0.50614	9.70354	99.3787
CZO 73	2-2.5	2.25	61.8605	22.1054	0.0047415	0.326517	2.1285	0.0861008	3.15599	0.0210584	0.0208161	0.0413924	0.48877	9.23211	99.4721
CZO 74	2.5-3	2.75	63.9384	19.911	0.005698	0.382305	2.77573	0.116361	2.75039	0.0259502	0.0243617	0.042248	0.508038	7.58853	98.0692
CZO 75	3-3.5	3.25	64.2425	19.8161	0.00797702	0.469805	3.3572	0.139982	2.87433	0.0312067	0.0311144	0.0457129	0.489693	7.15345	98.6591
CZO 76	3.5-4	3.75	66.3165	17.8778	0.00715065	0.427063	3.00214	0.126179	2.6403	0.027601	0.0269514	0.0393791	0.426257	6.76188	97.6793
CZO 77	4-4.5	4.25	67.1596	18.413	0.00844713	0.462251	3.60558	0.155856	2.65332	0.0374411	0.0273433	0.0413044	0.460035	6.71615	99.7405
CZO 78	4.5-5	4.75	68.3553	15.9867	0.00861257	0.401543	3.50693	0.151704	2.3682	0.0270681	0.0215807	0.0392663	0.418813	5.94757	97.2334
CZO 79	5-5.5	5.25	66.6659	18.653	0.00976858	0.406159	3.89739	0.168437	2.6477	0.0396271	0.0288157	0.0457127	0.469617	6.66528	99.6975
CZO 80	5.5-6.1	5.8	63.3277	18.8179	0.0110498	0.507924	4.18557	0.173793	2.88764	0.0367492	0.0341781	0.0469511	0.523789	6.30314	96.8566
CZO 94	6.1-7.6	6.85	61.3118	19.2445	0.016458	0.576272	4.40507	0.186511	4.04277	0.049919	0.100636	0.0691481	0.664847	5.38941	96.0576
CZO 95	7.6-9.2	8.35	64.9778	19.2375	0.0293539	0.648995	4.8601	0.217415	3.92885	0.053995	0.0903264	0.0620091	0.710566	4.61725	99.4344
CZO 96	9.2-10.7	9.9	68.4185	19.1504	0.0422856	0.71991	5.30049	0.247792	3.81493	0.0578964	0.0795152	0.0545249	0.753891	4.23219	102.873
CZO 97	10.7-12.2	11.45	68.1125	18.0259	0.0793185	0.612148	5.43088	0.305431	3.26017	0.0483394	0.0647473	0.0498707	0.624194	4.54972	101.163
CZO 98	12.2-13.2	12.95	67.9965	17.6691	0.14515	0.705852	4.87906	0.450493	3.11149	0.0494738	0.0641443	0.0506939	0.62347	4.68513	100.431
CZO 99	13.7-16.8	15.25	69.4149	17.9947	0.601623	0.968704	5.2363	1.07413	3.46985	0.0664287	0.146262	0.0495143	0.70188	2.91172	102.636
CZO 100	16.8-18.3	17.55	71.076	17.1219	1.04297	1.18077	5.25949	1.66006	3.59912	0.0798412	0.223086	0.0449208	0.737224	0.900255	102.926
CZO 101	30.5-33.5	32	69.7687	14.7285	1.86574	0.648256	4.67562	3.3469	2.42664	0.0539824	0.156188	0.0441667	0.526053	0.585026	98.826
CZO 102	33.5-36.6	35.05	69.5346	16.0156	1.97664	0.59302	4.44605	3.40976	2.07524	0.0590627	0.173221	0.0430489	0.554525	0.570278	99.4513
CZO 103	36.6-39.6	38.1	73.9832	14.7687	1.75926	0.408848	4.14704	3.90545	1.42151	0.0192076	0.0638423	0.0237483	0.286481	0.280143	101.068
Notes:
Bulk geochemistry data re-calculated to include rock fragments >2 mm, based on weight percent rock fragments and assumption that fragments are 100% SiO2
★Midpoint of depth interval

## Sheet: Table S5
Table S5: Additional chemical analysis on <2 mm fraction (𝜇mol/kg) and corresponding 𝜏j,i values
Depth (m)★	Th	U	Zr	Ti	𝜏Th,Zr	𝜏Th,Ti	𝜏U,Zr	𝜏U,Ti
3.25	102.914	17.0784	3.99556	66.0375	0.0280576	0.118495	1.01348	1.1906
5.25	102.44	20.5613	3.97465	62.999	0.028705	0.16704	1.43685	1.76455
11.45	206.82	18.2926	4.24007	81.8794	0.946877	0.812867	1.03226	0.892374
12.95	188.806	15.9398	3.77677	95.6314	0.995323	0.416978	0.988111	0.411856
15.25	176.868	10.3983	3.60535	66.2538	0.958034	0.915962	0.358599	0.329407
17.55	153.466	10.226	3.51358	69.8293	0.74334	0.577337	0.370989	0.240442
32	55.7668	4.40719	2.48188	42.6156	-0.103161	-0.0608054	-0.163513	-0.124008
50.3	48.4404	4.70129	2.50146	41.7043	-0.227084	-0.166365	-0.114682	-0.0451326
62.5	50.94	10.9529	1.71056	22.9986	0.00994941	0.589667	1.56287	3.03397
65.55	82.0125	6.949	2.63153	38.6629	0.243914	0.52242	0.243914	0.52242
Avg Parent*	49.6902	7.82707	0.00244039	0.0396328
Relative Std✢	0.03557	0.564774	0.0678644	0.0875001
Notes:
Samples were evaluated by ICP-MS after digestion by LiBO4 fusion
As-received basis
* Average concentration from 41 to 53 m
✢standard deviation of parent (41-53 m)/mean parent concentration
★Midpoint of depth interval

## Sheet: Table S6
Table S6: Calculated mineral percentages and corresponding tau values
Depth (m)★	Apatite	Plag (Ab74)	Calcite	Pyrite	Biotite	Altered Biotite	Epidote	Chlorite	Altered Chlorite	Muscovite	Pyrophyllite	Orthoclase	Quartz	Illmenite	Zircon	Rutile	Mn-oxide	Magnetite	Hematite	Illite	Vermiculite	Kaolinite	Montmorillonite
0.035												2.64012	88.8869	0.0204168	0.147426	0.531565	0.0348158		0.589699	2.33101		4.97998	0.299521
0.1												2.76841	88.0281	0.0188988	0.155598	0.560944	0.0362083		0.510606	2.33101		6.05197	0.302497
0.225												2.40959	85.809	0.0209951	0.143432	0.644352	0.0356767		0.354345	3.63638	0.00116829	7.06946	0.269265
0.46												4.14351	36.7814	0.0716333	0.0862802	0.6296	0.0173238		3.40046	1.63171	0.482214	48.1897	0.191706
0.8		0.227003										6.33852	20.6182	0.0943972	0.0555811	0.601395	0.0190332		4.58652	1.63171	0.761694	72.5894	0.124817
1.25		0.178051										3.04296	28.6722	0.076024	0.0545462	0.565024	0.0223999		2.49143	7.22614	0.617245	62.7095	0.170674
1.5		0.1983										2.06352	34.5459	0.0637713	0.0713208	0.526959	0.0270564		0.00412195	16.3171	0.742433	49.8329	0.324243
2.25		0.18938										4.95135	34.9053	0.0599663	0.0678386	0.506915	0.0284331		0.0903163	14.9185	0.767881	47.6873	0.461448
2.75		0.311478				0.0637221						14.6601	35.6908	0.0546146	0.0732421	0.49867	0.0411919	0.277833	0.25752	11.1889	1.01555	37.8693	0.726893
3.25		0.311478				0.101634						14.365	35.7403	0.0546146	0.0732421	0.49867	0.0411919	0.277833	0.1478	11.6551	1.00609	37.6613	0.726893
3.75		0.288721				0.221049						16.5995	39.3004	0.0520954	0.0652431	0.447311	0.0376734	0.265017	1.31028	5.12823	0.917313	37.8024	0.678533
4.25		0.328288				0.205532						19.9672	38.9678	0.0504152	0.0658686	0.466616	0.0491896	0.25647	1.3325	4.66203	0.893641	36.0449	0.816049
4.75		0.368869				0.284566						22.1307	39.7023	0.0499974	0.0690075	0.468455	0.03919	0.254345	1.47148	3.72962	0.781196	33.5432	0.864936
5.25		0.379437				0.152718						21.8258	37.2829	0.0503085	0.0728589	0.47667	0.0520331	0.255927	1.34826	4.66203	0.698342	35.8665	0.865963
5.8		0.427543				0.12875						22.4454	32.7766	0.052551	0.0745435	0.53136	0.0480677	0.0353545	1.44537	6.52684	1.01792	34.2796	0.866643
6.85		0.63065				0.202231						20.4672	29.7067	0.0730284	0.108725	0.664275	0.0646632	0.0578044	1.49464	11.6551	1.23098	31.9082	0.811254
8.35		1.1157				1.60005		0.244733	0.17648			26.6184	30.9979	0.0633113	0.0967106	0.711634	0.0693769	0.173067	1.97002	4.66203	1.06527	33.0627	0.697167
9.9		1.60075				1.76775		0.261331	0.163975			28.5838	33.3389	0.0611467	0.0846962	0.755017	0.0740905	0.173067	1.60071	5.59443	1.30199	30.6656	0.58308
11.45		3.01265		0.00810153		1.50814		0.410559	0.25761			29.1976	33.8445	0.0509396	0.0777242	0.62713	0.0620662	0.167974	0.913814	6.29373	1.30199	26.6239	0.0774077
12.95	0.144017	2.40664		0.0106776		1.15245		0.604737	0.224309			26.7185	34.0629	0.0386243	0.0825021	0.661748	0.0663326	0.416726	0.535892	7.22614	0.828541	27.8737	1.51094
15.25	0.309172	10.8456	0.00726066	0.0106776		2.37488	0.478095	0.60549	0.194133			29.1615	31.6093	0.0386243	0.0758669	0.702597	0.0838532	0.416726	1.20541	2.79722	2.14237	22.8482
17.55	0.474327	16.8598	0.00726066	0.0132538		2.91174	1.24355	0.632784	0.202884			26.3322	30.7318	0.0537212	0.0692316	0.735498	0.101374	0.0251668	0.607914	7.69234	2.66317	14.1634
32	0.322427	33.0029	0.0197237	0.0374429	0.842209	2.6555	3.03109	1.18715	0.593843	0.562044	0.508434	25.8619	27.2112	0.0114501	0.0660893	0.523121	0.0665474	0.0528934	0.559215			2.28548
35.05	0.357537	33.6177	0.0155828	0.00478888	3.15823	2.42888	3.33119	1.08583	0.543163	0.572515	0.517906	23.2245	25.8273	0.00512511	0.0644071	0.555007	0.0727994	0.0523562				5.65274
38.1	0.13139	38.3928	0.00726066	0.00328121	4.13283		2.49805	0.581909		0.653836	0.59147	22.0042	30.7482	0.0209754	0.0354274	0.276243		0.0320116				1.5738
41.5	0.183624	37.879	0.0122974	0.00661931	4.05253		2.72303	1.03234		0.645085	0.583554	23.1748	25.7325	0.0254299	0.045495	0.326971		0.0388099	0.0203216			2.26101
44.2	0.118478	38.5817	0.00987675	0.00624951	3.88716		3.75812	0.990216		0.657053	0.59438	22.4411	27.0123	0.0254299	0.0397539	0.29115	0.0353776	0.0388099	0.095275			2.16075
47.25	0.166464	37.3009	0.00987675	0.00624951	3.54493		3.44052	0.903036		0.635241	0.574648	22.5775	25.1977	0.286643	0.0479312	0.122461	0.0381986	0.036455				2.72991
50.5	0.160743	37.6024	0.0151812	0.00624951	3.90107		2.98077	0.993759		0.640376	0.579294	22.8857	27.1289	0.100758	0.0458541	0.280036	0.0251644	0.0370456	0.00227538			2.89253
53.35	0.161825	39.3917	0.0151812		3.95248		2.51057	1.00685		0.670847	0.606859	23.4328	28.2711	0.266068	0.0446385	0.191274	0.0290946	0.0183817				2.46839
56.4	0.153801	37.6797	0.056577	0.00624951	3.26152		2.03411	0.830839		0.641691	0.580484	23.9285	28.863	0.253359	0.0391195	0.13302	0.0306128	0.032228				1.02157
59.45	0.134369	38.3828	0.0503123	0.00624951	3.01781		1.99309	0.768756		0.653666	0.591316	22.7623	31.9453	0.0211172	0.036903	0.258155	0.0359951	0.032228	0.0638553			2.66252
62.5	0.100565	38.3826	0.0544383	0.00666982	2.46067		0.305504	0.62683		0.653661	0.591312	24.7432	29.0101	0.0279571	0.0313561	0.168965	0.0227412	0.0426667				2.87586
65.55	0.189544	35.7024	0.0469747	0.00666982	4.46219		3.4093	1.1367		0.608017	0.550022	21.8078	27.4792	0.000209965	0.0482384	0.308678	0.0320136	0.055248				2.16811
Avg Parent*	0.158227	38.1511	0.0124827	0.00634196	3.86763	3.86763	3.0826	0.985241	0	0.64972	0.587747	22.9024	26.6685	0.140866	0.0447345	0.242378	0.0319588	0.0339004	0.0392907	0	0	2.50252	0
Relative Std✢	0.151949	0.0220178	0.212635	0.0291549	0.0495691	0.0495691	0.166311	0.0495691	---	0.0220178	0.0220178	0.0179262	0.0456862	0.906237	0.0678644	0.344846	0.185107	0.257773	1.25517	---	---	0.123182	---
Tau Calculations assuming Ti is immobile and parent is from 41 to 53 m
0.035	-1	-1	-1	-1	-1	-1	-1	-1	-1	-1	-1	-0.932716	0.945413	-0.915403	0.923547	0.280074	-0.364146	-1	7.76018	1.36056e+20	-1	0.161509	1.74823e+19
0.1	-1	-1	-1	-1	-1	-1	-1	-1	-1	-1	-1	-0.932978	0.830167	-0.925613	0.928533	0.283197	-0.371818	-1	6.2055	1.29245e+20	-1	0.340871	1.67722e+19
0.225	-1	-1	-1	-1	-1	-1	-1	-1	-1	-1	-1	-0.949187	0.553987	-0.928018	0.548519	0.283933	-0.460854	-1	3.35561	1.75623e+20	5.64238e+16	0.364338	1.30045e+19
0.46	-1	-1	-1	-1	-1	-1	-1	-1	-1	-1	-1	-0.914181	-0.345779	-0.758785	-0.0851233	0.232155	-0.742873	-1	40.0527	7.73993e+19	2.28736e+19	8.13422	9.09346e+18
0.8	-1	-0.997107	-1	-1	-1	-1	-1	-1	-1	-1	-1	-0.865449	-0.624133	-0.674212	-0.39596	0.20628	-0.710463	-1	55.7513	7.93277e+19	3.70308e+19	13.1019	6.06812e+18
1.25	-1	-0.997558	-1	-1	-1	-1	-1	-1	-1	-1	-1	-0.93049	-0.437533	-0.717656	-0.362095	0.219571	-0.633317	-1	32.1737	3.78043e+20	3.22918e+19	12.1096	8.929e+18
1.5	-1	-0.997065	-1	-1	-1	-1	-1	-1	-1	-1	-1	-0.94912	-0.268489	-0.744352	-0.0996817	0.227739	-0.521919	-1	-0.940757	9.21436e+20	4.19257e+19	10.245	1.83102e+19
2.25	-1	-0.997082	-1	-1	-1	-1	-1	-1	-1	-1	-1	-0.872916	-0.230617	-0.749763	-0.108577	0.229395	-0.477022	-1	0.351221	8.76949e+20	4.51381e+19	10.2015	2.71252e+19
2.75	-1	-0.995299	-1	-1	-1	-0.990514	-1	-1	-1	-1	-1	-0.63144	-0.229433	-0.776769	-0.0573073	0.1846	-0.257881	3.7188	2.77376	6.44226e+20	5.8473e+19	7.71288	4.18526e+19
3.25	-1	-0.9951	-1	-1	-1	-0.984229	-1	-1	-1	-1	-1	-0.623567	-0.195689	-0.767316	-0.0173867	0.234765	-0.226454	3.91863	1.25761	6.99486e+20	6.03809e+19	8.03197	4.3625e+19
3.75	-1	-0.994954	-1	-1	-1	-0.961892	-1	-1	-1	-1	-1	-0.516735	-0.0174167	-0.753417	-0.0275614	0.230513	-0.214013	4.21243	21.2353	3.41931e+20	6.11629e+19	9.07194	4.5242e+19
4.25	-1	-0.994477	-1	-1	-1	-0.965891	-1	-1	-1	-1	-1	-0.440404	-0.0621234	-0.770283	-0.0549105	0.235673	-0.0120836	3.85591	20.7678	2.99235e+20	5.73589e+19	8.24495	5.23787e+19
4.75	-1	-0.993814	-1	-1	-1	-0.952929	-1	-1	-1	-1	-1	-0.381801	-0.0475716	-0.772932	-0.013113	0.236484	-0.215489	3.7999	22.9597	2.38605e+20	4.99775e+19	7.57515	5.53348e+19
5.25	-1	-0.993743	-1	-1	-1	-0.975159	-1	-1	-1	-1	-1	-0.400469	-0.120506	-0.775324	0.024616	0.237215	0.0242606	3.74934	20.5876	2.93289e+20	4.39329e+19	8.01639	5.4478e+19
5.8	-1	-0.993655	-1	-1	-1	-0.981151	-1	-1	-1	-1	-1	-0.445071	-0.304084	-0.788765	-0.0564653	0.241328	-0.148365	-0.409485	19.8296	3.69568e+20	5.76376e+19	6.75621	4.90718e+19
6.85	-1	-0.992554	-1	-1	-1	-0.976447	-1	-1	-1	-1	-1	-0.597452	-0.498239	-0.766479	0.0947791	0.234509	-0.0886051	-0.231938	16.1351	5.24995e+20	5.54485e+19	4.74334	3.65424e+19
8.35	-1	-0.987574	-1	-1	-1	-0.824218	-1	-0.894455	-0.92389	-1	-1	-0.506157	-0.506119	-0.809031	-0.0814165	0.247528	-0.0776165	1.16919	20.3043	1.9809e+20	4.52633e+19	4.61369	2.96227e+19
9.9	-1	-0.983129	-1	-1	-1	-0.816216	-1	-0.893345	-0.933078	-1	-1	-0.498152	-0.497325	-0.825458	-0.238702	0.252554	-0.0678073	1.05279	15.3816	2.24952e+20	5.23531e+19	3.92729	2.34456e+19
11.45	-1	-0.961777	-1	-0.381665	-1	-0.811255	-1	-0.798297	-0.873439	-1	-1	-0.382913	-0.385715	-0.824963	-0.159004	0.252403	-0.0599641	1.39837	10.2577	3.04641e+20	6.30215e+19	4.14961	3.74684e+18
12.95	-0.577603	-0.970725	-1	-0.218663	-1	-0.861719	-1	-0.715154	-0.894345	-1	-1	-0.458602	-0.407253	-0.872755	-0.144129	0.267025	-0.0367868	4.70469	5.32957	3.35346e+20	3.84503e+19	4.16896	7.01188e+19
15.25	-0.144449	-0.875528	-0.74532	-0.262812	-1	-0.731142	-0.932092	-0.730914	-0.913726	-1	-1	-0.442487	-0.481029	-0.879945	-0.257434	0.269225	0.148828	4.38235	12.4329	1.22476e+20	9.38038e+19	2.99761
17.55	0.242374	-0.816853	-0.758941	-0.133895	-1	-0.687995	-0.832814	-0.733824	-0.914659	-1	-1	-0.523502	-0.522421	-0.84195	-0.358619	0.2576	0.314589	-0.692335	5.41221	3.18796e+20	1.10371e+20	1.34554
32	0.218979	-0.482526	-0.0547966	2.53176	-0.869738	-0.58928	-0.411798	-0.279215	-0.639443	-0.482526	-0.482526	-0.324503	-0.389629	-0.951376	-0.116243	0.29108	0.245618	-0.0666581	7.514			-0.453684
35.05	0.282502	-0.499876	-0.291474	-0.571423	-0.536536	-0.643567	-0.386663	-0.374485	-0.6871	-0.499876	-0.499876	-0.424449	-0.450335	-0.97935	-0.182837	0.299639	0.292869	-0.123441				0.282032
38.1	-0.0850628	0.108795	-0.35912	-0.429941	0.177364		-0.10712	-0.349239		0.108795	0.108795	0.0586034	0.270371	-0.835936	-0.12742	0.25576		0.0404242				-0.307082
41.5	0.0792862	-0.0766275	-0.0837934	-0.0293213	-0.0255336		-0.178475	-0.0255336		-0.0766275	-0.0766275	-0.0589298	-0.102633	-0.83211	-0.0541827	0.254589		0.0646904	-0.518989			-0.159745
44.2	-0.221714	0.0511293	-0.177589	0.0242474	0.0446473		0.267174	0.0446473		0.0511293	0.0511293	0.0184626	0.0527991	-0.812362	-0.0763254	0.248547	0.150589	0.189924	1.52041			-0.10255
47.25	0.218222	0.132134	-0.0837951	0.14106	0.0613261		0.292387	0.0613261		0.132134	0.132134	0.141515	0.0940775	1.35625	0.240684	-0.414955	0.384022	0.245199				0.263158
50.5	-0.0345593	-0.0633375	0.155776	-0.0635228	-0.0414533		-0.0810632	-0.0414533		-0.0633375	-0.0633375	-0.0503615	-0.0332623	-0.32025	-0.0258859	0.0979826	-0.251708	0.0384998	-0.944965			0.0984374
53.35	-0.0229603	-0.0136233	0.161835		-0.0237311		-0.221963	-0.0237311		-0.0136233	-0.0136233	-0.0225616	0.0127198	0.804399	-0.0467378	-0.246111	-0.130304	-0.482003				-0.0577156
56.4	0.154972	0.173524	4.38548	0.170886	0.00199661		-0.21594	0.00199661		0.173524	0.173524	0.241442	0.285983	1.13709	0.0390636	-0.3479	0.138162	0.129588				-0.514956
59.45	-0.00171995	0.182665	3.73804	0.15839	-0.08277		-0.239951	-0.08277		0.182665	0.182665	0.168333	0.408126	-0.823777	-0.0302691	0.25204	0.323992	0.117533	0.910469			0.250682
62.5	0.0952624	0.733725	6.51537	0.812361	0.0963792		-0.829213	0.0963792		0.733725	0.733725	0.861776	0.874582	-0.657989	0.207903	0.201316	0.22624	1.16889				0.980361
65.55	0.227978	-0.0407094	2.8576	0.078082	0.182668		0.133729	0.182668		-0.0407094	-0.0407094	-0.0239073	0.0562482	-0.998472	0.105377	0.305489	0.0268431	0.670598				-0.111896
Tau Calculations assuming Zr is immobile and parent is from 41 to 53 m
0.035	-1	-1	-1	-1	-1	-1	-1	-1	-1	-1	-1	-0.965021	0.0113674	-0.95602		-0.334524	-0.669437	-1	3.55418	7.07317e+19	-1	-0.396163	9.0886e+18
0.1	-1	-1	-1	-1	-1	-1	-1	-1	-1	-1	-1	-0.965247	-0.0510058	-0.961428		-0.334625	-0.67427	-1	2.73626	6.7017e+19	-1	-0.30472	8.69684e+18
0.225	-1	-1	-1	-1	-1	-1	-1	-1	-1	-1	-1	-0.967186	0.00353089	-0.953515		-0.170864	-0.651832	-1	1.81276	1.13414e+20	3.64372e+16	-0.118941	8.398e+18
0.46	-1	-1	-1	-1	-1	-1	-1	-1	-1	-1	-1	-0.906197	-0.284908	-0.736342		0.346799	-0.718949	-1	43.8724	8.46008e+19	2.50018e+19	8.9841	9.93955e+18
0.8	-1	-0.995211	-1	-1	-1	-1	-1	-1	-1	-1	-1	-0.777248	-0.377745	-0.460652		0.997019	-0.520667	-1	92.9529	1.31328e+20	6.13051e+19	22.346	1.00459e+19
1.25	-1	-0.996172	-1	-1	-1	-1	-1	-1	-1	-1	-1	-0.891033	-0.118258	-0.557388		0.911839	-0.425177	-1	51.0042	5.92632e+20	5.06216e+19	19.5511	1.39974e+19
1.5	-1	-0.99674	-1	-1	-1	-1	-1	-1	-1	-1	-1	-0.943486	-0.187498	-0.716047		0.363673	-0.468987	-1	-0.934198	1.02346e+21	4.65676e+19	11.4901	2.03375e+19
2.25	-1	-0.996727	-1	-1	-1	-1	-1	-1	-1	-1	-1	-0.857437	-0.136905	-0.719284		0.379138	-0.413322	-1	0.515802	9.83763e+20	5.0636e+19	11.5658	3.04291e+19
2.75	-1	-0.99463	-1	-1	-1	-0.989163	-1	-1	-1	-1	-1	-0.578953	-0.119698	-0.744979		0.353299	-0.152196	4.3908	3.31118	7.35969e+20	6.68001e+19	8.95367	4.78128e+19
3.25	-1	-0.995013	-1	-1	-1	-0.98395	-1	-1	-1	-1	-1	-0.616906	-0.181457	-0.763198		0.256614	-0.212767	4.00566	1.29756	7.11863e+20	6.14493e+19	8.19179	4.43969e+19
3.75	-1	-0.994811	-1	-1	-1	-0.960812	-1	-1	-1	-1	-1	-0.503038	0.0104321	-0.746428		0.265389	-0.191736	4.36016	21.8656	3.51622e+20	6.28964e+19	9.3574	4.65243e+19
4.25	-1	-0.994156	-1	-1	-1	-0.963909	-1	-1	-1	-1	-1	-0.407891	-0.00763201	-0.756936		0.307467	0.0453152	4.13804	22.0325	3.16621e+20	6.06915e+19	8.78209	5.54219e+19
4.75	-1	-0.993732	-1	-1	-1	-0.952304	-1	-1	-1	-1	-1	-0.373587	-0.0349165	-0.769915		0.252913	-0.205066	3.86368	23.278	2.41775e+20	5.06415e+19	7.68909	5.60701e+19
5.25	-1	-0.993893	-1	-1	-1	-0.975756	-1	-1	-1	-1	-1	-0.414873	-0.141635	-0.780722		0.207492	-0.000346811	3.63524	20.069	2.86243e+20	4.28774e+19	7.79978	5.31691e+19
5.8	-1	-0.993275	-1	-1	-1	-0.980023	-1	-1	-1	-1	-1	-0.411862	-0.262437	-0.776124		0.315614	-0.0973991	-0.374146	21.0762	3.91684e+20	6.10869e+19	7.22037	5.20084e+19
6.85	-1	-0.993199	-1	-1	-1	-0.978486	-1	-1	-1	-1	-1	-0.632302	-0.541679	-0.786696		0.127633	-0.167508	-0.298432	14.6516	4.79544e+20	5.06481e+19	4.24612	3.33788e+19
8.35	-1	-0.986473	-1	-1	-1	-0.808638	-1	-0.8851	-0.917144	-1	-1	-0.462387	-0.462345	-0.792105		0.3581	0.00413679	1.36145	22.1926	2.15647e+20	4.92751e+19	5.11124	3.22482e+19
9.9	-1	-0.977839	-1	-1	-1	-0.758591	-1	-0.859903	-0.912095	-1	-1	-0.340799	-0.339714	-0.770731		0.645287	0.224478	1.69643	20.518	2.95485e+20	6.87682e+19	5.47222	3.07969e+19
11.45	-1	-0.954551	-1	-0.264758	-1	-0.77557	-1	-0.760161	-0.84951	-1	-1	-0.266243	-0.269574	-0.791869		0.489191	0.117766	1.85182	12.3861	3.62239e+20	7.49368e+19	5.12323	4.45524e+18
12.95	-0.506471	-0.965796	-1	-0.0870853	-1	-0.838432	-1	-0.667186	-0.876553	-1	-1	-0.36743	-0.307434	-0.851327		0.480392	0.125418	5.66536	6.39546	3.91818e+20	4.49254e+19	5.03942	8.19268e+19
15.25	0.152155	-0.832376	-0.657028	-0.00724228	-1	-0.637934	-0.908549	-0.637627	-0.883816	-1	-1	-0.249208	-0.301111	-0.838324		0.709241	0.547106	6.24831	17.0899	1.64937e+20	1.26324e+20	4.38351
17.55	0.937029	-0.714449	-0.624157	0.350376	-1	-0.513541	-0.739335	-0.584996	-0.866941	-1	-1	-0.257075	-0.25539	-0.753578		0.96077	1.04962	-0.520308	8.9975	4.97047e+20	1.72083e+20	2.65702
32	0.379315	-0.414461	0.0695291	2.9963	-0.852604	-0.535256	-0.33443	-0.184407	-0.592018	-0.414461	-0.414461	-0.235653	-0.309345	-0.944981		0.4609	0.409459	0.0561075	8.63388			-0.381825
35.05	0.569457	-0.387975	-0.132944	-0.475531	-0.432838	-0.563817	-0.249431	-0.234529	-0.61709	-0.387975	-0.387975	-0.295672	-0.32735	-0.97473		0.590428	0.582144	0.0726854				0.568881
38.1	0.048542	0.270708	-0.265535	-0.346697	0.34929		0.0232633	-0.254211		0.270708	0.270708	0.213187	0.455879	-0.811979		0.439134		0.192353				-0.205898
41.5	0.141115	-0.0237306	-0.031307	0.0262856	0.0302903		-0.131412	0.0302903		-0.0237306	-0.0237306	-0.00501912	-0.051226	-0.822492		0.326461		0.125683	-0.491433			-0.11161
44.2	-0.157403	0.137987	-0.109631	0.108883	0.130969		0.371884	0.130969		0.137987	0.137987	0.102621	0.139794	-0.796857		0.351718	0.245665	0.288251	1.72868			-0.0283918
47.25	-0.0181052	-0.087492	-0.261533	-0.0802976	-0.144564		0.0416726	-0.144564		-0.087492	-0.087492	-0.0799312	-0.118166	0.899157		-0.52845	0.115531	0.00363853				0.0181135
50.5	-0.00890387	-0.0384469	0.186489	-0.038637	-0.0159811		-0.0566436	-0.0159811		-0.0384469	-0.0384469	-0.025126	-0.00757246	-0.302187		0.12716	-0.231823	0.0660966	-0.943502			0.127627
53.35	0.0249433	0.0347382	0.218799		0.0241348		-0.183817	0.0241348		0.0347382	0.0347382	0.0253616	0.0623728	0.892868		-0.209148	-0.0876633	-0.456606				-0.011516
56.4	0.111551	0.129405	4.18301	0.126866	-0.0356735		-0.245417	-0.0356735		0.129405	0.129405	0.19477	0.237636	1.05674		-0.372415	0.0953728	0.0871213				-0.533192
59.45	0.0294403	0.219581	3.88593	0.194548	-0.0541396		-0.216227	-0.0541396		0.219581	0.219581	0.204801	0.452079	-0.818276		0.291121	0.365319	0.152415	0.970102			0.289721
62.5	-0.0932533	0.435317	5.22183	0.500419	-0.0923287		-0.858609	-0.0923287		0.435317	0.435317	0.541329	0.55193	-0.716856		-0.00545356	0.0151804	0.795584				0.639503
65.55	0.110913	-0.13216	2.48985	-0.024693	0.0699228		0.0256489	0.0699228		-0.13216	-0.13216	-0.11696	-0.0444453	-0.998618		0.181035	-0.0710472	0.511338				-0.19656
Notes:
* Average concentration from 41 to 53 m
✢standard deviation of parent (41-53 m)/mean parent concentration

## Sheet: Table S7
Table S8 : Chlorite oxidation used for mineral model
Depth		General Equation
9.9	0.3	Mg1.02Fe(III)0.44Fe(II)3.12Al(Si3Al)O10(OH)8
11.45	0.3	Mg1.02Fe(III)0.44Fe(II)3.12Al(Si3Al)O10(OH)8
12.95	0.22	Mg1.13Fe(III)0.32Fe(II)3.23Al(Si3Al)O10(OH)8
15.25	0.2	Mg1.16Fe(III)0.29Fe(II)3.26Al(Si3Al)O10(OH)8
17.55	0.2	Mg1.16Fe(III)0.29Fe(II)3.26Al(Si3Al)O10(OH)8
32	0.17	Mg1.20Fe(III)0.25Fe(II)3.30Al(Si3Al)O10(OH)8
35.05	0.17	Mg1.20Fe(III)0.25Fe(II)3.30Al(Si3Al)O10(OH)8

## Sheet: Table S8
Table S8: Alternative chemical weathering model: Tau values assuming Ti is immobile and that sample at 32 m depth represents protolith
Depth (m)★	Si	Al	Ca	Mg	K	Na	Fe (total)	Mn	P
0.035	-0.397763	-0.903167	-0.99199	-0.966797	-0.934971	-0.993471	-0.801497	-0.765468	-0.906151
0.1	-0.431039	-0.895418	-0.991533	-0.967265	-0.936426	-0.993752	-0.825905	-0.768897	-0.932689
0.225	-0.391789	-0.864711	-0.993219	-0.959208	-0.924062	-0.993967	-0.790191	-0.752977	-0.944759
0.46	-0.31285	0.0555025	-0.995966	-0.759163	-0.858959	-0.99286	0.190028	-0.800597	-0.866738
0.8	0.0121617	1.45153	-0.996033	-0.47857	-0.687152	-0.984605	1.43436	-0.659917	-0.773108
1.25	0.100164	1.25849	-0.996829	-0.541932	-0.679279	-0.983408	0.997743	-0.592167	-0.813968
1.75	-0.108585	0.565761	-0.997299	-0.542624	-0.606413	-0.979822	0.281629	-0.62325	-0.870302
2.25	-0.0539221	0.601455	-0.997288	-0.462556	-0.514256	-0.97255	0.26702	-0.583757	-0.857791
2.75	-0.0419473	0.413266	-0.996807	-0.383474	-0.379381	-0.963654	0.101414	-0.497453	-0.83694
3.25	-0.110353	0.299919	-0.995869	-0.299791	-0.306264	-0.95959	0.0688115	-0.441464	-0.807527
3.75	0.0261001	0.361399	-0.995701	-0.26112	-0.279855	-0.957716	0.144505	-0.426543	-0.806464
4.25	0.0293094	0.3368	-0.995159	-0.237518	-0.175417	-0.950206	0.0970771	-0.258357	-0.812802
4.75	-0.00955448	0.22089	-0.994808	-0.303278	-0.156349	-0.949017	0.0384957	-0.436	-0.844585
5.25	-0.0767903	0.223627	-0.994941	-0.39465	-0.194637	-0.951376	-0.0102804	-0.290754	-0.821746
5.8	-0.14615	0.201885	-0.994429	-0.262943	-0.1579	-0.951153	0.0550171	-0.359612	-0.794151
6.85	-0.438696	-0.165427	-0.994366	-0.4322	-0.398233	-0.964406	0.0126877	-0.409353	-0.588452
8.35	-0.336649	-0.0696825	-0.988794	-0.286926	-0.259636	-0.953732	0.106413	-0.287573	-0.588086
9.9	-0.205649	0.0532248	-0.981641	-0.100437	-0.0817177	-0.940029	0.226728	-0.131242	-0.587616
11.45	-0.135399	0.0839029	-0.962349	-0.163705	0.0286798	-0.91918	0.142378	-0.206954	-0.632867
12.95	-0.186171	0.0451936	-0.932219	-0.0513508	-0.0908504	-0.882731	0.0710499	-0.201524	-0.642193
15.25	-0.112524	0.0898145	-0.712367	0.332934	-0.00103716	-0.713727	0.245617	0.0976595	-0.16469
17.55	-0.0247608	0.142988	-0.450373	0.79088	0.105992	-0.512328	0.453645	0.454192	0.404342
32	0	0	0	0	0	0	0	0	0
35.05	0.022524	0.115626	0.0869526	-0.061454	-0.0244091	0.0452337	-0.122475	0.122519	0.137852
38.1	0.972124	0.864865	0.753641	0.172943	0.649533	1.17015	0.0927848	-0.338266	-0.23981
41.15	0.450957	0.501754	0.425736	0.0484903	0.358358	0.6673	0.055305	-0.418157	-0.172695
44.2	0.69755	0.753557	0.83698	0.150947	0.505369	0.943485	0.211797	-0.11621	-0.389119
47.25	0.356928	0.435753	0.462631	-0.129453	0.244657	0.558406	-0.0665853	-0.208539	-0.288129
50.3	0.46737	0.509241	0.447555	0.00140148	0.327977	0.642167	0.0212454	-0.454985	-0.281458
53.35	0.556582	0.569467	0.434865	0.042226	0.396015	0.767155	0.098712	-0.352704	-0.256919
56.4	0.742291	0.661603	0.505143	-0.0186388	0.59736	0.928829	0.0123855	-0.222842	-0.194128
59.45	0.934627	0.827403	0.589137	-0.0374311	0.609534	1.08283	0.00881865	-0.0313169	-0.253658
62.5	1.20257	1.12186	0.380505	-0.0762948	1.01984	1.45127	-0.11762	-0.279737	-0.342611
65.55	0.364831	0.370632	0.441498	0.0888229	0.224221	0.482122	-0.0600879	-0.340915	-0.194591
Notes
Calculations were done assuming parent is from 32 m and Ti is an immobile element
Calculated from bulk chemistry including + 2 mm portion
★Midpoint of depth interval
