# Supplementary material for: Links between physical and chemical weathering inferred from a 65-m-deep borehole through Earth’s critical zone
Source: Sci Rep. 2019 Mar 14;9:4495. doi: 10.1038/s41598-019-40819-9 (PMC6418305; doi:10.1038/s41598-019-40819-9)
Supplement: Supplementary file 3 — Supplementary Dataset 2 [file 41598_2019_40819_MOESM3_ESM.xlsx]

## Sheet: Table S9
Table S9: P-velocity from sonic log
Depth (m)	Sonic Vp (m/s)
16	3133.22
16.05	3141.56
16.11	3148.32
16.16	3157
16.22	3163.05
16.27	3163.05
16.32	3194.1
16.38	3236.44
16.43	3267.32
16.49	3307.27
16.54	3355.59
16.59	3422.73
16.65	3479.26
16.7	3563.78
16.76	3634.14
16.81	3702.6
16.86	3773.2
16.92	3853.1
16.97	3916.72
17.03	4014.95
17.08	4115.3
17.14	4183.68
17.19	4220.98
17.24	4297.13
17.3	4444.45
17.35	4500.16
17.41	4625.59
17.46	4714.9
17.51	4780.24
17.57	4859.68
17.62	4979.31
17.68	5114.11
17.73	5194.19
17.78	5198.57
17.84	5193.43
17.89	5193.43
17.95	5193.43
18	5209.27
18.05	5227.32
18.11	5249.87
18.16	5249.87
18.22	5249.87
18.27	5292.01
18.32	5404.17
18.38	5457.34
18.43	5468.31
18.49	5493.1
18.54	5305.32
18.59	5257.09
18.65	5228.25
18.7	5227.45
18.76	5221.5
18.81	5146.36
18.86	5004.44
18.92	4982.47
18.97	4987.17
19.03	5009.91
19.08	5033.58
19.14	5056.09
19.19	5061.67
19.24	5123.1
19.3	5132.7
19.35	5192.57
19.41	5211.57
19.46	5232.61
19.51	5254.69
19.57	5261.19
19.62	5234.36
19.68	5183.4
19.73	5157.75
19.78	5140.26
19.84	5108.42
19.89	4990.27
19.95	4900.84
20	4832.85
20.05	4810.26
20.11	4725.13
20.16	4666.47
20.22	4512.39
20.27	4487.57
20.32	4477.97
20.38	4521.88
20.43	4568.44
20.49	4653.67
20.54	4798.88
20.59	4865.48
20.65	4936.24
20.7	5018.87
20.76	5089.62
20.81	5125.76
20.86	5148.76
20.92	5158.14
20.97	5133.63
21.03	5108.16
21.08	5107.1
21.14	5118.16
21.19	5123.11
21.24	5084.38
21.3	5078.32
21.35	5034.92
21.41	5013.49
21.46	4832.73
21.51	4802.13
21.57	4741.39
21.62	4697.52
21.68	4687.94
21.73	4668.97
21.78	4662.22
21.84	4643.65
21.89	4624.22
21.95	4571.58
22	4493.83
22.05	4455.88
22.11	4329.36
22.16	4254.11
22.22	4229.74
22.27	4234.38
22.32	4251.9
22.38	4270.82
22.43	4371.77
22.49	4446.74
22.54	4535.76
22.59	4656.66
22.65	4717.22
22.7	4788.85
22.76	4878.56
22.81	4947.84
22.86	4989.24
22.92	5094.42
22.97	5118.51
23.03	5158.17
23.08	5179.82
23.14	5194.34
23.19	5200.49
23.24	5214.89
23.3	5217.14
23.35	5216.13
23.41	5179.82
23.46	5170.04
23.51	5107.83
23.57	5052.93
23.62	5041.58
23.68	5026.68
23.73	5026.68
23.78	5013.6
23.84	4988.08
23.89	4985.72
23.95	5001.02
24	5062.56
24.05	5108.58
24.11	5135.94
24.16	5152.7
24.22	5161.5
24.27	5179.82
24.32	5189.87
24.38	5209.94
24.43	5217.14
24.49	5217.14
24.54	5217.14
24.59	5217.14
24.65	5217.14
24.7	5217.14
24.76	5214.89
24.81	5195.18
24.86	5165.03
24.92	5121.39
24.97	5080.04
25.03	5055.39
25.08	5046.49
25.14	5046.49
25.19	5026.57
25.24	5004.84
25.3	4979
25.35	4959.48
25.41	4961.22
25.46	4975.55
25.51	4975.55
25.57	4975.55
25.62	4975.55
25.68	4975.55
25.73	4986.36
25.78	5012.2
25.84	5021.07
25.89	5058.59
25.95	5065.85
26	5065.85
26.05	5065.85
26.11	5065.85
26.16	5065.85
26.22	5065.85
26.27	5059.44
26.32	5065.54
26.38	5070.93
26.43	5078.47
26.49	5099.24
26.54	5103.74
26.59	5103.74
26.65	5103.74
26.7	5118.26
26.76	5076.46
26.81	5076.46
26.86	5069.14
26.92	5044.95
26.97	5033.64
27.03	4972.38
27.08	4887.63
27.14	4857.5
27.19	4853.17
27.24	4868.9
27.3	4881.89
27.35	4920.94
27.41	4951.55
27.46	5028.14
27.51	5070.56
27.57	5053.14
27.62	5042.99
27.68	5009.07
27.73	4979.13
27.78	4972.01
27.84	4939.67
27.89	4835
27.95	4698.14
28	4601.3
28.05	4560.32
28.11	4446.72
28.16	4226.37
28.22	4115.7
28.27	3998.62
28.32	3947.05
28.38	3917.02
28.43	3939.14
28.49	4031.74
28.54	4086.7
28.59	4161.89
28.65	4237.43
28.7	4301.09
28.76	4402.44
28.81	4506.52
28.86	4578.29
28.92	4704.41
28.97	4727.97
29.03	4768.61
29.08	4821.75
29.14	4887.53
29.19	4984.24
29.24	5057.66
29.3	5090.68
29.35	5128.83
29.41	5154.51
29.46	5172.56
29.51	5180.86
29.57	5124.18
29.62	5020.53
29.68	4952.49
29.73	4845.82
29.78	4773.69
29.84	4736.18
29.89	4715.62
29.95	4713.34
30	4699.45
30.05	4678.97
30.11	4678.97
30.16	4678.97
30.22	4695.57
30.27	4760.83
30.32	4885.45
30.38	4993.28
30.43	5053.47
30.49	5099.54
30.54	5155.27
30.59	5151.18
30.65	5149.35
30.7	5149.35
30.76	5149.35
30.81	5149.35
30.86	5149.35
30.92	5149.35
30.97	5149.35
31.03	5149.35
31.08	5159.86
31.14	5184.41
31.19	5192.1
31.24	5169.4
31.3	5147.53
31.35	5146.49
31.41	5146.49
31.46	5155.11
31.51	5192.1
31.57	5192.1
31.62	5199.68
31.68	5209.64
31.73	5205.2
31.78	5214.86
31.84	5242.72
31.89	5233.99
31.95	5230.94
32	5112.01
32.05	4923.71
32.11	4857.59
32.16	4760.47
32.22	4683.98
32.27	4620.42
32.32	4474.05
32.38	4338.99
32.43	4297.66
32.49	4267.32
32.54	4262.82
32.59	4352.47
32.65	4473.39
32.7	4582.7
32.76	4701.47
32.81	4794.31
32.86	4915.94
32.92	5009.9
32.97	5087.19
33.03	5079.6
33.08	5044
33.14	5017.81
33.19	5000.4
33.24	4997.36
33.3	4997.36
33.35	4997.36
33.41	4997.36
33.46	5000.02
33.51	5017.23
33.57	5038.02
33.62	5047.47
33.68	5047.47
33.73	5056.24
33.78	5062.23
33.84	5062.23
33.89	5062.23
33.95	5062.23
34	5062.23
34.05	5062.23
34.11	5062.23
34.16	5062.23
34.22	5057.44
34.27	5047.47
34.32	5040.38
34.38	5005.33
34.43	4975.19
34.49	4970.25
34.54	4958.99
34.59	4938.09
34.65	4916.41
34.7	4879.44
34.76	4940.13
34.81	4968.96
34.86	4955.08
34.92	4930.64
34.97	4991.01
35.03	4947.5
35.08	4918.92
35.14	4791.5
35.19	4547.86
35.24	4439.41
35.3	4404.31
35.35	4351.59
35.41	4196.87
35.46	4099.37
35.51	4027.01
35.57	4007.1
35.62	3956.27
35.68	4147.82
35.73	4348.69
35.78	4402.69
35.84	4442.47
35.89	4492.19
35.95	4594.86
36	4623.68
36.05	4694.17
36.11	4733.25
36.16	4767.04
36.22	4785.51
36.27	4800.74
36.32	4808.18
36.38	4816.02
36.43	4816.02
36.49	4804.87
36.54	4800.74
36.59	4780.64
36.65	4778.2
36.7	4542.32
36.76	4422.77
36.81	4338.8
36.86	4289.14
36.92	4245.98
36.97	4168.72
37.03	4125.17
37.08	4109.13
37.14	4089.75
37.19	4177.58
37.24	4253.15
37.3	4405.6
37.35	4573.79
37.41	4761.39
37.46	4815.18
37.51	4840.43
37.57	4894.95
37.62	4924
37.68	4934.88
37.73	4953.72
37.78	4987.12
37.84	5017.17
37.89	5035.2
37.95	5037.65
38	5096.27
38.05	5159.89
38.11	5162.49
38.16	5193.93
38.22	5255.27
38.27	5266.52
38.32	5266.52
38.38	5254.4
38.43	5259.02
38.49	5230.49
38.54	5200.38
38.59	5196.47
38.65	5097.97
38.7	5095.23
38.76	5095.23
38.81	5095.23
38.86	5095.23
38.92	5095.23
38.97	5095.23
39.03	5095.23
39.08	5095.23
39.14	5095.23
39.19	5095.23
39.24	5117.57
39.3	5121.07
39.35	5121.07
39.41	5121.07
39.46	5125.87
39.51	5151.72
39.57	5175.07
39.62	5180.92
39.68	5176.53
39.73	5202.38
39.78	5213.38
39.84	5187.98
39.89	5193.77
39.95	5156.25
40	5108.16
40.05	5031.03
40.11	4958.89
40.16	4937.84
40.22	4899.62
40.27	4832.28
40.32	4795.03
40.38	4785.48
40.43	4778.2
40.49	4778.2
40.54	4778.2
40.59	4778.2
40.65	4919.3
40.7	4993.91
40.76	5032.94
40.81	5077.98
40.86	5118.81
40.92	5172.07
40.97	5186.73
41.03	5203.97
41.08	5203.97
41.14	5221.21
41.19	5241.56
41.24	5245.16
41.3	5245.16
41.35	5263.36
41.41	5146.52
41.46	5114.64
41.51	5078.32
41.57	5084.26
41.62	5121.69
41.68	5147.28
41.73	5153.72
41.78	5112.04
41.84	5083.18
41.89	5081.92
41.95	5106.04
42	5108.16
42.05	5128.17
42.11	5128.17
42.16	5128.17
42.22	5128.17
42.27	5128.17
42.32	5140.11
42.38	5152.7
42.43	5163.51
42.49	5154.76
42.54	5149.35
42.59	5149.35
42.65	5123.82
42.7	5123.11
42.76	5120.49
42.81	5098.25
42.86	5083.35
42.92	5088.13
42.97	5076.46
43.03	5076.46
43.08	5076.46
43.14	5076.46
43.19	5030.85
43.24	5002.54
43.3	5000.08
43.35	5000.53
43.41	5023.25
43.46	5077.02
43.51	5077.02
43.57	5077.02
43.62	5095.54
43.68	5119.84
43.73	5110.27
43.78	5089
43.84	5081.92
43.89	5068.46
43.95	5051.3
44	5050.02
44.05	5050.02
44.11	5050.02
44.16	5050.02
44.22	5050.02
44.27	5067.08
44.32	5115.02
44.38	5148.33
44.43	5155.28
44.49	5155.28
44.54	5175.17
44.59	5155.64
44.65	5109.37
44.7	5061.56
44.76	5059.56
44.81	5063.47
44.86	5069.98
44.92	5051.83
44.97	5051.83
45.03	5065.14
45.08	5105.46
45.14	5123.11
45.19	5143.68
45.24	5149.35
45.3	5168.28
45.35	5196.47
45.41	5196.47
45.46	5193.32
45.51	5179.82
45.57	5179.82
45.62	5179.82
45.68	5167.22
45.73	5155.28
45.78	5155.28
45.84	5155.28
45.89	5155.28
45.95	5155.28
46	5249.87
46.05	5251.22
46.11	5271.22
46.16	5295.5
46.22	5295.5
46.27	5295.5
46.32	5295.5
46.38	5295.5
46.43	5276.71
46.49	5266.52
46.54	5044.63
46.59	4957.06
46.65	4952.73
46.7	4953.96
46.76	4981.33
46.81	5037.78
46.86	5108.16
46.92	5096.09
46.97	5076.27
47.03	5076.27
47.08	5076.27
47.14	5076.27
47.19	5088.68
47.24	5092.1
47.3	5162.25
47.35	5165.55
47.41	5137.92
47.46	5115.84
47.51	5075.19
47.57	5008.91
47.62	4986.47
47.68	4986.47
47.73	4986.47
47.78	4986.47
47.84	4986.47
47.89	4986.47
47.95	4986.47
48	4986.47
48.05	4987.75
48.11	5002.3
48.16	5002.3
48.22	5002.3
48.27	5009.91
48.32	5021.07
48.38	5021.07
48.43	5021.07
48.49	5021.07
48.54	5021.07
48.59	5057.28
48.65	5061.67
48.7	5061.67
48.76	5066.21
48.81	5095.23
48.86	5102.91
48.92	5127.7
48.97	5138.61
49.03	5138.61
49.08	5138.61
49.14	5138.61
49.19	5124.86
49.24	5098.72
49.3	5095.23
49.35	5095.23
49.41	5095.23
49.46	5095.23
49.51	5090.66
49.57	5078.32
49.62	5071.12
49.68	5049.07
49.73	5037.14
49.78	5037.14
49.84	5037.14
49.89	5057.69
49.95	5061.67
50	5061.67
50.05	5061.67
50.11	5061.67
50.16	5061.67
50.22	5061.67
50.27	5061.67
50.32	5069.77
50.38	5078.32
50.43	5089.29
50.49	5095.23
50.54	5095.23
50.59	5078.49
50.65	5076.46
50.7	5076.46
50.76	5076.46
50.81	5076.46
50.86	5076.46
50.92	5076.46
50.97	5068.69
51.03	5050.55
51.08	5042.9
51.14	5042.9
51.19	5042.9
51.24	5042.9
51.3	5042.9
51.35	5042.9
51.41	5044.7
51.46	5059.56
51.51	5059.56
51.57	5072.09
51.62	5095.23
51.68	5118.23
51.73	5140.01
51.78	5175.2
51.84	5192.1
51.89	5192.1
51.95	5192.1
52	5192.1
52.05	5214.3
52.11	5239.21
52.16	5239.21
52.22	5239.21
52.27	5239.21
52.32	5239.21
52.38	5239.21
52.43	5239.21
52.49	5265.01
52.54	5274.57
52.59	5274.57
52.65	5257.24
52.7	5228.7
52.76	5208.61
52.81	5182.61
52.86	5169.36
52.92	5173.32
52.97	5179.82
53.03	5217.68
53.08	5288.74
53.14	5300.53
53.19	5295.5
53.24	5295.5
53.3	5295.5
53.35	5295.5
53.41	5295.5
53.46	5298.7
53.51	5312.41
53.57	5312.41
53.62	5311.05
53.68	5309.26
53.73	5309.26
53.78	5309.26
53.84	5322.54
53.89	5326.81
53.95	5326.81
54	5326.81
54.05	5278.87
54.11	5295.24
54.16	5295.24
54.22	5295.24
54.27	5295.24
54.32	5308.49
54.38	5332.98
54.43	5340.98
54.49	5340.98
54.54	5325.98
54.59	5322.48
54.65	5295.98
54.7	5295.24
54.76	5292.45
54.81	5274.57
54.86	5282.67
54.92	5301.81
54.97	5310.31
55.03	5320.31
55.08	5337.9
55.14	5348.61
55.19	5327.37
55.24	5321.5
55.3	5275.81
55.35	5246.95
55.41	5246.95
55.46	5238.3
55.51	5201.21
55.57	5201.21
55.62	5174.75
55.68	5153.49
55.73	5168.1
55.78	5141.53
55.84	5152.17
55.89	5193.9
55.95	5245.87
56	5266.52
56.05	5288.39
56.11	5352.04
56.16	5401.93
56.22	5447.31
56.27	5466.89
56.32	5477.64
56.38	5489
56.43	5508.44
56.49	5470.77
56.54	5452.92
56.59	5452.92
56.65	5452.92
56.7	5422.94
56.76	5416.27
56.81	5367.34
56.86	5332.98
56.92	5322.49
56.97	5325.11
57.03	5295.24
57.08	5284.17
57.14	5265.1
57.19	5259.88
57.24	5259.88
57.3	5240.33
57.35	5239.21
57.41	5241.11
57.46	5256.76
57.51	5249.43
57.57	5229.65
57.62	5202.06
57.68	5174.86
57.73	5183.4
57.78	5170.31
57.84	5177.51
57.89	5276.85
57.95	5295.24
58	5295.24
	5508.44

## Sheet: Table S10
Table S10: Water content from borehole NMR log
Depth (m)	Water content (m^3/m^3)
1.073	0.2684
1.113	0.2684
1.153	0.2684
1.192	0.2684
1.232	0.2684
1.272	0.2684
1.312	0.2684
1.353	0.2684
1.393	0.2684
1.433	0.2684
1.472	0.2684
1.512	0.2684
1.552	0.3566
1.593	0.3566
1.633	0.3566
1.673	0.3566
1.712	0.3566
1.752	0.3566
1.792	0.3566
1.833	0.3566
1.873	0.3566
1.913	0.3566
1.952	0.3566
1.992	0.3566
2.033	0.3566
2.072	0.415
2.112	0.415
2.152	0.415
2.192	0.415
2.232	0.415
2.272	0.415
2.312	0.415
2.353	0.415
2.393	0.415
2.433	0.415
2.473	0.415
2.513	0.415
2.553	0.4262
2.592	0.4262
2.632	0.4262
2.672	0.4262
2.712	0.4262
2.752	0.4262
2.792	0.4262
2.833	0.4262
2.873	0.4262
2.913	0.4262
2.953	0.4262
2.993	0.4262
3.033	0.4262
3.072	0.4662
3.112	0.4662
3.152	0.4662
3.192	0.4662
3.232	0.4662
3.272	0.4662
3.312	0.4662
3.353	0.4662
3.393	0.4662
3.433	0.4662
3.473	0.4662
3.513	0.4662
3.553	0.5341
3.592	0.5341
3.632	0.5341
3.672	0.5341
3.712	0.5341
3.752	0.5341
3.792	0.5341
3.833	0.5341
3.873	0.5341
3.913	0.5341
3.953	0.5341
3.993	0.5341
4.032	0.5341
4.072	0.5603
4.112	0.5603
4.152	0.5603
4.192	0.5603
4.232	0.5603
4.272	0.5603
4.312	0.5603
4.353	0.5603
4.393	0.5603
4.433	0.5603
4.473	0.5603
4.513	0.5603
4.553	0.542
4.593	0.542
4.633	0.542
4.673	0.542
4.713	0.542
4.753	0.542
4.793	0.542
4.832	0.542
4.872	0.542
4.912	0.542
4.952	0.542
4.992	0.542
5.032	0.542
5.072	0.5322
5.112	0.5322
5.152	0.5322
5.192	0.5322
5.232	0.5322
5.272	0.5322
5.312	0.5322
5.353	0.5322
5.393	0.5322
5.433	0.5322
5.473	0.5322
5.513	0.5322
5.553	0.5133
5.593	0.5133
5.633	0.5133
5.673	0.5133
5.713	0.5133
5.753	0.5133
5.793	0.5133
5.832	0.5133
5.872	0.5133
5.912	0.5133
5.952	0.5133
5.992	0.5133
6.032	0.5133
6.072	0.5325
6.112	0.5325
6.152	0.5325
6.192	0.5325
6.232	0.5325
6.272	0.5325
6.312	0.5325
6.353	0.5325
6.393	0.5325
6.433	0.5325
6.473	0.5325
6.513	0.5325
6.553	0.5505
6.593	0.5505
6.633	0.5505
6.673	0.5505
6.713	0.5505
6.753	0.5505
6.793	0.5505
6.832	0.5505
6.872	0.5505
6.912	0.5505
6.952	0.5505
6.992	0.5505
7.032	0.5505
7.072	0.6014
7.112	0.6014
7.152	0.6014
7.192	0.6014
7.232	0.6014
7.272	0.6014
7.312	0.6014
7.353	0.6014
7.393	0.6014
7.433	0.6014
7.473	0.6014
7.513	0.6014
7.553	0.5973
7.593	0.5973
7.633	0.5973
7.673	0.5973
7.713	0.5973
7.753	0.5973
7.793	0.5973
7.832	0.5973
7.872	0.5973
7.912	0.5973
7.952	0.5973
7.992	0.5973
8.033	0.5973
8.072	0.5479
8.113	0.5479
8.152	0.5479
8.193	0.5479
8.232	0.5479
8.273	0.5479
8.312	0.5479
8.352	0.5479
8.393	0.5479
8.432	0.5479
8.473	0.5479
8.512	0.5479
8.553	0.4795
8.592	0.4795
8.633	0.4795
8.672	0.4795
8.713	0.4795
8.752	0.4795
8.793	0.4795
8.832	0.4795
8.873	0.4795
8.912	0.4795
8.953	0.4795
8.992	0.4795
9.033	0.4795
9.072	0.4504
9.113	0.4504
9.152	0.4504
9.193	0.4504
9.232	0.4504
9.273	0.4504
9.312	0.4504
9.352	0.4504
9.393	0.4504
9.432	0.4504
9.473	0.4504
9.512	0.4504
9.553	0.4835
9.592	0.4835
9.633	0.4835
9.672	0.4835
9.713	0.4835
9.752	0.4835
9.793	0.4835
9.832	0.4835
9.873	0.4835
9.912	0.4835
9.953	0.4835
9.992	0.4835
10.033	0.4835
10.072	0.5012
10.113	0.5012
10.152	0.5012
10.193	0.5012
10.232	0.5012
10.273	0.5012
10.312	0.5012
10.352	0.5012
10.393	0.5012
10.432	0.5012
10.473	0.5012
10.512	0.5012
10.553	0.496
10.592	0.496
10.633	0.496
10.672	0.496
10.713	0.496
10.752	0.496
10.793	0.496
10.832	0.496
10.873	0.496
10.912	0.496
10.953	0.496
10.992	0.496
11.033	0.496
11.072	0.4439
11.113	0.4439
11.152	0.4439
11.193	0.4439
11.232	0.4439
11.273	0.4439
11.312	0.4439
11.352	0.4439
11.393	0.4439
11.432	0.4439
11.473	0.4439
11.512	0.4439
11.553	0.3838
11.592	0.3838
11.633	0.3838
11.672	0.3838
11.713	0.3838
11.752	0.3838
11.793	0.3838
11.832	0.3838
11.873	0.3838
11.912	0.3838
11.953	0.3838
11.992	0.3838
12.033	0.3838
12.072	0.3352
12.113	0.3352
12.152	0.3352
12.193	0.3352
12.232	0.3352
12.273	0.3352
12.312	0.3352
12.352	0.3352
12.393	0.3352
12.432	0.3352
12.473	0.3352
12.512	0.3352
12.553	0.2899
12.592	0.2899
12.633	0.2899
12.672	0.2899
12.713	0.2899
12.752	0.2899
12.793	0.2899
12.832	0.2899
12.873	0.2899
12.912	0.2899
12.953	0.2899
12.992	0.2899
13.033	0.2899
13.072	0.2726
13.113	0.2726
13.152	0.2726
13.193	0.2726
13.232	0.2726
13.273	0.2726
13.312	0.2726
13.352	0.2726
13.393	0.2726
13.432	0.2726
13.473	0.2726
13.512	0.2726
13.553	0.2624
13.592	0.2624
13.633	0.2624
13.672	0.2624
13.713	0.2624
13.752	0.2624
13.793	0.2624
13.832	0.2624
13.873	0.2624
13.912	0.2624
13.953	0.2624
13.992	0.2624
14.033	0.2624
14.072	0.2335
14.113	0.2335
14.152	0.2335
14.193	0.2335
14.232	0.2335
14.273	0.2335
14.312	0.2335
14.352	0.2335
14.393	0.2335
14.432	0.2335
14.473	0.2335
14.512	0.2335
14.553	0.1991
14.592	0.1991
14.633	0.1991
14.672	0.1991
14.713	0.1991
14.752	0.1991
14.793	0.1991
14.832	0.1991
14.873	0.1991
14.912	0.1991
14.953	0.1991
14.992	0.1991
15.033	0.1991
15.072	0.1512
15.113	0.1512
15.152	0.1512
15.193	0.1512
15.232	0.1512
15.273	0.1512
15.312	0.1512
15.352	0.1512
15.393	0.1512
15.432	0.1512
15.473	0.1512
15.512	0.1512
15.553	0.1213
15.592	0.1213
15.633	0.1213
15.672	0.1213
15.713	0.1213
15.752	0.1213
15.793	0.1213
15.832	0.1213
15.873	0.1213
15.912	0.1213
15.953	0.1213
15.992	0.1213
16.032	0.1213
16.073	0.1074
16.113	0.1074
16.152	0.1074
16.192	0.1074
16.233	0.1074
16.273	0.1074
16.312	0.1074
16.352	0.1074
16.392	0.1074
16.433	0.1074
16.473	0.1074
16.512	0.1074
16.552	0.1214
16.593	0.1214
16.633	0.1214
16.672	0.1214
16.712	0.1214
16.753	0.1214
16.793	0.1214
16.832	0.1214
16.872	0.1214
16.913	0.1214
16.953	0.1214
16.992	0.1214
17.032	0.1214
17.073	0.1669
17.113	0.1669
17.152	0.1669
17.192	0.1669
17.233	0.1669
17.273	0.1669
17.312	0.1669
17.352	0.1669
17.392	0.1669
17.433	0.1669
17.473	0.1669
17.512	0.1669
17.552	0.1556
17.593	0.1556
17.633	0.1556
17.672	0.1556
17.712	0.1556
17.753	0.1556
17.793	0.1556
17.832	0.1556
17.872	0.1556
17.913	0.1556
17.953	0.1556
17.992	0.1556
18.032	0.1556
18.073	0.1134
18.113	0.1134
18.152	0.1134
18.192	0.1134
18.233	0.1134
18.273	0.1134
18.312	0.1134
18.352	0.1134
18.392	0.1134
18.433	0.1134
18.473	0.1134
18.512	0.1134
18.552	0.0525
18.593	0.0525
18.633	0.0525
18.672	0.0525
18.712	0.0525
18.753	0.0525
18.793	0.0525
18.832	0.0525
18.872	0.0525
18.913	0.0525
18.953	0.0525
18.992	0.0525
19.032	0.0525
19.073	0.0449
19.113	0.0449
19.152	0.0449
19.192	0.0449
19.233	0.0449
19.273	0.0449
19.312	0.0449
19.352	0.0449
19.392	0.0449
19.433	0.0449
19.473	0.0449
19.512	0.0449
19.552	0.045
19.593	0.045
19.633	0.045
19.672	0.045
19.712	0.045
19.753	0.045
19.793	0.045
19.832	0.045
19.872	0.045
19.913	0.045
19.953	0.045
19.992	0.045
20.032	0.045
20.073	0.0656
20.113	0.0656
20.152	0.0656
20.192	0.0656
20.233	0.0656
20.273	0.0656
20.312	0.0656
20.352	0.0656
20.392	0.0656
20.433	0.0656
20.473	0.0656
20.512	0.0656
20.552	0.0685
20.593	0.0685
20.633	0.0685
20.672	0.0685
20.712	0.0685
20.753	0.0685
20.793	0.0685
20.832	0.0685
20.872	0.0685
20.913	0.0685
20.953	0.0685
20.992	0.0685
21.032	0.0685
21.073	0.0732
21.113	0.0732
21.152	0.0732
21.192	0.0732
21.233	0.0732
21.273	0.0732
21.312	0.0732
21.352	0.0732
21.392	0.0732
21.433	0.0732
21.473	0.0732
21.512	0.0732
21.552	0.0545
21.593	0.0545
21.633	0.0545
21.672	0.0545
21.712	0.0545
21.753	0.0545
21.793	0.0545
21.832	0.0545
21.872	0.0545
21.913	0.0545
21.953	0.0545
21.992	0.0545
22.032	0.0545
22.073	0.0516
22.113	0.0516
22.152	0.0516
22.192	0.0516
22.233	0.0516
22.273	0.0516
22.312	0.0516
22.352	0.0516
22.392	0.0516
22.433	0.0516
22.473	0.0516
22.512	0.0516
22.552	0.0405
22.593	0.0405
22.633	0.0405
22.672	0.0405
22.712	0.0405
22.753	0.0405
22.793	0.0405
22.832	0.0405
22.872	0.0405
22.913	0.0405
22.953	0.0405
22.992	0.0405
23.032	0.0405
23.073	0.0523
23.113	0.0523
23.152	0.0523
23.192	0.0523
23.233	0.0523
23.273	0.0523
23.312	0.0523
23.352	0.0523
23.392	0.0523
23.433	0.0523
23.473	0.0523
23.512	0.0523
23.552	0.0418
23.593	0.0418
23.633	0.0418
23.672	0.0418
23.712	0.0418
23.753	0.0418
23.793	0.0418
23.832	0.0418
23.872	0.0418
23.913	0.0418
23.953	0.0418
23.992	0.0418
24.032	0.0418
24.073	0.0452
24.113	0.0452
24.152	0.0452
24.192	0.0452
24.233	0.0452
24.273	0.0452
24.312	0.0452
24.352	0.0452
24.392	0.0452
24.433	0.0452
24.473	0.0452
24.512	0.0452
24.552	0.0338
24.593	0.0338
24.633	0.0338
24.672	0.0338
24.712	0.0338
24.753	0.0338
24.793	0.0338
24.832	0.0338
24.872	0.0338
24.913	0.0338
24.953	0.0338
24.992	0.0338
25.032	0.0338
25.073	0.0375
25.113	0.0375
25.152	0.0375
25.192	0.0375
25.233	0.0375
25.273	0.0375
25.312	0.0375
25.352	0.0375
25.392	0.0375
25.433	0.0375
25.473	0.0375
25.512	0.0375
25.552	0.0316
25.593	0.0316
25.633	0.0316
25.672	0.0316
25.712	0.0316
25.753	0.0316
25.793	0.0316
25.832	0.0316
25.872	0.0316
25.913	0.0316
25.953	0.0316
25.992	0.0316
26.032	0.0316
26.073	0.0301
26.113	0.0301
26.152	0.0301
26.192	0.0301
26.233	0.0301
26.273	0.0301
26.312	0.0301
26.352	0.0301
26.392	0.0301
26.433	0.0301
26.473	0.0301
26.512	0.0301
26.552	0.0268
26.593	0.0268
26.633	0.0268
26.672	0.0268
26.712	0.0268
26.753	0.0268
26.793	0.0268
26.832	0.0268
26.872	0.0268
26.913	0.0268
26.953	0.0268
26.992	0.0268
27.032	0.0268
27.073	0.0236
27.113	0.0236
27.152	0.0236
27.192	0.0236
27.233	0.0236
27.273	0.0236
27.312	0.0236
27.352	0.0236
27.392	0.0236
27.433	0.0236
27.473	0.0236
27.512	0.0236
27.552	0.0351
27.593	0.0351
27.633	0.0351
27.672	0.0351
27.712	0.0351
27.753	0.0351
27.793	0.0351
27.832	0.0351
27.872	0.0351
27.913	0.0351
27.953	0.0351
27.992	0.0351
28.032	0.0351
28.073	0.0445
28.113	0.0445
28.152	0.0445
28.192	0.0445
28.233	0.0445
28.273	0.0445
28.312	0.0445
28.352	0.0445
28.392	0.0445
28.433	0.0445
28.473	0.0445
28.512	0.0445
28.552	0.0672
28.593	0.0672
28.633	0.0672
28.672	0.0672
28.712	0.0672
28.753	0.0672
28.793	0.0672
28.832	0.0672
28.872	0.0672
28.913	0.0672
28.953	0.0672
28.992	0.0672
29.032	0.0672
29.073	0.0675
29.113	0.0675
29.152	0.0675
29.192	0.0675
29.233	0.0675
29.273	0.0675
29.312	0.0675
29.352	0.0675
29.392	0.0675
29.433	0.0675
29.473	0.0675
29.512	0.0675
29.552	0.0727
29.593	0.0727
29.633	0.0727
29.672	0.0727
29.712	0.0727
29.753	0.0727
29.793	0.0727
29.832	0.0727
29.872	0.0727
29.913	0.0727
29.953	0.0727
29.992	0.0727
30.032	0.0727
30.073	0.054
30.113	0.054
30.152	0.054
30.192	0.054
30.233	0.054
30.273	0.054
30.312	0.054
30.352	0.054
30.392	0.054
30.433	0.054
30.473	0.054
30.512	0.054
30.552	0.0568
30.593	0.0568
30.633	0.0568
30.672	0.0568
30.712	0.0568
30.753	0.0568
30.793	0.0568
30.832	0.0568
30.872	0.0568
30.913	0.0568
30.953	0.0568
30.992	0.0568
31.032	0.0568
31.073	0.0471
31.113	0.0471
31.152	0.0471
31.192	0.0471
31.233	0.0471
31.273	0.0471
31.312	0.0471
31.352	0.0471
31.392	0.0471
31.433	0.0471
31.473	0.0471
31.512	0.0471
31.552	0.0577
31.593	0.0577
31.633	0.0577
31.672	0.0577
31.712	0.0577
31.753	0.0577
31.793	0.0577
31.832	0.0577
31.872	0.0577
31.913	0.0577
31.953	0.0577
31.992	0.0577
32.032	0.0577
32.072	0.0449
32.112	0.0449
32.153	0.0449
32.193	0.0449
32.233	0.0449
32.273	0.0449
32.312	0.0449
32.352	0.0449
32.392	0.0449
32.432	0.0449
32.472	0.0449
32.513	0.0449
32.553	0.0503
32.593	0.0503
32.633	0.0503
32.672	0.0503
32.712	0.0503
32.752	0.0503
32.792	0.0503
32.833	0.0503
32.873	0.0503
32.913	0.0503
32.953	0.0503
32.992	0.0503
33.032	0.0503
33.072	0.0461
33.112	0.0461
33.153	0.0461
33.193	0.0461
33.233	0.0461
33.273	0.0461
33.312	0.0461
33.352	0.0461
33.392	0.0461
33.432	0.0461
33.472	0.0461
33.513	0.0461
33.553	0.063
33.593	0.063
33.633	0.063
33.672	0.063
33.712	0.063
33.752	0.063
33.792	0.063
33.833	0.063
33.873	0.063
33.913	0.063
33.953	0.063
33.992	0.063
34.032	0.063
34.072	0.0753
34.112	0.0753
34.153	0.0753
34.193	0.0753
34.233	0.0753
34.273	0.0753
34.312	0.0753
34.352	0.0753
34.392	0.0753
34.432	0.0753
34.472	0.0753
34.513	0.0753
34.553	0.0769
34.593	0.0769
34.633	0.0769
34.672	0.0769
34.712	0.0769
34.752	0.0769
34.792	0.0769
34.833	0.0769
34.873	0.0769
34.913	0.0769
34.953	0.0769
34.992	0.0769
35.032	0.0769
35.072	0.0681
35.112	0.0681
35.153	0.0681
35.193	0.0681
35.233	0.0681
35.273	0.0681
35.312	0.0681
35.352	0.0681
35.392	0.0681
35.432	0.0681
35.472	0.0681
35.513	0.0681
35.553	0.0799
35.593	0.0799
35.633	0.0799
35.672	0.0799
35.712	0.0799
35.752	0.0799
35.792	0.0799
35.833	0.0799
35.873	0.0799
35.913	0.0799
35.953	0.0799
35.992	0.0799
36.032	0.0799
36.072	0.0772
36.112	0.0772
36.153	0.0772
36.193	0.0772
36.233	0.0772
36.273	0.0772
36.312	0.0772
36.352	0.0772
36.392	0.0772
36.432	0.0772
36.472	0.0772
36.513	0.0772
36.553	0.0883
36.593	0.0883
36.633	0.0883
36.672	0.0883
36.712	0.0883
36.752	0.0883
36.792	0.0883
36.833	0.0883
36.873	0.0883
36.913	0.0883
36.953	0.0883
36.992	0.0883
37.032	0.0883
37.072	0.0625
37.112	0.0625
37.153	0.0625
37.193	0.0625
37.233	0.0625
37.273	0.0625
37.312	0.0625
37.352	0.0625
37.392	0.0625
37.432	0.0625
37.472	0.0625
37.513	0.0625
37.553	0.0641
37.593	0.0641
37.633	0.0641
37.672	0.0641
37.712	0.0641
37.752	0.0641
37.792	0.0641
37.833	0.0641
37.873	0.0641
37.913	0.0641
37.953	0.0641
37.992	0.0641
38.032	0.0641
38.072	0.0483
38.112	0.0483
38.153	0.0483
38.193	0.0483
38.233	0.0483
38.273	0.0483
38.312	0.0483
38.352	0.0483
38.392	0.0483
38.432	0.0483
38.472	0.0483
38.513	0.0483
38.553	0.0343
38.593	0.0343
38.633	0.0343
38.672	0.0343
38.712	0.0343
38.752	0.0343
38.792	0.0343
38.833	0.0343
38.873	0.0343
38.913	0.0343
38.953	0.0343
38.992	0.0343
39.032	0.0343
39.072	0.0246
39.112	0.0246
39.153	0.0246
39.193	0.0246
39.233	0.0246
39.273	0.0246
39.312	0.0246
39.352	0.0246
39.392	0.0246
39.432	0.0246
39.472	0.0246
39.513	0.0246
39.553	0.0243
39.593	0.0243
39.633	0.0243
39.672	0.0243
39.712	0.0243
39.752	0.0243
39.792	0.0243
39.833	0.0243
39.873	0.0243
39.913	0.0243
39.953	0.0243
39.992	0.0243
40.032	0.0243
40.072	0.0336
40.112	0.0336
40.153	0.0336
40.193	0.0336
40.233	0.0336
40.273	0.0336
40.312	0.0336
40.352	0.0336
40.392	0.0336
40.432	0.0336
40.472	0.0336
40.513	0.0336
40.553	0.0409
40.593	0.0409
40.633	0.0409
40.672	0.0409
40.712	0.0409
40.752	0.0409
40.792	0.0409
40.833	0.0409
40.873	0.0409
40.913	0.0409
40.953	0.0409
40.992	0.0409
41.032	0.0409
41.072	0.0384
41.112	0.0384
41.153	0.0384
41.193	0.0384
41.233	0.0384
41.273	0.0384
41.312	0.0384
41.352	0.0384
41.392	0.0384
41.432	0.0384
41.472	0.0384
41.513	0.0384
41.553	0.0511
41.593	0.0511
41.633	0.0511
41.672	0.0511
41.712	0.0511
41.752	0.0511
41.792	0.0511
41.833	0.0511
41.873	0.0511
41.913	0.0511
41.953	0.0511
41.992	0.0511
42.032	0.0511
42.072	0.0545
42.112	0.0545
42.153	0.0545
42.193	0.0545
42.233	0.0545
42.273	0.0545
42.312	0.0545
42.352	0.0545
42.392	0.0545
42.432	0.0545
42.472	0.0545
42.513	0.0545
42.553	0.0619
42.593	0.0619
42.633	0.0619
42.672	0.0619
42.712	0.0619
42.752	0.0619
42.792	0.0619
42.833	0.0619
42.873	0.0619
42.913	0.0619
42.953	0.0619
42.992	0.0619
43.032	0.0619
43.072	0.0488
43.112	0.0488
43.153	0.0488
43.193	0.0488
43.233	0.0488
43.273	0.0488
43.312	0.0488
43.352	0.0488
43.392	0.0488
43.432	0.0488
43.472	0.0488
43.513	0.0488
43.553	0.0467
43.593	0.0467
43.633	0.0467
43.672	0.0467
43.712	0.0467
43.752	0.0467
43.792	0.0467
43.833	0.0467
43.873	0.0467
43.913	0.0467
43.953	0.0467
43.992	0.0467
44.032	0.0467
44.072	0.0421
44.112	0.0421
44.153	0.0421
44.193	0.0421
44.233	0.0421
44.273	0.0421
44.312	0.0421
44.352	0.0421
44.392	0.0421
44.432	0.0421
44.472	0.0421
44.513	0.0421
44.553	0.0455
44.593	0.0455
44.633	0.0455
44.672	0.0455
44.712	0.0455
44.752	0.0455
44.792	0.0455
44.833	0.0455
44.873	0.0455
44.913	0.0455
44.953	0.0455
44.992	0.0455
45.032	0.0455
45.072	0.0417
45.112	0.0417
45.153	0.0417
45.193	0.0417
45.233	0.0417
45.273	0.0417
45.312	0.0417
45.352	0.0417
45.392	0.0417
45.432	0.0417
45.472	0.0417
45.513	0.0417
45.553	0.0493
45.593	0.0493
45.633	0.0493
45.672	0.0493
45.712	0.0493
45.752	0.0493
45.792	0.0493
45.833	0.0493
45.873	0.0493
45.913	0.0493
45.953	0.0493
45.992	0.0493
46.032	0.0493
46.072	0.0517
46.112	0.0517
46.153	0.0517
46.193	0.0517
46.233	0.0517
46.273	0.0517
46.312	0.0517
46.352	0.0517
46.392	0.0517
46.432	0.0517
46.472	0.0517
46.513	0.0517
46.553	0.0642
46.593	0.0642
46.633	0.0642
46.672	0.0642
46.712	0.0642
46.752	0.0642
46.792	0.0642
46.833	0.0642
46.873	0.0642
46.913	0.0642
46.953	0.0642
46.992	0.0642
47.032	0.0642
47.072	0.0554
47.112	0.0554
47.153	0.0554
47.193	0.0554
47.233	0.0554
47.273	0.0554
47.312	0.0554
47.352	0.0554
47.392	0.0554
47.432	0.0554
47.472	0.0554
47.513	0.0554
47.553	0.0458
47.593	0.0458
47.633	0.0458
47.672	0.0458
47.712	0.0458
47.752	0.0458
47.792	0.0458
47.833	0.0458
47.873	0.0458
47.913	0.0458
47.953	0.0458
47.992	0.0458
48.032	0.0458
48.072	0.03
48.112	0.03
48.153	0.03
48.193	0.03
48.233	0.03
48.273	0.03
48.312	0.03
48.352	0.03
48.392	0.03
48.432	0.03
48.472	0.03
48.513	0.03
48.553	0.0315
48.593	0.0315
48.633	0.0315
48.672	0.0315
48.712	0.0315
48.752	0.0315
48.792	0.0315
48.833	0.0315
48.873	0.0315
48.913	0.0315
48.953	0.0315
48.992	0.0315
49.032	0.0315
49.072	0.0385
49.112	0.0385
49.153	0.0385
49.193	0.0385
49.233	0.0385
49.273	0.0385
49.312	0.0385
49.352	0.0385
49.392	0.0385
49.432	0.0385
49.472	0.0385
49.513	0.0385
49.553	0.0453
49.593	0.0453
49.633	0.0453
49.672	0.0453
49.712	0.0453
49.752	0.0453
49.792	0.0453
49.833	0.0453
49.873	0.0453
49.913	0.0453
49.953	0.0453
49.992	0.0453
50.032	0.0453
50.072	0.0438
50.112	0.0438
50.153	0.0438
50.193	0.0438
50.233	0.0438
50.273	0.0438
50.312	0.0438
50.352	0.0438
50.392	0.0438
50.432	0.0438
50.472	0.0438
50.513	0.0438
50.553	0.0372
50.593	0.0372
50.633	0.0372
50.672	0.0372
50.712	0.0372
50.752	0.0372
50.792	0.0372
50.833	0.0372
50.873	0.0372
50.913	0.0372
50.953	0.0372
50.992	0.0372
51.032	0.0372
51.072	0.0415
51.112	0.0415
51.153	0.0415
51.193	0.0415
51.233	0.0415
51.273	0.0415
51.312	0.0415
51.352	0.0415
51.392	0.0415
51.432	0.0415
51.472	0.0415
51.513	0.0415
51.553	0.042
51.593	0.042
51.633	0.042
51.672	0.042
51.712	0.042
51.752	0.042
51.792	0.042
51.833	0.042
51.873	0.042
51.913	0.042
51.953	0.042
51.992	0.042
52.032	0.042
52.072	0.0455
52.112	0.0455
52.153	0.0455
52.193	0.0455
52.233	0.0455
52.273	0.0455
52.312	0.0455
52.352	0.0455
52.392	0.0455
52.432	0.0455
52.472	0.0455
52.513	0.0455
52.553	0.0426
52.593	0.0426
52.633	0.0426
52.672	0.0426
52.712	0.0426
52.752	0.0426
52.792	0.0426
52.833	0.0426
52.873	0.0426
52.913	0.0426
52.953	0.0426
52.992	0.0426
53.032	0.0426
53.072	0.0444
53.112	0.0444
53.153	0.0444
53.193	0.0444
53.233	0.0444
53.273	0.0444
53.312	0.0444
53.352	0.0444
53.392	0.0444
53.432	0.0444
53.472	0.0444
53.513	0.0444
53.553	0.0402
53.593	0.0402
53.633	0.0402
53.672	0.0402
53.712	0.0402
53.752	0.0402
53.792	0.0402
53.833	0.0402
53.873	0.0402
53.913	0.0402
53.953	0.0402
53.992	0.0402
54.032	0.0402
54.072	0.0411
54.112	0.0411
54.153	0.0411
54.193	0.0411
54.233	0.0411
54.273	0.0411
54.312	0.0411
54.352	0.0411
54.392	0.0411
54.432	0.0411
54.472	0.0411
54.513	0.0411
54.553	0.0373
54.593	0.0373
54.633	0.0373
54.672	0.0373
54.712	0.0373
54.752	0.0373
54.792	0.0373
54.833	0.0373
54.873	0.0373
54.913	0.0373
54.953	0.0373
54.992	0.0373
55.032	0.0373
55.072	0.0411
55.112	0.0411
55.153	0.0411
55.193	0.0411
55.233	0.0411
55.273	0.0411
55.312	0.0411
55.352	0.0411
55.392	0.0411
55.432	0.0411
55.472	0.0411
55.513	0.0411
55.553	0.0383
55.593	0.0383
55.633	0.0383
55.672	0.0383
55.712	0.0383
55.752	0.0383
55.792	0.0383
55.833	0.0383
55.873	0.0383
55.913	0.0383
55.953	0.0383
55.992	0.0383
56.032	0.0383
56.072	0.035
56.112	0.035
56.153	0.035
56.193	0.035
56.233	0.035
56.273	0.035
56.312	0.035
56.352	0.035
56.392	0.035
56.432	0.035
56.472	0.035
56.513	0.035
56.553	0.0311
56.593	0.0311
56.633	0.0311
56.672	0.0311
56.712	0.0311
56.752	0.0311
56.792	0.0311
56.833	0.0311
56.873	0.0311
56.913	0.0311
56.953	0.0311
56.992	0.0311
57.032	0.0311
57.072	0.0268
57.112	0.0268
57.153	0.0268
57.193	0.0268
57.233	0.0268
57.273	0.0268
57.312	0.0268
57.352	0.0268
57.392	0.0268
57.432	0.0268
57.472	0.0268
57.513	0.0268
57.553	0.028
57.593	0.028
57.633	0.028
57.672	0.028
57.712	0.028
57.752	0.028
57.792	0.028
57.833	0.028
57.873	0.028
57.913	0.028
57.953	0.028
57.992	0.028
58.032	0.028
58.072	0.0354
58.112	0.0354
58.153	0.0354
58.193	0.0354
58.233	0.0354
58.273	0.0354
58.312	0.0354
58.352	0.0354
58.392	0.0354
58.432	0.0354
58.472	0.0354
58.513	0.0354
58.553	0.0341
58.593	0.0341
58.633	0.0341
58.672	0.0341
58.712	0.0341
58.752	0.0341
58.792	0.0341
58.833	0.0341
58.873	0.0341
58.913	0.0341
58.953	0.0341
58.992	0.0341
59.032	0.0341
59.072	0.039
59.112	0.039
59.153	0.039
59.193	0.039
59.233	0.039
59.273	0.039
59.312	0.039
59.352	0.039
59.392	0.039
59.432	0.039
59.472	0.039
59.513	0.039
59.553	0.0314
59.593	0.0314
59.633	0.0314
59.672	0.0314
59.712	0.0314
59.752	0.0314
59.792	0.0314
59.833	0.0314
59.873	0.0314
59.913	0.0314
59.953	0.0314
59.992	0.0314
60.032	0.0314
60.072	0.0398
60.112	0.0398
60.153	0.0398
60.193	0.0398
60.233	0.0398
60.273	0.0398
60.312	0.0398
60.352	0.0398
60.392	0.0398
60.432	0.0398
60.472	0.0398
60.513	0.0398
60.553	0.0538
60.593	0.0538
60.633	0.0538
60.672	0.0538
60.712	0.0538
60.752	0.0538
60.792	0.0538
60.833	0.0538
60.873	0.0538
60.913	0.0538
60.953	0.0538
60.992	0.0538
61.032	0.0538
61.072	0.0646
61.112	0.0646
61.153	0.0646
61.193	0.0646
61.233	0.0646
61.273	0.0646
61.312	0.0646
61.352	0.0646
61.392	0.0646
61.432	0.0646
61.472	0.0646
61.513	0.0646
61.553	0.0897
61.593	0.0897
61.633	0.0897
61.672	0.0897
61.712	0.0897
61.752	0.0897
61.792	0.0897
61.833	0.0897
61.873	0.0897
61.913	0.0897
61.953	0.0897
61.992	0.0897
62.032	0.0897

## Sheet: Table S11
Table S11: Total gamma and spectral gamma log results
Depth	SC1 Natural Gamma	Natural Gamma - median filtered	SC1 Caliper	SC1 K40	SC1 U238	SC1 Th232	SC1 K	SC1 Th	SC1 U
m	API	API	cm	%	ppm	ppm	Bq/kg	Bq/kg	Bq/kg		NOTE: -999 indicates no data
0.8221	156.027	77.736	-999	0.855328	6.7233	10.8796	270.246	44.2802	83.0036
0.8371	155.472	155.472	-999	0.979449	6.11291	12.227	309.463	49.7639	75.4681
0.8521	155.472	155.75	-999	0.979449	6.11291	12.227	309.463	49.7639	75.4681
0.8671	156.314	156.171	-999	0.970843	5.82266	13.6536	306.743	55.5702	71.8847
0.8821	156.314	156.314	-999	0.970843	5.82266	13.6536	306.743	55.5702	71.8847
0.8971	156.53	156.422	-999	0.948572	5.63164	15.2113	299.707	61.9102	69.5264
0.9121	156.53	156.53	-999	0.948572	5.63164	15.2113	299.707	61.9102	69.5264
0.9271	159.844	158.187	-999	0.933669	5.59719	15.9085	294.998	64.7477	69.1011
0.9421	159.844	159.844	-999	0.933669	5.59719	15.9085	294.998	64.7477	69.1011
0.9571	165.476	162.66	-999	0.936499	5.69209	18.0221	295.892	73.35	70.2728
0.9721	165.476	165.476	-999	0.936499	5.69209	18.0221	295.892	73.35	70.2728
0.9871	171.218	168.347	-999	0.894716	6.0116	19.0383	282.691	77.486	74.2173
1.0021	171.218	171.218	-999	0.894716	6.0116	19.0383	282.691	77.486	74.2173
1.0171	175.295	173.256	-999	0.848106	5.86469	21.1903	267.964	86.2448	72.4036
1.0321	175.295	175.295	-999	0.848106	5.86469	21.1903	267.964	86.2448	72.4036
1.0471	184.097	179.696	-999	0.949588	5.53796	22.4409	300.028	91.3346	68.3699
1.0621	184.097	184.097	-999	0.949588	5.53796	22.4409	300.028	91.3346	68.3699
1.0771	188.641	186.369	-999	1.03813	5.3205	24.9058	328.004	101.367	65.6852
1.0921	188.641	188.641	-999	1.03813	5.3205	24.9058	328.004	101.367	65.6852
1.1071	198.672	193.656	-999	1.05762	5.16269	26.6791	334.162	108.584	63.7369
1.1221	198.672	198.672	-999	1.05762	5.16269	26.6791	334.162	108.584	63.7369
1.1371	204.544	201.608	-999	0.678176	4.23752	27.9556	214.274	113.779	52.315
1.1521	204.544	204.544	-999	0.678176	4.23752	27.9556	214.274	113.779	52.315
1.1671	212.36	208.452	-999	0.518263	4.27128	28.5564	163.748	116.225	52.7318
1.1821	212.36	212.36	-999	0.518263	4.27128	28.5564	163.748	116.225	52.7318
1.1971	212.503	212.431	-999	0.784701	3.95222	26.8205	247.931	109.16	48.7928
1.2121	212.503	212.503	-999	0.784701	3.95222	26.8205	247.931	109.16	48.7928
1.2271	220.351	215.776	-999	0.935363	4.17123	27.2948	295.533	111.09	51.4966
1.2421	220.351	219.05	-999	0.935363	4.17123	27.2948	295.533	111.09	51.4966
1.2571	219.05	219.701	-999	1.0343	5.3305	25.9028	326.794	105.424	65.8086
1.2721	219.05	220.351	-999	1.0343	5.3305	25.9028	326.794	105.424	65.8086
1.2871	226.242	222.346	-999	1.06991	5.22493	26.2317	338.045	106.763	64.5053
1.3021	226.242	224.341	-999	1.06991	5.22493	26.2317	338.045	106.763	64.5053
1.3171	224.341	225.292	-999	1.07681	4.68131	27.5442	340.223	112.105	57.7939
1.3321	224.341	226.242	-999	1.07681	4.68131	27.5442	340.223	112.105	57.7939
1.3471	226.771	226.506	-999	1.05121	5.05681	28.2544	332.136	114.996	62.4298
1.3621	226.771	226.771	-999	1.05121	5.05681	28.2544	332.136	114.996	62.4298
1.3771	229.335	228.053	-999	1.24555	5.67801	29.4086	393.538	119.693	70.0989
1.3921	229.335	229.335	-999	1.24555	5.67801	29.4086	393.538	119.693	70.0989
1.4071	236.161	232.277	-999	1.4009	5.90886	32.296	442.622	131.445	72.949
1.4221	236.161	235.219	-999	1.4009	5.90886	32.296	442.622	131.445	72.949
1.4371	235.219	235.69	-999	1.44146	7.39277	30.2513	455.437	123.123	91.2688
1.4521	235.219	236.161	-999	1.44146	7.39277	30.2513	455.437	123.123	91.2688
1.4671	241.078	238.619	-999	1.71109	8.16673	31.0938	540.628	126.552	100.824
1.4821	241.078	241.078	-999	1.71109	8.16673	31.0938	540.628	126.552	100.824
1.4971	246.463	243.77	-999	1.7733	9.50801	28.6056	560.283	116.425	117.383
1.5121	246.463	246.463	-999	1.7733	9.50801	28.6056	560.283	116.425	117.383
1.5271	255.821	251.142	-999	1.51431	10.9788	29.4318	478.455	119.787	135.541
1.5421	255.821	255.821	-999	1.51431	10.9788	29.4318	478.455	119.787	135.541
1.5571	258.969	257.395	-999	1.50111	10.4161	28.3239	474.283	115.278	128.594
1.5721	258.969	258.969	-999	1.50111	10.4161	28.3239	474.283	115.278	128.594
1.5871	263.293	261.131	-999	1.66086	8.88955	30.6733	524.76	124.84	109.748
1.6021	263.293	263.293	-999	1.66086	8.88955	30.6733	524.76	124.84	109.748
1.6171	269.901	266.597	15.994	1.77824	9.20606	32.0186	561.845	130.316	113.655
1.6321	269.901	269.901	15.994	1.77824	9.20606	32.0186	561.845	130.316	113.655
1.6471	275.193	272.221	15.994	2.07143	10.1652	31.5659	654.479	128.474	125.497
1.6621	275.193	274.541	15.9488	2.07143	10.1652	31.5659	654.479	128.474	125.497
1.6771	277.485	274.867	15.994	2.13958	11.158	27.7965	676.011	113.132	137.753
1.6921	277.485	275.193	15.9488	2.13958	11.158	27.7965	676.011	113.132	137.753
1.7071	274.541	276.18	15.9488	2.12195	11.9452	29.795	670.441	121.266	147.472
1.7221	274.541	277.166	15.9488	2.12195	11.9452	29.795	670.441	121.266	147.472
1.7371	277.166	277.325	15.994	2.10003	12.298	30.2096	663.517	122.953	151.827
1.7521	277.166	277.485	15.994	2.10003	12.298	30.2096	663.517	122.953	151.827
1.7671	284.56	280.589	15.9488	2.15048	11.068	31.4476	679.456	127.992	136.642
1.7821	284.56	283.693	15.9488	2.15048	11.068	31.4476	679.456	127.992	136.642
1.7971	286.795	284.127	15.9488	2.06639	10.3055	31.7014	652.888	129.025	127.228
1.8121	286.795	284.56	15.9035	2.06639	10.3055	31.7014	652.888	129.025	127.228
1.8271	288.259	285.678	15.9488	2.21739	9.00633	37.2441	700.598	151.584	111.189
1.8421	288.259	286.795	15.9488	2.21739	9.00633	37.2441	700.598	151.584	111.189
1.8571	289.563	287.38	15.994	2.5998	8.13643	38.734	821.423	157.648	100.45
1.8721	289.563	287.964	15.9488	2.5998	8.13643	38.734	821.423	157.648	100.45
1.8871	291.048	288.111	15.994	2.63456	8.42108	41.2844	832.405	168.028	103.964
1.9021	291.048	288.259	15.994	2.63456	8.42108	41.2844	832.405	168.028	103.964
1.9171	295.516	288.911	15.994	2.65501	8.39089	41.7002	838.865	169.72	103.591
1.9321	295.516	289.563	15.9035	2.65501	8.39089	41.7002	838.865	169.72	103.591
1.9471	293.675	289.563	15.9488	2.66604	7.72514	42.9353	842.349	174.747	95.3722
1.9621	293.675	289.563	15.994	2.66604	7.72514	42.9353	842.349	174.747	95.3722
1.9771	292.816	289.563	15.9035	2.52049	6.4197	44.4816	796.362	181.04	79.2556
1.9921	292.816	289.563	15.9488	2.52049	6.4197	44.4816	796.362	181.04	79.2556
2.0071	289.856	289.563	15.9035	2.64379	5.07396	47.3616	835.322	192.762	62.6415
2.0221	289.856	289.563	15.9488	2.64379	5.07396	47.3616	835.322	192.762	62.6415
2.0371	283.693	289.563	15.994	2.54888	3.75383	48.4327	805.334	197.121	46.3436
2.0521	283.693	289.563	15.9035	2.54888	3.75383	48.4327	805.334	197.121	46.3436
2.0671	287.964	289.563	15.994	2.55816	3.6587	48.9276	808.265	199.136	45.1691
2.0821	287.964	289.563	15.9488	2.55816	3.6587	48.9276	808.265	199.136	45.1691
2.0971	292.027	289.563	15.9035	2.69038	3.78267	49.1947	850.04	200.223	46.6996
2.1121	292.027	289.563	15.994	2.69038	3.78267	49.1947	850.04	200.223	46.6996
2.1271	294.61	289.563	15.9488	3.34812	5.93297	52.6293	1057.86	214.202	73.2466
2.1421	294.61	289.563	15.9488	3.34812	5.93297	52.6293	1057.86	214.202	73.2466
2.1571	291.158	289.563	16.0392	3.28524	7.54175	47.1155	1037.99	191.76	93.108
2.1721	291.158	289.563	15.994	3.28524	7.54175	47.1155	1037.99	191.76	93.108
2.1871	295.293	289.563	15.9488	3.12776	7.19036	46.9233	988.233	190.978	88.7699
2.2021	295.293	289.563	15.994	3.12776	7.19036	46.9233	988.233	190.978	88.7699
2.2171	297.321	289.563	15.9035	3.14244	7.11171	45.9745	992.871	187.116	87.7989
2.2321	297.321	289.563	15.994	3.14244	7.11171	45.9745	992.871	187.116	87.7989
2.2471	308.761	289.563	15.9488	2.86087	7.04411	46.6372	903.908	189.814	86.9643
2.2621	308.761	289.563	15.9488	2.86087	7.04411	46.6372	903.908	189.814	86.9643
2.2771	306.122	289.563	15.9488	2.83144	8.0698	43.6336	894.611	177.589	99.6271
2.2921	306.122	289.563	15.994	2.83144	8.0698	43.6336	894.611	177.589	99.6271
2.3071	303.835	289.563	15.994	2.77205	9.6676	40.7082	875.845	165.683	119.353
2.3221	303.835	289.563	15.9488	2.77205	9.6676	40.7082	875.845	165.683	119.353
2.3371	300.908	289.563	15.9488	2.71706	10.3801	42.5974	858.471	173.372	128.149
2.3521	300.908	289.563	15.9488	2.71706	10.3801	42.5974	858.471	173.372	128.149
2.3671	301.864	288.846	15.994	2.54897	11.1022	39.5991	805.361	161.169	137.064
2.3821	301.864	288.129	15.994	2.54897	11.1022	39.5991	805.361	161.169	137.064
2.3971	291.981	288.046	15.994	2.35112	10.5101	37.5009	742.851	152.629	129.755
2.4121	291.981	287.964	15.9488	2.35112	10.5101	37.5009	742.851	152.629	129.755
2.4271	288.129	285.829	15.9488	2.36588	10.042	36.2855	747.513	147.682	123.975
2.4421	288.129	283.693	15.994	2.36588	10.042	36.2855	747.513	147.682	123.975
2.4571	277.373	280.533	15.994	1.55856	9.13084	29.0818	492.435	118.363	112.726
2.4721	277.373	277.373	15.994	1.55856	9.13084	29.0818	492.435	118.363	112.726
2.4871	267.222	272.298	15.9488	1.44084	8.92112	29.1294	455.242	118.557	110.137
2.5021	267.222	267.222	15.994	1.44084	8.92112	29.1294	455.242	118.557	110.137
2.5171	256.352	261.787	15.994	1.18499	8.7881	29.7268	374.405	120.988	108.495
2.5321	256.352	256.352	15.9488	1.18499	8.7881	29.7268	374.405	120.988	108.495
2.5471	245.999	251.659	15.994	1.13351	8.68056	28.2947	358.139	115.16	107.167
2.5621	245.999	246.965	15.9488	1.13351	8.68056	28.2947	358.139	115.16	107.167
2.5771	244.593	246.825	15.9488	1.31799	9.1286	25.2926	416.426	102.941	112.699
2.5921	244.593	246.684	15.9035	1.31799	9.1286	25.2926	416.426	102.941	112.699
2.6071	243.805	246.341	15.9488	1.34761	7.9111	24.4673	425.786	99.5819	97.6679
2.6221	243.805	245.999	15.994	1.34761	7.9111	24.4673	425.786	99.5819	97.6679
2.6371	236.942	245.999	15.994	1.72111	6.42828	24.0591	543.795	97.9206	79.3615
2.6521	236.942	245.999	15.994	1.72111	6.42828	24.0591	543.795	97.9206	79.3615
2.6671	231.871	245.875	15.994	1.69151	6.01599	20.1312	534.442	81.9342	74.2715
2.6821	231.871	245.751	15.9035	1.69151	6.01599	20.1312	534.442	81.9342	74.2715
2.6971	230.836	245.227	15.994	2.30542	6.44144	20.0244	728.41	81.4995	79.5239
2.7121	230.836	244.704	15.994	2.30542	6.44144	20.0244	728.41	81.4995	79.5239
2.7271	238.351	244.704	15.9035	2.2952	5.97619	18.6939	725.183	76.0844	73.7802
2.7421	238.351	244.704	15.9035	2.2952	5.97619	18.6939	725.183	76.0844	73.7802
2.7571	246.965	244.649	15.9488	2.16274	8.32626	17.2099	683.331	70.0444	102.793
2.7721	246.965	244.593	15.9488	2.16274	8.32626	17.2099	683.331	70.0444	102.793
2.7871	239.551	244.388	15.9488	2.12584	7.69289	17.7763	671.671	72.3497	94.974
2.8021	239.551	244.184	15.9488	2.12584	7.69289	17.7763	671.671	72.3497	94.974
2.8171	234.924	244.102	15.994	2.07864	7.19742	18.2214	656.758	74.161	88.857
2.8321	234.924	244.02	15.9035	2.07864	7.19742	18.2214	656.758	74.161	88.857
2.8471	237.913	243.912	15.994	2.42651	8.43061	17.6272	766.668	71.7429	104.082
2.8621	237.913	243.805	15.9488	2.42651	8.43061	17.6272	766.668	71.7429	104.082
2.8771	244.02	243.663	15.9488	2.32963	8.47336	20.384	736.06	82.9629	104.609
2.8921	244.02	243.522	15.994	2.32963	8.47336	20.384	736.06	82.9629	104.609
2.9071	244.184	243.439	15.9035	2.34046	8.43764	21.7913	739.482	88.6908	104.168
2.9221	244.184	243.356	15.9488	2.34046	8.43764	21.7913	739.482	88.6908	104.168
2.9371	242.585	242.97	15.9488	2.27788	8.7046	22.8755	719.71	93.1034	107.464
2.9521	242.585	242.585	15.9488	2.27788	8.7046	22.8755	719.71	93.1034	107.464
2.9671	237.879	242.076	15.994	2.09067	9.21431	23.2172	660.558	94.494	113.757
2.9821	237.879	241.567	15.9488	2.09067	9.21431	23.2172	660.558	94.494	113.757
2.9971	237.285	240.559	15.994	2.02204	9.61932	24.1724	638.874	98.3816	118.757
3.0121	237.285	239.551	15.9488	2.02204	9.61932	24.1724	638.874	98.3816	118.757
3.0271	244.704	238.951	15.994	1.48264	8.7058	21.7625	468.448	88.5734	107.479
3.0421	244.704	238.351	15.9035	1.48264	8.7058	21.7625	468.448	88.5734	107.479
3.0571	246.684	238.132	15.994	1.46813	8.68364	23.951	463.864	97.4805	107.205
3.0721	246.684	237.913	15.9488	1.46813	8.68364	23.951	463.864	97.4805	107.205
3.0871	241.567	237.896	15.9488	1.3517	6.47221	27.5547	427.076	112.148	79.9038
3.1021	241.567	237.879	15.9488	1.3517	6.47221	27.5547	427.076	112.148	79.9038
3.1171	250.369	237.664	15.994	1.83784	8.26965	27.5345	580.675	112.065	102.094
3.1321	250.369	237.449	15.9488	1.83784	8.26965	27.5345	580.675	112.065	102.094
3.1471	245.751	237.449	15.994	2.01861	7.68473	29.3706	637.791	119.539	94.8732
3.1621	245.751	237.449	15.994	2.01861	7.68473	29.3706	637.791	119.539	94.8732
3.1771	243.522	237.449	15.9488	1.8031	7.29268	31.0051	569.699	126.191	90.0331
3.1921	243.522	237.449	15.994	1.8031	7.29268	31.0051	569.699	126.191	90.0331
3.2071	248.121	237.449	15.994	1.74313	7.54994	29.7028	550.753	120.891	93.2091
3.2221	248.121	237.449	15.994	1.74313	7.54994	29.7028	550.753	120.891	93.2091
3.2371	243.356	237.367	15.9035	1.66943	7.09457	29.7479	527.465	121.074	87.5872
3.2521	243.356	237.285	15.994	1.66943	7.09457	29.7479	527.465	121.074	87.5872
3.2671	237.449	236.105	15.994	1.87284	7.55524	29.251	591.733	119.052	93.2746
3.2821	237.449	234.924	15.994	1.87284	7.55524	29.251	591.733	119.052	93.2746
3.2971	231.152	233.038	15.994	1.91696	8.45538	28.0941	605.675	114.343	104.387
3.3121	231.152	231.152	15.994	1.91696	8.45538	28.0941	605.675	114.343	104.387
3.3271	225.959	228.973	15.9488	2.04909	8.06918	28.1547	647.422	114.59	99.6196
3.3421	225.959	226.794	15.9488	2.04909	8.06918	28.1547	647.422	114.59	99.6196
3.3571	226.794	226.376	15.9488	1.94855	7.93512	31.134	615.656	126.715	97.9645
3.3721	226.794	225.959	15.994	1.94855	7.93512	31.134	615.656	126.715	97.9645
3.3871	222.546	224.252	15.9488	2.0364	8.77326	28.2332	643.414	114.909	108.312
3.4021	222.546	222.546	15.994	2.0364	8.77326	28.2332	643.414	114.909	108.312
3.4171	220.374	221.46	15.9035	2.05019	8.78045	27.3839	647.769	111.453	108.401
3.4321	220.374	220.374	15.9488	2.05019	8.78045	27.3839	647.769	111.453	108.401
3.4471	219.509	219.941	15.9488	1.59061	7.61255	27.0195	502.564	109.97	93.9821
3.4621	219.509	219.509	15.9488	1.59061	7.61255	27.0195	502.564	109.97	93.9821
3.4771	218.27	219.186	15.994	1.66859	7.96686	24.4952	527.201	99.6958	98.3562
3.4921	218.27	218.863	15.9488	1.66859	7.96686	24.4952	527.201	99.6958	98.3562
3.5071	218.863	218.663	15.9488	1.55151	8.32598	20.9875	490.209	85.4191	102.79
3.5221	218.863	218.463	15.994	1.55151	8.32598	20.9875	490.209	85.4191	102.79
3.5371	212.726	218.452	15.994	1.66134	8.20308	22.5101	524.909	91.6164	101.273
3.5521	212.726	218.441	15.9488	1.66134	8.20308	22.5101	524.909	91.6164	101.273
3.5671	209.633	218.441	15.9035	1.86112	10.5919	20.5185	588.031	83.5102	130.765
3.5821	209.633	218.441	15.9035	1.86112	10.5919	20.5185	588.031	83.5102	130.765
3.5971	206.672	218.441	15.9035	1.70722	10.181	18.052	539.406	73.4718	125.692
3.6121	206.672	218.441	15.9488	1.70722	10.181	18.052	539.406	73.4718	125.692
3.6271	201.662	218.441	15.9488	1.57941	9.46307	22.954	499.023	93.4227	116.828
3.6421	201.662	218.441	15.994	1.57941	9.46307	22.954	499.023	93.4227	116.828
3.6571	193.471	218.441	15.9488	1.7226	10.1514	23.8982	544.265	97.2659	125.327
3.6721	193.471	218.441	15.9488	1.7226	10.1514	23.8982	544.265	97.2659	125.327
3.6871	194.709	218.441	15.9488	1.9202	10.338	22.7029	606.699	92.4011	127.63
3.7021	194.709	218.441	15.9488	1.9202	10.338	22.7029	606.699	92.4011	127.63
3.7171	196.317	218.441	15.9488	1.90631	11.3656	22.2195	602.31	90.4336	140.316
3.7321	196.317	218.441	15.994	1.90631	11.3656	22.2195	602.31	90.4336	140.316
3.7471	193.779	218.441	15.9488	1.92575	11.8108	19.5555	608.451	79.5911	145.812
3.7621	193.779	218.441	15.9488	1.92575	11.8108	19.5555	608.451	79.5911	145.812
3.7771	193.932	218.441	15.9488	1.9767	10.7411	20.3921	624.549	82.9961	132.606
3.7921	193.932	218.441	15.994	1.9767	10.7411	20.3921	624.549	82.9961	132.606
3.8071	199.299	218.441	15.9488	1.72503	10.7088	22.2274	545.032	90.4658	132.207
3.8221	199.299	218.441	15.9488	1.72503	10.7088	22.2274	545.032	90.4658	132.207
3.8371	199.283	218.441	15.994	1.91	9.77542	21.9345	603.477	89.2737	120.684
3.8521	199.283	218.441	15.9488	1.91	9.77542	21.9345	603.477	89.2737	120.684
3.8671	206.708	218.441	15.994	1.96739	10.2386	17.942	621.607	73.0238	126.403
3.8821	206.708	218.441	15.994	1.96739	10.2386	17.942	621.607	73.0238	126.403
3.8971	206.439	218.441	15.994	2.13689	8.40889	19.8908	675.162	80.9555	103.813
3.9121	206.439	218.441	15.994	2.13689	8.40889	19.8908	675.162	80.9555	103.813
3.9271	207.032	218.441	15.9488	2.11668	8.90587	19.855	668.778	80.8101	109.949
3.9421	207.032	218.441	15.9035	2.11668	8.90587	19.855	668.778	80.8101	109.949
3.9571	218.463	218.441	15.9488	1.95528	8.24868	17.6464	617.781	71.821	101.836
3.9721	218.463	218.441	15.9488	1.95528	8.24868	17.6464	617.781	71.821	101.836
3.9871	218.441	218.452	15.994	1.76866	7.51308	19.372	558.82	78.8439	92.754
4.0021	218.441	218.463	15.9488	1.76866	7.51308	19.372	558.82	78.8439	92.754
4.0171	217.564	218.463	15.9488	1.75007	7.94597	21.2924	552.945	86.6601	98.0983
4.0321	217.564	218.463	15.9488	1.75007	7.94597	21.2924	552.945	86.6601	98.0983
4.0471	224.964	221.714	15.9035	1.63914	6.72462	21.042	517.897	85.6411	83.02
4.0621	224.964	224.964	15.994	1.63914	6.72462	21.042	517.897	85.6411	83.02
4.0771	225.343	225.154	15.994	1.85454	6.83592	23.7777	585.951	96.7751	84.3941
4.0921	225.343	225.343	15.994	1.85454	6.83592	23.7777	585.951	96.7751	84.3941
4.1071	231.585	228.402	15.994	1.90521	8.63889	23.1059	601.962	94.041	106.653
4.1221	231.585	231.461	15.9488	1.90521	8.63889	23.1059	601.962	94.041	106.653
4.1371	235.519	231.523	15.994	1.97011	8.36814	23.6373	622.467	96.204	103.31
4.1521	235.519	231.585	15.9488	1.97011	8.36814	23.6373	622.467	96.204	103.31
4.1671	231.461	233.552	15.9488	1.89064	8.52653	25.513	597.359	103.838	105.266
4.1821	231.461	235.519	15.994	1.89064	8.52653	25.513	597.359	103.838	105.266
4.1971	239.023	236.521	15.9488	1.81394	8.51653	27.2864	573.124	111.056	105.142
4.2121	239.023	237.523	15.9488	1.81394	8.51653	27.2864	573.124	111.056	105.142
4.2271	241.611	238.093	15.994	1.63054	8.60447	27.9469	515.178	113.744	106.228
4.2421	241.611	238.663	15.9035	1.63054	8.60447	27.9469	515.178	113.744	106.228
4.2571	243.786	238.663	15.9035	1.50829	9.40355	28.468	476.553	115.865	116.093
4.2721	243.786	238.663	15.9488	1.50829	9.40355	28.468	476.553	115.865	116.093
4.2871	241.569	238.663	16.0392	1.53514	9.66225	28.3362	485.035	115.329	119.287
4.3021	241.569	238.663	15.9488	1.53514	9.66225	28.3362	485.035	115.329	119.287
4.3171	238.663	238.663	15.994	1.55094	9.53547	25.2199	490.029	102.645	117.722
4.3321	238.663	238.663	15.9488	1.55094	9.53547	25.2199	490.029	102.645	117.722
4.3471	240.514	238.663	15.9488	1.42281	10.0775	22.2158	449.544	90.4182	124.414
4.3621	240.514	238.663	15.9488	1.42281	10.0775	22.2158	449.544	90.4182	124.414
4.3771	241.119	238.843	15.994	1.53997	9.75605	25.5089	486.562	103.821	120.445
4.3921	241.119	239.023	15.994	1.53997	9.75605	25.5089	486.562	103.821	120.445
4.4071	241.29	239.065	15.9488	1.42392	8.83381	24.4963	449.897	99.7002	109.059
4.4221	241.29	239.106	15.9488	1.42392	8.83381	24.4963	449.897	99.7002	109.059
4.4371	245.624	239.548	15.9488	1.76056	7.02865	25.7212	556.259	104.685	86.7734
4.4521	245.624	239.991	15.9488	1.76056	7.02865	25.7212	556.259	104.685	86.7734
4.4671	240.91	240.252	15.994	1.77633	7.10938	24.7833	561.241	100.868	87.7702
4.4821	240.91	240.514	15.994	1.77633	7.10938	24.7833	561.241	100.868	87.7702
4.4971	245.765	240.712	15.994	1.94389	6.94583	22.965	614.182	93.4676	85.751
4.5121	245.765	240.91	15.9488	1.94389	6.94583	22.965	614.182	93.4676	85.751
4.5271	252.003	241.014	15.9488	2.06015	8.13175	21.7982	650.916	88.7188	100.392
4.5421	252.003	241.119	15.994	2.06015	8.13175	21.7982	650.916	88.7188	100.392
4.5571	248.998	241.204	15.9035	1.80225	8.59754	21.5399	569.431	87.6675	106.142
4.5721	248.998	241.29	15.9488	1.80225	8.59754	21.5399	569.431	87.6675	106.142
4.5871	244.934	241.429	15.9488	1.97638	7.25832	23.6015	624.447	96.0581	89.6089
4.6021	244.934	241.569	15.994	1.97638	7.25832	23.6015	624.447	96.0581	89.6089
4.6171	243.629	241.59	15.994	2.00501	7.97526	24.4836	633.495	99.6485	98.46
4.6321	243.629	241.611	15.994	2.00501	7.97526	24.4836	633.495	99.6485	98.46
4.6471	237.523	241.648	15.994	2.02211	8.20144	23.8083	638.898	96.9	101.252
4.6621	237.523	241.684	15.9488	2.02211	8.20144	23.8083	638.898	96.9	101.252
4.6771	241.684	242.167	15.9488	2.37847	8.36972	24.5785	751.491	100.034	103.33
4.6921	241.684	242.649	15.994	2.37847	8.36972	24.5785	751.491	100.034	103.33
4.7071	239.991	242.686	15.994	2.48082	8.43081	22.5503	783.83	91.7798	104.084
4.7221	239.991	242.723	15.994	2.48082	8.43081	22.5503	783.83	91.7798	104.084
4.7371	233.323	243.027	15.994	2.36308	8.49965	24.882	746.63	101.27	104.934
4.7521	233.323	243.331	15.994	2.36308	8.49965	24.882	746.63	101.27	104.934
4.7671	232.782	243.331	15.994	1.94047	9.24258	24.2761	613.102	98.8038	114.106
4.7821	232.782	243.331	15.9488	1.94047	9.24258	24.2761	613.102	98.8038	114.106
4.7971	235.575	243.331	15.9488	2.03246	10.2335	23.327	642.168	94.9409	126.34
4.8121	235.575	243.331	15.9488	2.03246	10.2335	23.327	642.168	94.9409	126.34
4.8271	230.998	243.331	15.994	2.14191	12.9469	23.1627	676.75	94.2724	159.838
4.8421	230.998	243.331	15.9488	2.14191	12.9469	23.1627	676.75	94.2724	159.838
4.8571	239.106	243.331	15.9488	2.50959	11.7421	24.5634	792.92	99.9733	144.964
4.8721	239.106	243.331	15.9488	2.50959	11.7421	24.5634	792.92	99.9733	144.964
4.8871	243.331	243.331	15.9488	2.44239	11.3701	24.0353	771.688	97.8238	140.371
4.9021	243.331	243.331	15.9488	2.44239	11.3701	24.0353	771.688	97.8238	140.371
4.9171	242.649	243.331	15.994	2.64689	11.1461	22.3864	836.302	91.1129	137.606
4.9321	242.649	243.331	15.9488	2.64689	11.1461	22.3864	836.302	91.1129	137.606
4.9471	242.723	243.248	15.9488	2.74521	11.2295	21.5622	867.365	87.7583	138.636
4.9621	242.723	243.164	15.994	2.74521	11.2295	21.5622	867.365	87.7583	138.636
4.9771	245.61	243.164	15.994	2.80366	12.257	22.3266	885.834	90.8692	151.321
4.9921	245.61	243.164	15.9488	2.80366	12.257	22.3266	885.834	90.8692	151.321
5.0071	250.641	242.944	15.9488	2.4737	11.1898	20.5766	781.58	83.7468	138.145
5.0221	250.641	242.723	15.994	2.4737	11.1898	20.5766	781.58	83.7468	138.145
5.0371	253.402	242.723	15.9488	2.26985	10.9424	21.6238	717.172	88.009	135.091
5.0521	253.402	242.723	15.9035	2.26985	10.9424	21.6238	717.172	88.009	135.091
5.0671	246.869	242.723	15.9488	2.32742	11.7176	19.5046	735.36	79.3837	144.662
5.0821	246.869	242.723	15.9488	2.32742	11.7176	19.5046	735.36	79.3837	144.662
5.0971	246.727	242.723	15.9488	2.42823	11.5248	19.198	767.214	78.136	142.281
5.1121	246.727	242.723	15.9488	2.42823	11.5248	19.198	767.214	78.136	142.281
5.1271	250.815	242.723	15.9488	2.30103	10.6074	23.4724	727.024	95.5328	130.956
5.1421	250.815	242.723	15.9035	2.30103	10.6074	23.4724	727.024	95.5328	130.956
5.1571	254.834	242.931	15.994	2.15897	7.62907	25.0243	682.141	101.849	94.1861
5.1721	254.834	243.14	15.9488	2.15897	7.62907	25.0243	682.141	101.849	94.1861
5.1871	254.382	243.152	15.994	1.67724	8.3673	22.5534	529.935	91.7926	103.3
5.2021	254.382	243.164	15.9488	1.67724	8.3673	22.5534	529.935	91.7926	103.3
5.2171	248.764	243.248	15.9488	1.98643	7.81566	23.0593	627.624	93.8514	96.4897
5.2321	248.764	243.331	15.9488	1.98643	7.81566	23.0593	627.624	93.8514	96.4897
5.2471	246.321	243.578	15.9488	1.64189	7.79407	24.8057	518.764	100.959	96.2231
5.2621	246.321	243.825	15.9488	1.64189	7.79407	24.8057	518.764	100.959	96.2231
5.2771	243.164	244.718	15.9488	1.68119	8.45747	29.1702	531.183	118.723	104.413
5.2921	243.164	245.61	15.9488	1.68119	8.45747	29.1702	531.183	118.723	104.413
5.3071	236.615	245.965	15.9488	1.63368	7.25691	29.9218	516.172	121.782	89.5915
5.3221	236.615	246.321	15.9035	1.63368	7.25691	29.9218	516.172	121.782	89.5915
5.3371	235.784	246.35	15.9488	1.72822	6.76708	33.0495	546.041	134.512	83.5442
5.3521	235.784	246.379	15.994	1.72822	6.76708	33.0495	546.041	134.512	83.5442
5.3671	234.236	246.553	15.9488	1.78198	7.45888	31.3276	563.028	127.503	92.0849
5.3821	234.236	246.727	15.994	1.78198	7.45888	31.3276	563.028	127.503	92.0849
5.3971	233.041	246.798	15.994	1.96623	7.11712	32.4647	621.24	132.131	87.8656
5.4121	233.041	246.869	15.994	1.96623	7.11712	32.4647	621.24	132.131	87.8656
5.4271	236.225	247.816	15.9488	2.28866	6.62832	31.9653	723.114	130.099	81.8311
5.4421	236.225	248.764	15.9488	2.28866	6.62832	31.9653	723.114	130.099	81.8311
5.4571	237.819	249.06	15.9488	2.43515	6.71683	28.8059	769.401	117.24	82.9238
5.4721	237.819	249.356	15.994	2.43515	6.71683	28.8059	769.401	117.24	82.9238
5.4871	241.396	249.999	15.994	2.29338	6.87097	28.7052	724.608	116.83	84.8268
5.5021	241.396	250.641	15.994	2.29338	6.87097	28.7052	724.608	116.83	84.8268
5.5171	243.825	250.728	15.994	2.20908	6.44773	30.4028	697.97	123.739	79.6016
5.5321	243.825	250.815	15.9488	2.20908	6.44773	30.4028	697.97	123.739	79.6016
5.5471	243.14	250.815	15.994	2.20508	6.44163	29.4163	696.709	119.725	79.5263
5.5621	243.14	250.815	16.1746	2.20508	6.44163	29.4163	696.709	119.725	79.5263
5.5771	246.379	250.851	15.9488	2.23418	6.83444	30.8048	705.901	125.376	84.3758
5.5921	246.379	250.887	15.994	2.23418	6.83444	30.8048	705.901	125.376	84.3758
5.6071	249.356	252.635	15.9488	2.35448	7.65225	23.7868	743.913	96.8122	94.4722
5.6221	249.356	254.382	15.9488	2.35448	7.65225	23.7868	743.913	96.8122	94.4722
5.6371	250.887	254.608	15.9035	2.32172	7.56113	22.9783	733.562	93.5219	93.3473
5.6521	250.887	254.834	15.9488	2.32172	7.56113	22.9783	733.562	93.5219	93.3473
5.6671	259.232	255.073	15.9488	2.27405	9.40357	21.0295	718.501	85.5903	116.093
5.6821	259.232	255.312	15.994	2.27405	9.40357	21.0295	718.501	85.5903	116.093
5.6971	267.019	255.402	15.9035	2.40458	9.19117	21.9398	759.741	89.295	113.471
5.7121	267.019	255.492	15.994	2.40458	9.19117	21.9398	759.741	89.295	113.471
5.7271	268.319	255.492	15.9488	2.28508	8.80868	21.0009	721.985	85.4738	108.749
5.7421	268.319	255.492	15.9488	2.28508	8.80868	21.0009	721.985	85.4738	108.749
5.7571	267.728	255.492	15.994	1.89689	9.09162	23.005	599.334	93.6305	112.242
5.7721	267.728	255.492	15.9488	1.89689	9.09162	23.005	599.334	93.6305	112.242
5.7871	268.073	255.492	15.9488	1.74049	9.76293	23.1109	549.919	94.0615	120.53
5.8021	268.073	255.492	15.9488	1.74049	9.76293	23.1109	549.919	94.0615	120.53
5.8171	264.842	255.492	15.9035	1.82084	9.64086	23.3244	575.306	94.9305	119.023
5.8321	264.842	255.492	15.9488	1.82084	9.64086	23.3244	575.306	94.9305	119.023
5.8471	269.526	255.492	15.994	2.37983	10.3457	24.9551	751.92	101.567	127.725
5.8621	269.526	255.492	15.994	2.37983	10.3457	24.9551	751.92	101.567	127.725
5.8771	261.799	255.492	15.994	2.24582	11.7269	28.5921	709.58	116.37	144.776
5.8921	261.799	255.492	15.994	2.24582	11.7269	28.5921	709.58	116.37	144.776
5.9071	258.706	255.492	15.994	2.13091	11.7528	28.0783	673.274	114.279	145.097
5.9221	258.706	255.492	15.9488	2.13091	11.7528	28.0783	673.274	114.279	145.097
5.9371	259.486	255.492	15.9488	1.80295	9.49073	31.007	569.653	126.199	117.169
5.9521	259.486	255.492	15.9488	1.80295	9.49073	31.007	569.653	126.199	117.169
5.9671	255.492	255.492	15.9488	1.67625	10.5853	30.3793	529.622	123.644	130.682
5.9821	255.492	255.492	15.9035	1.67625	10.5853	30.3793	529.622	123.644	130.682
5.9971	255.312	255.492	15.994	1.62801	10.781	28.5723	514.38	116.29	133.099
6.0121	255.312	255.492	15.9488	1.62801	10.781	28.5723	514.38	116.29	133.099
6.0271	259.469	255.492	15.994	1.65479	10.8943	28.826	522.839	117.322	134.497
6.0421	259.469	255.492	15.9488	1.65479	10.8943	28.826	522.839	117.322	134.497
6.0571	259.83	255.492	15.994	1.81033	12.7118	28.2631	571.986	115.031	156.935
6.0721	259.83	255.492	15.9488	1.81033	12.7118	28.2631	571.986	115.031	156.935
6.0871	261.854	255.492	15.9488	1.87747	13.3295	25.9001	593.197	105.414	164.562
6.1021	261.854	255.492	15.9488	1.87747	13.3295	25.9001	593.197	105.414	164.562
6.1171	261.394	255.492	15.9488	1.8925	13.6871	24.8484	597.946	101.133	168.977
6.1321	261.394	255.492	15.994	1.8925	13.6871	24.8484	597.946	101.133	168.977
6.1471	255.914	255.492	15.9488	1.90842	13.8325	25.1049	602.975	102.177	170.772
6.1621	255.914	255.492	15.9488	1.90842	13.8325	25.1049	602.975	102.177	170.772
6.1771	257.625	255.402	15.994	1.3586	12.6532	23.5333	429.258	95.7808	156.212
6.1921	257.625	255.312	15.994	1.3586	12.6532	23.5333	429.258	95.7808	156.212
6.2071	249.66	252.486	15.994	1.19729	12.4694	19.3118	378.289	78.5993	153.943
6.2221	249.66	249.66	15.9488	1.19729	12.4694	19.3118	378.289	78.5993	153.943
6.2371	241.349	245.505	15.994	1.19514	12.0165	19.0709	377.612	77.6188	148.351
6.2521	241.349	241.349	15.9488	1.19514	12.0165	19.0709	377.612	77.6188	148.351
6.2671	232.682	237.016	15.994	1.2574	13.0859	17.7406	397.281	72.2044	161.554
6.2821	232.682	232.682	15.9488	1.2574	13.0859	17.7406	397.281	72.2044	161.554
6.2971	230.543	231.613	15.9488	3.09139	21.443	17.6851	976.742	71.9784	264.728
6.3121	230.543	230.543	15.994	3.09139	21.443	17.6851	976.742	71.9784	264.728
6.3271	223.625	227.482	15.9035	3.19799	19.8947	19.4	1010.42	78.9582	245.613
6.3421	223.625	224.42	15.9488	3.19799	19.8947	19.4	1010.42	78.9582	245.613
6.3571	217.169	224.42	15.9488	3.20698	19.6303	18.8186	1013.27	76.5916	242.349
6.3721	217.169	224.42	15.9488	3.20698	19.6303	18.8186	1013.27	76.5916	242.349
6.3871	214.34	224.222	15.994	3.19479	17.7432	18.8423	1009.41	76.6881	219.051
6.4021	214.34	224.024	15.9488	3.19479	17.7432	18.8423	1009.41	76.6881	219.051
6.4171	211.012	223.825	15.9035	3.26958	16.9797	20.6368	1033.04	83.9917	209.626
6.4321	211.012	223.625	15.9488	3.26958	16.9797	20.6368	1033.04	83.9917	209.626
6.4471	211.685	223.412	15.994	3.4406	15.4735	22.355	1087.08	90.9849	191.031
6.4621	211.685	223.2	15.994	3.4406	15.4735	22.355	1087.08	90.9849	191.031
6.4771	212.601	223.2	15.9488	3.46631	15.2608	20.6246	1095.2	83.9422	188.405
6.4921	212.601	223.2	15.9488	3.46631	15.2608	20.6246	1095.2	83.9422	188.405
6.5071	206.274	223.2	15.9488	3.77984	15.2181	22.8485	1194.26	92.9934	187.877
6.5221	206.274	223.2	15.9035	3.77984	15.2181	22.8485	1194.26	92.9934	187.877
6.5371	207.274	223.2	15.9488	3.79104	13.768	26.3172	1197.8	107.111	169.976
6.5521	207.274	223.2	15.9488	3.79104	13.768	26.3172	1197.8	107.111	169.976
6.5671	212.994	223.2	15.994	4.13331	13.7407	22.9787	1305.94	93.5234	169.638
6.5821	212.994	223.2	15.994	4.13331	13.7407	22.9787	1305.94	93.5234	169.638
6.5971	210.096	223.2	15.9488	4.43863	12.2337	22.9873	1402.41	93.5584	151.033
6.6121	210.096	223.2	15.9488	4.43863	12.2337	22.9873	1402.41	93.5584	151.033
6.6271	214.382	223.2	15.9488	2.86526	3.21587	23.8121	905.297	96.9155	39.7021
6.6421	214.382	223.2	15.994	2.86526	3.21587	23.8121	905.297	96.9155	39.7021
6.6571	216.451	223.2	15.9488	3.08763	4.39154	25.4074	975.553	103.408	54.2165
6.6721	216.451	223.2	15.9488	3.08763	4.39154	25.4074	975.553	103.408	54.2165
6.6871	212.64	223.2	15.9488	2.84647	4.77912	24.633	899.357	100.257	59.0014
6.7021	212.64	223.2	15.994	2.84647	4.77912	24.633	899.357	100.257	59.0014
6.7171	219.941	223.2	15.994	2.69729	5.5898	23.5957	852.224	96.0345	69.0099
6.7321	219.941	223.2	15.994	2.69729	5.5898	23.5957	852.224	96.0345	69.0099
6.7471	221.085	223.2	15.9488	2.66849	5.71971	22.6336	843.125	92.1188	70.6138
6.7621	221.085	223.2	15.9488	2.66849	5.71971	22.6336	843.125	92.1188	70.6138
6.7771	220.876	223.2	15.9488	2.86418	5.92689	21.973	904.953	89.4303	73.1714
6.7921	220.876	223.2	15.9488	2.86418	5.92689	21.973	904.953	89.4303	73.1714
6.8071	224.42	223.2	15.9488	2.97559	5.99487	21.4322	940.155	87.2292	74.0108
6.8221	224.42	223.2	15.994	2.97559	5.99487	21.4322	940.155	87.2292	74.0108
6.8371	225.514	223.2	15.994	2.79894	5.85571	17.2941	884.34	70.3871	72.2927
6.8521	225.514	223.2	15.9488	2.79894	5.85571	17.2941	884.34	70.3871	72.2927
6.8671	224.024	223.612	15.9488	3.02789	7.02814	13.1608	956.681	53.5645	86.7671
6.8821	224.024	224.024	15.9488	3.02789	7.02814	13.1608	956.681	53.5645	86.7671
6.8971	223.2	224.222	15.994	2.68828	7.86027	15.2287	849.377	61.9809	97.0404
6.9121	223.2	224.42	15.9488	2.68828	7.86027	15.2287	849.377	61.9809	97.0404
6.9271	222.834	224.967	15.9488	2.55907	8.10061	17.2699	808.554	70.2886	100.008
6.9421	222.834	225.514	15.994	2.55907	8.10061	17.2699	808.554	70.2886	100.008
6.9571	226.196	225.855	15.9488	2.44009	7.63313	18.8357	770.962	76.6612	94.2361
6.9721	226.196	226.196	15.994	2.44009	7.63313	18.8357	770.962	76.6612	94.2361
6.9871	230.575	228.386	15.9488	2.06328	8.13547	15.5637	651.905	63.3441	100.438
7.0021	230.575	230.575	15.9488	2.06328	8.13547	15.5637	651.905	63.3441	100.438
7.0171	231.428	231.001	15.9035	2.08527	7.27986	18.2486	658.852	74.2718	89.8748
7.0321	231.428	231.428	15.9488	2.08527	7.27986	18.2486	658.852	74.2718	89.8748
7.0471	234.79	232.853	15.9488	1.97736	7.61474	18.7691	624.758	76.3902	94.0092
7.0621	234.79	234.278	15.9488	1.97736	7.61474	18.7691	624.758	76.3902	94.0092
7.0771	238.749	234.534	15.9488	1.91456	7.59961	20.8853	604.915	85.0033	93.8224
7.0921	238.749	234.79	15.9488	1.91456	7.59961	20.8853	604.915	85.0033	93.8224
7.1071	242.005	235.278	15.9488	1.75657	7.55392	19.9948	554.998	81.3789	93.2582
7.1221	242.005	235.766	15.9488	1.75657	7.55392	19.9948	554.998	81.3789	93.2582
7.1371	246.518	237.257	15.9488	1.44652	8.03025	22.7738	457.037	92.6893	99.1389
7.1521	246.518	238.749	15.9488	1.44652	8.03025	22.7738	457.037	92.6893	99.1389
7.1671	244.383	238.995	15.9035	1.53996	8.18673	26.1448	486.559	106.41	101.071
7.1821	244.383	239.242	15.9488	1.53996	8.18673	26.1448	486.559	106.41	101.071
7.1971	244.112	239.242	15.994	1.29834	8.25044	27.1768	410.216	110.61	101.857
7.2121	244.112	239.242	15.9488	1.29834	8.25044	27.1768	410.216	110.61	101.857
7.2271	244.774	239.306	15.994	1.3115	8.62757	26.1708	414.375	106.515	106.513
7.2421	244.774	239.371	15.994	1.3115	8.62757	26.1708	414.375	106.515	106.513
7.2571	242.433	239.899	15.994	1.28231	8.88929	25.58	405.153	104.111	109.744
7.2721	242.433	240.428	15.9035	1.28231	8.88929	25.58	405.153	104.111	109.744
7.2871	241.447	240.798	15.994	1.2305	9.21909	24.5453	388.784	99.8993	113.816
7.3021	241.447	241.167	15.994	1.2305	9.21909	24.5453	388.784	99.8993	113.816
7.3171	248.615	241.307	15.994	1.53342	7.64295	26.0052	484.494	105.841	94.3574
7.3321	248.615	241.447	15.9488	1.53342	7.64295	26.0052	484.494	105.841	94.3574
7.3471	243.638	241.726	15.9488	1.6874	8.44958	21.9775	533.143	89.4484	104.316
7.3621	243.638	242.005	15.9488	1.6874	8.44958	21.9775	533.143	89.4484	104.316
7.3771	247.227	242.219	15.994	1.68534	7.62895	24.3509	532.493	99.1083	94.1846
7.3921	247.227	242.433	15.9488	1.68534	7.62895	24.3509	532.493	99.1083	94.1846
7.4071	243.31	242.452	15.9488	1.58933	7.78416	22.7074	502.159	92.4193	96.1007
7.4221	243.31	242.472	15.994	1.58933	7.78416	22.7074	502.159	92.4193	96.1007
7.4371	242.472	242.528	15.9488	1.37443	10.0096	22.6353	434.26	92.1259	123.575
7.4521	242.472	242.583	15.9488	1.37443	10.0096	22.6353	434.26	92.1259	123.575
7.4671	242.583	242.765	15.994	1.31653	10.0604	20.8392	415.964	84.8157	124.202
7.4821	242.583	242.947	15.9488	1.31653	10.0604	20.8392	415.964	84.8157	124.202
7.4971	242.947	243.129	15.9488	1.09813	10.2229	19.7353	346.96	80.3228	126.209
7.5121	242.947	243.31	15.994	1.09813	10.2229	19.7353	346.96	80.3228	126.209
7.5271	234.278	243.474	15.9488	1.74118	10.2881	21.051	550.136	85.6777	127.013
7.5421	234.278	243.638	15.994	1.74118	10.2881	21.051	550.136	85.6777	127.013
7.5571	240.428	243.875	15.9488	2.46535	11.0588	22.2303	778.941	90.4774	136.528
7.5721	240.428	244.112	15.994	2.46535	11.0588	22.2303	778.941	90.4774	136.528
7.5871	235.766	244.248	15.9488	2.37505	11.1048	23.914	750.411	97.3299	137.096
7.6021	235.766	244.383	15.9488	2.37505	11.1048	23.914	750.411	97.3299	137.096
7.6171	239.242	244.578	15.9488	2.39744	11.1678	25.9504	757.485	105.618	137.874
7.6321	239.242	244.774	15.9488	2.39744	11.1678	25.9504	757.485	105.618	137.874
7.6471	239.371	244.774	15.994	2.16246	10.8642	30.4096	683.242	123.767	134.126
7.6621	239.371	244.774	15.994	2.16246	10.8642	30.4096	683.242	123.767	134.126
7.6771	236.662	244.96	15.994	2.09577	10.0094	33.4049	662.17	135.958	123.573
7.6921	236.662	245.146	15.994	2.09577	10.0094	33.4049	662.17	135.958	123.573
7.7071	241.167	246.028	15.994	2.31077	11.5299	32.0725	730.102	130.535	142.344
7.7221	241.167	246.91	15.9488	2.31077	11.5299	32.0725	730.102	130.535	142.344
7.7371	246.91	246.91	15.9035	2.82292	11.8578	33.775	891.917	137.464	146.393
7.7521	246.91	246.91	15.9488	2.82292	11.8578	33.775	891.917	137.464	146.393
7.7671	245.146	246.91	15.9035	2.92334	10.0654	37.2206	923.646	151.488	124.264
7.7821	245.146	246.91	15.994	2.92334	10.0654	37.2206	923.646	151.488	124.264
7.7971	250.315	246.91	15.9488	3.0505	9.9431	40.5037	963.824	164.85	122.754
7.8121	250.315	246.91	15.994	3.0505	9.9431	40.5037	963.824	164.85	122.754
7.8271	255.045	246.148	15.9488	3.09426	10.1076	38.6636	977.649	157.361	124.785
7.8421	255.045	245.386	15.994	3.09426	10.1076	38.6636	977.649	157.361	124.785
7.8571	264.416	245.386	15.9488	2.64273	11.3572	39.7014	834.987	161.585	140.212
7.8721	264.416	245.386	15.9488	2.64273	11.3572	39.7014	834.987	161.585	140.212
7.8871	268.991	245.266	15.9488	2.56115	9.94202	40.1953	809.209	163.595	122.741
7.9021	268.991	245.146	15.994	2.56115	9.94202	40.1953	809.209	163.595	122.741
7.9171	272.286	245.146	15.9488	2.66612	9.88061	38.5188	842.375	156.772	121.983
7.9321	272.286	245.146	15.994	2.66612	9.88061	38.5188	842.375	156.772	121.983
7.9471	274.377	245.146	15.994	2.7339	9.52213	36.4913	863.792	148.52	117.557
7.9621	274.377	245.146	15.9488	2.7339	9.52213	36.4913	863.792	148.52	117.557
7.9771	275.564	245.146	15.9488	2.68614	10.4442	32.1217	848.701	130.735	128.941
7.9921	275.564	245.146	15.994	2.68614	10.4442	32.1217	848.701	130.735	128.941
8.0071	275.506	245.146	15.994	3.10173	10.6156	30.1494	980.009	122.708	131.056
8.0221	275.506	245.146	15.9488	3.10173	10.6156	30.1494	980.009	122.708	131.056
8.0371	272.259	245.146	15.9488	3.07291	10.0598	30.151	970.903	122.715	124.195
8.0521	272.259	245.146	15.9488	3.07291	10.0598	30.151	970.903	122.715	124.195
8.0671	270.775	245.146	15.9488	2.92233	9.35176	28.4238	923.326	115.685	115.454
8.0821	270.775	245.146	15.9488	2.92233	9.35176	28.4238	923.326	115.685	115.454
8.0971	269.976	245.146	15.994	3.08332	9.24249	26.6692	974.194	108.544	114.105
8.1121	269.976	245.146	15.994	3.08332	9.24249	26.6692	974.194	108.544	114.105
8.1271	259.391	245.146	15.9035	2.99718	9.26201	24.6354	946.976	100.266	114.346
8.1421	259.391	245.146	15.9488	2.99718	9.26201	24.6354	946.976	100.266	114.346
8.1571	258.291	245.146	15.9488	3.19847	9.27964	27.9023	1010.57	113.563	114.563
8.1721	258.291	245.146	15.9488	3.19847	9.27964	27.9023	1010.57	113.563	114.563
8.1871	251.864	245.146	15.994	3.26	6.86787	25.5316	1030.01	103.914	84.7885
8.2021	251.864	245.146	15.994	3.26	6.86787	25.5316	1030.01	103.914	84.7885
8.2171	245.386	245.146	15.9488	2.76857	6.69889	24.1859	874.745	98.4368	82.7023
8.2321	245.386	245.146	15.9488	2.76857	6.69889	24.1859	874.745	98.4368	82.7023
8.2471	238.203	241.674	15.994	3.03471	7.1313	23.075	958.834	93.9153	88.0408
8.2621	238.203	238.203	15.9488	3.03471	7.1313	23.075	958.834	93.9153	88.0408
8.2771	229.907	237.595	15.9488	3.01368	8.00596	20.4885	952.191	83.3883	98.839
8.2921	229.907	236.986	15.994	3.01368	8.00596	20.4885	952.191	83.3883	98.839
8.3071	223.29	235.885	15.9488	3.27954	8.79056	21.2907	1036.19	86.6533	108.525
8.3221	223.29	234.784	15.9488	3.27954	8.79056	21.2907	1036.19	86.6533	108.525
8.3371	225.959	233.517	15.9488	2.7986	9.16174	22.3734	884.234	91.0597	113.108
8.3521	225.959	232.249	15.9488	2.7986	9.16174	22.3734	884.234	91.0597	113.108
8.3671	224.789	231.078	15.9488	2.73997	8.61817	21.1112	865.71	85.9226	106.397
8.3821	224.789	229.907	15.994	2.73997	8.61817	21.1112	865.71	85.9226	106.397
8.3971	226.56	229.63	15.9488	3.27308	14.6394	22.3351	1034.15	90.9038	180.734
8.4121	226.56	229.353	15.994	3.27308	14.6394	22.3351	1034.15	90.9038	180.734
8.4271	228.091	229.021	15.9488	3.16072	13.9706	22.0925	998.647	89.9166	172.477
8.4421	228.091	228.689	15.9035	3.16072	13.9706	22.0925	998.647	89.9166	172.477
8.4571	229.353	228.39	15.994	3.44129	13.9902	22.4746	1087.29	91.4716	172.718
8.4721	229.353	228.091	15.994	3.44129	13.9902	22.4746	1087.29	91.4716	172.718
8.4871	232.249	227.326	15.9488	3.25311	13.3422	21.071	1027.84	85.759	164.718
8.5021	232.249	226.56	15.9488	3.25311	13.3422	21.071	1027.84	85.759	164.718
8.5171	236.986	226.26	15.994	3.20141	13.6404	21.0723	1011.5	85.7643	168.4
8.5321	236.986	225.959	15.9488	3.20141	13.6404	21.0723	1011.5	85.7643	168.4
8.5471	234.784	225.374	15.994	3.40953	13.6184	20.1248	1077.26	81.9081	168.128
8.5621	234.784	224.789	15.9488	3.40953	13.6184	20.1248	1077.26	81.9081	168.128
8.5771	228.689	224.04	15.994	3.34782	12.7222	18.6024	1057.76	75.7117	157.065
8.5921	228.689	223.29	15.9035	3.34782	12.7222	18.6024	1057.76	75.7117	157.065
8.6071	223.087	223.189	15.994	3.71558	12.2682	20.2101	1173.96	82.2553	151.46
8.6221	223.087	223.087	15.9488	3.71558	12.2682	20.2101	1173.96	82.2553	151.46
8.6371	221.661	222.374	15.9488	3.61488	10.8822	20.2854	1142.14	82.5617	134.348
8.6521	221.661	221.661	15.9035	3.61488	10.8822	20.2854	1142.14	82.5617	134.348
8.6671	218.398	220.03	15.994	3.69222	10.8346	19.2308	1166.58	78.2693	133.761
8.6821	218.398	218.398	15.994	3.69222	10.8346	19.2308	1166.58	78.2693	133.761
8.6971	208.333	213.365	15.9488	3.57599	10.6985	18.7823	1129.86	76.444	132.08
8.7121	208.333	208.333	15.9035	3.57599	10.6985	18.7823	1129.86	76.444	132.08
8.7271	200.652	204.493	15.994	2.71891	4.78656	17.5677	859.054	71.5008	59.0934
8.7421	200.652	200.652	15.9488	2.71891	4.78656	17.5677	859.054	71.5008	59.0934
8.7571	193.054	198.792	15.994	2.66737	6.05344	16.5848	842.771	67.5004	74.7338
8.7721	193.054	196.932	15.9488	2.66737	6.05344	16.5848	842.771	67.5004	74.7338
8.7871	188.496	196.932	15.9488	2.64969	5.65851	14.8847	837.186	60.5809	69.8582
8.8021	188.496	196.932	15.9488	2.64969	5.65851	14.8847	837.186	60.5809	69.8582
8.8171	186.069	196.932	15.994	2.74225	5.72431	15.0091	866.429	61.0872	70.6705
8.8321	186.069	196.932	15.9488	2.74225	5.72431	15.0091	866.429	61.0872	70.6705
8.8471	185.541	196.932	15.994	2.55154	5.63903	16.4261	806.172	66.8544	69.6177
8.8621	185.541	196.932	15.994	2.55154	5.63903	16.4261	806.172	66.8544	69.6177
8.8771	180.152	196.932	15.994	2.25153	5.68933	17.5054	711.385	71.2471	70.2387
8.8921	180.152	196.932	15.994	2.25153	5.68933	17.5054	711.385	71.2471	70.2387
8.9071	184.643	196.932	15.9488	1.80747	6.62807	17.7181	571.08	72.1128	81.828
8.9221	184.643	196.932	15.9035	1.80747	6.62807	17.7181	571.08	72.1128	81.828
8.9371	184.6	196.932	15.9488	1.31914	7.92628	16.5603	416.791	67.4006	97.8553
8.9521	184.6	196.932	15.9035	1.31914	7.92628	16.5603	416.791	67.4006	97.8553
8.9671	184.275	196.932	15.9488	1.11574	8.01897	15.4979	352.524	63.0765	98.9997
8.9821	184.275	196.932	15.994	1.11574	8.01897	15.4979	352.524	63.0765	98.9997
8.9971	185.333	196.932	15.9035	1.04182	7.922	16.3034	329.168	66.3551	97.8025
9.0121	185.333	196.932	15.9488	1.04182	7.922	16.3034	329.168	66.3551	97.8025
9.0271	185.994	196.932	15.9488	1.03122	7.68094	18.7954	325.821	76.4972	94.8264
9.0421	185.994	196.932	15.9035	1.03122	7.68094	18.7954	325.821	76.4972	94.8264
9.0571	182.832	196.932	15.9035	1.24375	7.81437	19.6533	392.971	79.9892	96.4737
9.0721	182.832	196.932	15.9488	1.24375	7.81437	19.6533	392.971	79.9892	96.4737
9.0871	184.971	196.932	15.9035	1.11069	8.5763	19.4096	350.929	78.997	105.88
9.1021	184.971	196.932	15.994	1.11069	8.5763	19.4096	350.929	78.997	105.88
9.1171	180.006	196.932	15.9488	0.859274	8.91555	19.4598	271.492	79.2015	110.069
9.1321	180.006	196.932	15.9488	0.859274	8.91555	19.4598	271.492	79.2015	110.069
9.1471	182.782	196.932	15.994	0.843524	9.90776	17.0849	266.516	69.5358	122.318
9.1621	182.782	196.932	15.9488	0.843524	9.90776	17.0849	266.516	69.5358	122.318
9.1771	188.756	196.932	15.994	1.13808	10.0327	15.2119	359.584	61.9123	123.861
9.1921	188.756	196.932	15.994	1.13808	10.0327	15.2119	359.584	61.9123	123.861
9.2071	190.894	196.932	15.9488	1.32099	9.96266	15.8086	417.375	64.3409	122.996
9.2221	190.894	196.932	15.9488	1.32099	9.96266	15.8086	417.375	64.3409	122.996
9.2371	196.932	196.932	15.9488	1.46477	9.15423	17.2717	462.801	70.2961	113.015
9.2521	196.932	196.932	15.9488	1.46477	9.15423	17.2717	462.801	70.2961	113.015
9.2671	201.891	199.411	15.994	1.59651	10.0529	18.3953	504.427	74.8691	124.11
9.2821	201.891	201.891	15.9488	1.59651	10.0529	18.3953	504.427	74.8691	124.11
9.2971	205.606	203.749	15.9488	1.7763	9.35715	18.976	561.234	77.2324	115.52
9.3121	205.606	205.606	15.9488	1.7763	9.35715	18.976	561.234	77.2324	115.52
9.3271	212.307	208.957	15.9488	1.92093	12.2397	18.1142	606.93	73.7247	151.107
9.3421	212.307	212.307	15.9488	1.92093	12.2397	18.1142	606.93	73.7247	151.107
9.3571	216.131	214.219	15.994	1.92544	12.5356	18.2986	608.353	74.4752	154.76
9.3721	216.131	216.131	15.9488	1.92544	12.5356	18.2986	608.353	74.4752	154.76
9.3871	223.866	219.999	15.994	1.78925	12.2468	18.9462	565.324	77.1113	151.196
9.4021	223.866	223.866	15.994	1.78925	12.2468	18.9462	565.324	77.1113	151.196
9.4171	229.765	226.33	15.9035	1.89842	10.7016	21.442	599.816	87.269	132.118
9.4321	229.765	228.794	15.9488	1.89842	10.7016	21.442	599.816	87.269	132.118
9.4471	228.794	229.28	15.9488	1.88883	12.695	22.1354	596.787	90.091	156.729
9.4621	228.794	229.765	15.9035	1.88883	12.695	22.1354	596.787	90.091	156.729
9.4771	231.847	230.806	15.994	2.22797	12.5052	24.5335	703.94	99.8516	154.385
9.4921	231.847	231.847	15.994	2.22797	12.5052	24.5335	703.94	99.8516	154.385
9.5071	241.982	235.887	15.9488	2.08256	13.2226	25.025	657.998	101.852	163.241
9.5221	241.982	239.926	15.9488	2.08256	13.2226	25.025	657.998	101.852	163.241
9.5371	244.92	240.954	15.9488	2.15832	13.5621	25.843	681.934	105.181	167.433
9.5521	244.92	241.982	15.9488	2.15832	13.5621	25.843	681.934	105.181	167.433
9.5671	243.3	242.641	15.9035	2.18725	13.9403	27.2585	691.074	110.942	172.102
9.5821	243.3	243.3	15.9488	2.18725	13.9403	27.2585	691.074	110.942	172.102
9.5971	239.926	244.11	15.9035	2.52951	12.3147	26.9236	799.212	109.579	152.034
9.6121	239.926	244.92	15.9488	2.52951	12.3147	26.9236	799.212	109.579	152.034
9.6271	247.143	245.612	15.9488	2.35388	12.7022	27.5239	743.722	112.022	156.818
9.6421	247.143	246.303	15.9488	2.35388	12.7022	27.5239	743.722	112.022	156.818
9.6571	246.303	246.723	15.994	2.19252	9.49132	30.2035	692.74	122.928	117.177
9.6721	246.303	247.143	15.9035	2.19252	9.49132	30.2035	692.74	122.928	117.177
9.6871	247.59	247.367	15.9488	2.368	9.19641	28.7274	748.184	116.921	113.536
9.7021	247.59	247.59	15.9488	2.368	9.19641	28.7274	748.184	116.921	113.536
9.7171	247.867	247.728	15.9035	2.47659	9.04447	29.3514	782.491	119.46	111.66
9.7321	247.867	247.867	15.9488	2.47659	9.04447	29.3514	782.491	119.46	111.66
9.7471	249.674	248.77	15.994	2.61701	9.52804	26.6472	826.859	108.454	117.63
9.7621	249.674	249.674	15.994	2.61701	9.52804	26.6472	826.859	108.454	117.63
9.7771	261.134	250.685	15.9488	2.76728	7.77531	28.4355	874.337	115.733	95.9915
9.7921	261.134	251.696	15.9488	2.76728	7.77531	28.4355	874.337	115.733	95.9915
9.8071	257.087	251.696	15.994	2.73863	7.02764	28.4799	865.287	115.913	86.7609
9.8221	257.087	251.696	15.9488	2.73863	7.02764	28.4799	865.287	115.913	86.7609
9.8371	251.696	253.094	15.9035	2.99999	5.88959	28.9745	947.865	117.926	72.711
9.8521	251.696	254.492	15.994	2.99999	5.88959	28.9745	947.865	117.926	72.711
9.8671	260.838	254.765	15.994	3.00562	5.49052	28.6297	949.643	116.523	67.7842
9.8821	260.838	255.038	15.994	3.00562	5.49052	28.6297	949.643	116.523	67.7842
9.8971	259.611	255.109	15.9488	3.09376	5.04172	27.248	977.491	110.899	62.2434
9.9121	259.611	255.181	15.9488	3.09376	5.04172	27.248	977.491	110.899	62.2434
9.9271	260.457	255.685	15.994	2.68187	4.60106	31.3473	847.352	127.583	56.8032
9.9421	260.457	256.19	15.9488	2.68187	4.60106	31.3473	847.352	127.583	56.8032
9.9571	264.894	256.543	15.994	2.94121	4.30273	29.9441	929.291	121.873	53.1201
9.9721	264.894	256.897	15.9488	2.94121	4.30273	29.9441	929.291	121.873	53.1201
9.9871	256.897	256.992	15.9488	3.09663	4.88239	29.18	978.398	118.763	60.2764
10.0021	256.897	257.087	15.994	3.09663	4.88239	29.18	978.398	118.763	60.2764
10.0171	262.796	257.831	15.994	3.10449	4.68709	29.5336	980.881	120.202	57.8653
10.0321	262.796	258.575	15.994	3.10449	4.68709	29.5336	980.881	120.202	57.8653
10.0471	265.971	259.093	15.9488	3.26827	5.2493	29.5288	1032.63	120.182	64.8062
10.0621	265.971	259.611	15.9488	3.26827	5.2493	29.5288	1032.63	120.182	64.8062
10.0771	264.398	260.034	15.9488	3.08646	6.22576	30.0041	975.186	122.117	76.8613
10.0921	264.398	260.457	15.9488	3.08646	6.22576	30.0041	975.186	122.117	76.8613
10.1071	262.106	260.647	15.9488	2.94362	6.55436	26.7196	930.052	108.749	80.918
10.1221	262.106	260.838	15.994	2.94362	6.55436	26.7196	930.052	108.749	80.918
10.1371	261.885	260.838	15.9488	2.49599	8.27153	24.2661	788.621	98.7631	102.118
10.1521	261.885	260.838	15.9488	2.49599	8.27153	24.2661	788.621	98.7631	102.118
10.1671	254.492	260.838	15.9488	2.34538	9.28567	24.5891	741.035	100.078	114.638
10.1821	254.492	260.838	15.9488	2.34538	9.28567	24.5891	741.035	100.078	114.638
10.1971	255.038	260.838	15.9488	2.13754	9.46007	24.7681	675.367	100.806	116.791
10.2121	255.038	260.838	15.9488	2.13754	9.46007	24.7681	675.367	100.806	116.791
10.2271	256.19	260.986	15.9488	1.86004	10.3783	24.2134	587.69	98.5487	128.127
10.2421	256.19	261.134	15.9035	1.86004	10.3783	24.2134	587.69	98.5487	128.127
10.2571	255.181	261.51	15.9488	2.27086	10.339	20.3999	717.49	83.0276	127.642
10.2721	255.181	261.885	15.9488	2.27086	10.339	20.3999	717.49	83.0276	127.642
10.2871	250.511	261.995	15.9035	2.34845	10.5079	22.3989	742.007	91.1637	129.727
10.3021	250.511	262.106	15.9488	2.34845	10.5079	22.3989	742.007	91.1637	129.727
10.3171	258.575	262.451	15.9488	2.44757	10.5576	20.217	773.325	82.2834	130.34
10.3321	258.575	262.796	15.9035	2.44757	10.5576	20.217	773.325	82.2834	130.34
10.3471	263.494	263.145	15.994	2.51861	10.9203	20.0014	795.769	81.4059	134.819
10.3621	263.494	263.494	15.9488	2.51861	10.9203	20.0014	795.769	81.4059	134.819
10.3771	269.206	263.946	15.9035	2.14151	10.6993	19.1511	676.623	77.9449	132.091
10.3921	269.206	264.398	15.9035	2.14151	10.6993	19.1511	676.623	77.9449	132.091
10.4071	276.648	264.646	15.9488	2.31393	9.53693	22.8697	731.101	93.08	117.74
10.4221	276.648	264.894	15.9488	2.31393	9.53693	22.8697	731.101	93.08	117.74
10.4371	279.733	265.127	15.9488	2.32859	9.37559	22.7509	735.732	92.5963	115.748
10.4521	279.733	265.361	15.9488	2.32859	9.37559	22.7509	735.732	92.5963	115.748
10.4671	281.273	265.666	15.9488	2.45446	7.66686	24.4377	775.502	99.4615	94.6526
10.4821	281.273	265.971	15.9488	2.45446	7.66686	24.4377	775.502	99.4615	94.6526
10.4971	280.455	266.009	15.994	2.23185	8.01718	23.7671	705.165	96.732	98.9775
10.5121	280.455	266.047	15.9488	2.23185	8.01718	23.7671	705.165	96.732	98.9775
10.5271	276.098	266.52	15.9488	2.13029	8.04678	23.6284	673.077	96.1675	99.3429
10.5421	276.098	266.993	15.994	2.13029	8.04678	23.6284	673.077	96.1675	99.3429
10.5571	269.708	268.099	15.9488	2.31626	7.23653	24.7698	731.836	100.813	89.3399
10.5721	269.708	269.206	15.9035	2.31626	7.23653	24.7698	731.836	100.813	89.3399
10.5871	266.047	269.457	15.994	1.79334	6.99783	27.4515	566.617	111.728	86.393
10.6021	266.047	269.708	15.9488	1.79334	6.99783	27.4515	566.617	111.728	86.393
10.6171	259.114	269.873	15.9035	1.75357	6.7112	25.6087	554.051	104.228	82.8544
10.6321	259.114	270.039	15.9488	1.75357	6.7112	25.6087	554.051	104.228	82.8544
10.6471	258.83	270.389	15.9488	2.11534	6.09015	24.7663	668.352	100.799	75.187
10.6621	258.83	270.739	15.9488	2.11534	6.09015	24.7663	668.352	100.799	75.187
10.6771	258.367	270.983	15.9488	2.24257	6.9718	27.0134	708.553	109.945	86.0717
10.6921	258.367	271.226	15.994	2.24257	6.9718	27.0134	708.553	109.945	86.0717
10.7071	265.361	271.45	15.9488	2.4324	7.49166	25.8506	768.529	105.212	92.4897
10.7221	265.361	271.675	15.9035	2.4324	7.49166	25.8506	768.529	105.212	92.4897
10.7371	266.993	271.675	15.994	2.19349	6.87805	24.2696	693.045	98.7775	84.9142
10.7521	266.993	271.675	15.994	2.19349	6.87805	24.2696	693.045	98.7775	84.9142
10.7671	271.675	271.675	15.9488	2.14178	7.30474	30.5954	676.708	124.524	90.1819
10.7821	271.675	271.675	15.994	2.14178	7.30474	30.5954	676.708	124.524	90.1819
10.7971	272.806	272.24	15.994	2.02854	7.97979	30.6584	640.928	124.78	98.5159
10.8121	272.806	272.806	15.9488	2.02854	7.97979	30.6584	640.928	124.78	98.5159
10.8271	278.483	273.034	15.9488	1.96883	7.53872	30.8622	622.062	125.609	93.0706
10.8421	278.483	273.263	15.9488	1.96883	7.53872	30.8622	622.062	125.609	93.0706
10.8571	280.944	273.359	15.994	2.17878	8.3051	29.201	688.398	118.848	102.532
10.8721	280.944	273.455	15.994	2.17878	8.3051	29.201	688.398	118.848	102.532
10.8871	281.415	273.765	15.994	2.20516	8.4683	29.4051	696.732	119.679	104.547
10.9021	281.415	274.075	15.9488	2.20516	8.4683	29.4051	696.732	119.679	104.547
10.9171	277.782	274.075	15.9488	2.2713	8.98293	28.0092	717.63	113.998	110.9
10.9321	277.782	274.075	15.9488	2.2713	8.98293	28.0092	717.63	113.998	110.9
10.9471	274.075	274.075	15.9488	2.05709	9.27157	30.1182	649.95	122.581	114.464
10.9621	274.075	274.075	15.9488	2.05709	9.27157	30.1182	649.95	122.581	114.464
10.9771	270.739	274.075	15.994	1.65553	9.31489	32.4722	523.073	132.162	114.999
10.9921	270.739	274.075	15.994	1.65553	9.31489	32.4722	523.073	132.162	114.999
11.0071	274.948	274.075	15.994	1.35162	8.05386	31.0428	427.052	126.344	99.4303
11.0221	274.948	274.075	15.994	1.35162	8.05386	31.0428	427.052	126.344	99.4303
11.0371	273.263	273.925	15.994	1.9466	15.3455	38.1582	615.04	155.304	189.451
11.0521	273.263	273.776	15.9488	1.9466	15.3455	38.1582	615.04	155.304	189.451
11.0671	270.039	273.776	15.9488	1.96913	16.3173	36.6185	622.157	149.038	201.448
11.0821	270.039	273.776	15.9488	1.96913	16.3173	36.6185	622.157	149.038	201.448
11.0971	271.226	273.776	15.9488	1.95896	16.4646	31.2158	618.945	127.048	203.266
11.1121	271.226	273.776	15.9488	1.95896	16.4646	31.2158	618.945	127.048	203.266
11.1271	275.138	273.776	15.9488	2.083	15.5847	32.2603	658.136	131.3	192.404
11.1421	275.138	273.776	15.9488	2.083	15.5847	32.2603	658.136	131.3	192.404
11.1571	279.255	273.925	15.9488	2.13708	15.0611	34.8633	675.221	141.894	185.939
11.1721	279.255	274.075	15.9488	2.13708	15.0611	34.8633	675.221	141.894	185.939
11.1871	274.617	274.329	15.9488	1.90294	14.3045	36.4217	601.246	148.237	176.598
11.2021	274.617	274.583	15.9488	1.90294	14.3045	36.4217	601.246	148.237	176.598
11.2171	270.582	274.6	15.994	1.88873	14.1767	35.7159	596.754	145.364	175.021
11.2321	270.582	274.617	15.994	1.88873	14.1767	35.7159	596.754	145.364	175.021
11.2471	271.209	274.783	15.9488	1.83639	16.0715	33.8083	580.217	137.6	198.413
11.2621	271.209	274.948	15.994	1.83639	16.0715	33.8083	580.217	137.6	198.413
11.2771	273.455	275.043	15.9488	2.1296	17.6774	32.1084	672.861	130.681	218.24
11.2921	273.455	275.138	15.9488	2.1296	17.6774	32.1084	672.861	130.681	218.24
11.3071	274.583	275.168	15.9488	2.32743	17.7799	33.7166	735.366	137.227	219.505
11.3221	274.583	275.198	15.994	2.32743	17.7799	33.7166	735.366	137.227	219.505
11.3371	275.785	275.198	15.9488	2.21728	18.7223	33.4631	700.563	136.195	231.139
11.3521	275.785	275.198	15.9488	2.21728	18.7223	33.4631	700.563	136.195	231.139
11.3671	282.183	275.198	15.994	1.4401	11.3614	26.2403	455.008	106.798	140.264
11.3821	282.183	275.198	15.9035	1.4401	11.3614	26.2403	455.008	106.798	140.264
11.3971	282.536	275.198	15.9488	1.46056	10.8655	27.3778	461.472	111.428	134.142
11.4121	282.536	275.198	15.9488	1.46056	10.8655	27.3778	461.472	111.428	134.142
11.4271	283.197	275.198	15.9035	1.67443	9.84539	27.7893	529.046	113.103	121.548
11.4421	283.197	275.198	15.9488	1.67443	9.84539	27.7893	529.046	113.103	121.548
11.4571	280.548	275.478	15.9488	1.70763	10.4853	29.0124	539.536	118.081	129.448
11.4721	280.548	275.757	15.9488	1.70763	10.4853	29.0124	539.536	118.081	129.448
11.4871	275.757	275.771	15.994	1.67542	10.7665	27.2748	529.358	111.009	132.92
11.5021	275.757	275.785	15.9035	1.67542	10.7665	27.2748	529.358	111.009	132.92
11.5171	273.776	277.52	15.9488	1.90112	19.0179	49.3517	600.671	200.862	234.789
11.5321	273.776	279.255	15.9488	1.90112	19.0179	49.3517	600.671	200.862	234.789
11.5471	272.081	279.429	15.994	1.70778	19.6646	49.1094	539.583	199.875	242.773
11.5621	272.081	279.603	15.9488	1.70778	19.6646	49.1094	539.583	199.875	242.773
11.5771	268.625	279.69	15.9488	1.89446	17.0855	52.468	598.567	213.545	210.932
11.5921	268.625	279.777	15.994	1.89446	17.0855	52.468	598.567	213.545	210.932
11.6071	273.054	279.812	15.9488	1.68664	15.4382	54.9435	532.905	223.62	190.596
11.6221	273.054	279.847	16.0392	1.68664	15.4382	54.9435	532.905	223.62	190.596
11.6371	275.198	280.197	16.0392	1.42559	15.7057	52.9307	450.424	215.428	193.898
11.6521	275.198	280.548	15.994	1.42559	15.7057	52.9307	450.424	215.428	193.898
11.6671	279.847	281.365	15.994	1.62471	15.6062	51.3566	513.337	209.022	192.669
11.6821	279.847	282.183	16.0392	1.62471	15.6062	51.3566	513.337	209.022	192.669
11.6971	279.603	282.246	16.0392	1.85632	16.0329	50.1216	586.514	203.995	197.937
11.7121	279.603	282.309	16.0392	1.85632	16.0329	50.1216	586.514	203.995	197.937
11.7271	279.777	282.423	15.994	1.89095	15.8767	49.7563	597.457	202.508	196.008
11.7421	279.777	282.536	15.994	1.89095	15.8767	49.7563	597.457	202.508	196.008
11.7571	282.309	282.536	15.994	2.29901	19.7648	48.6926	726.385	198.179	244.01
11.7721	282.309	282.536	15.994	2.29901	19.7648	48.6926	726.385	198.179	244.01
11.7871	284.627	282.536	15.994	2.20621	19.2792	47.6167	697.065	193.8	238.014
11.8021	284.627	282.536	16.0392	2.20621	19.2792	47.6167	697.065	193.8	238.014
11.8171	286.345	282.866	16.0392	2.80297	19.3152	47.0275	885.616	191.402	238.459
11.8321	286.345	283.197	16.0392	2.80297	19.3152	47.0275	885.616	191.402	238.459
11.8471	285.163	283.752	16.0392	2.62044	10.8237	26.0102	827.943	105.862	133.626
11.8621	285.163	284.308	15.994	2.62044	10.8237	26.0102	827.943	105.862	133.626
11.8771	285.722	284.467	15.994	2.91208	10.7962	25.1869	920.087	102.511	133.286
11.8921	285.722	284.627	15.9488	2.91208	10.7962	25.1869	920.087	102.511	133.286
11.9071	290.086	284.895	16.0392	2.82179	12.1535	21.0865	891.56	85.8223	150.043
11.9221	290.086	285.163	15.9488	2.82179	12.1535	21.0865	891.56	85.8223	150.043
11.9371	292.475	285.163	15.994	3.38017	15.016	19.4898	1067.98	79.3236	185.382
11.9521	292.475	285.163	16.0392	3.38017	15.016	19.4898	1067.98	79.3236	185.382
11.9671	295.653	285.442	15.994	3.27547	14.811	21.114	1034.9	85.934	182.852
11.9821	295.653	285.722	15.994	3.27547	14.811	21.114	1034.9	85.934	182.852
11.9971	293.609	285.834	16.0392	3.10784	14.5482	21.1869	981.94	86.2309	179.607
12.0121	293.609	285.945	15.9488	3.10784	14.5482	21.1869	981.94	86.2309	179.607
12.0271	299.214	285.945	16.0392	3.3073	14.1003	24.8295	1044.96	101.056	174.077
12.0421	299.214	285.945	15.994	3.3073	14.1003	24.8295	1044.96	101.056	174.077
12.0571	297.089	285.945	16.0392	3.20896	14.7177	23.9246	1013.89	97.3733	181.7
12.0721	297.089	285.945	15.9488	3.20896	14.7177	23.9246	1013.89	97.3733	181.7
12.0871	297.544	285.945	15.994	2.68017	11.0942	24.4112	846.815	99.3536	136.966
12.1021	297.544	285.945	15.9488	2.68017	11.0942	24.4112	846.815	99.3536	136.966
12.1171	293.238	285.967	15.994	2.92105	10.9726	25.0577	922.923	101.985	135.464
12.1321	293.238	285.989	15.994	2.92105	10.9726	25.0577	922.923	101.985	135.464
12.1471	294.39	286.062	15.994	2.83781	12.0158	26.8218	896.622	109.165	148.344
12.1621	294.39	286.136	15.9488	2.83781	12.0158	26.8218	896.622	109.165	148.344
12.1771	290.028	286.24	15.994	2.9885	12.0545	24.74	944.232	100.692	148.821
12.1921	290.028	286.345	15.994	2.9885	12.0545	24.74	944.232	100.692	148.821
12.2071	285.945	286.345	15.994	2.75951	13.119	23.7927	871.883	96.8365	161.963
12.2221	285.945	286.345	16.0392	2.75951	13.119	23.7927	871.883	96.8365	161.963
12.2371	278.38	286.464	16.0392	3.13742	12.2688	24.0313	991.287	97.8073	151.466
12.2521	278.38	286.584	16.0392	3.13742	12.2688	24.0313	991.287	97.8073	151.466
12.2671	282.376	286.745	15.994	2.41044	10.4345	23.178	761.591	94.3347	128.821
12.2821	282.376	286.906	16.0392	2.41044	10.4345	23.178	761.591	94.3347	128.821
12.2971	284.308	287.04	16.0392	2.50335	11.2209	22.1935	790.948	90.3278	138.53
12.3121	284.308	287.174	15.994	2.50335	11.2209	22.1935	790.948	90.3278	138.53
12.3271	286.584	288.452	15.994	3.0954	12.8008	25.5098	978.009	103.825	158.034
12.3421	286.584	289.731	15.994	3.0954	12.8008	25.5098	978.009	103.825	158.034
12.3571	285.989	289.88	16.0392	2.65602	12.7577	23.8728	839.184	97.1623	157.503
12.3721	285.989	290.028	15.994	2.65602	12.7577	23.8728	839.184	97.1623	157.503
12.3871	287.174	290.057	15.9488	3.15769	12.0219	23.8226	997.69	96.9582	148.418
12.4021	287.174	290.086	15.994	3.15769	12.0219	23.8226	997.69	96.9582	148.418
12.4171	284.104	290.632	16.0392	3.38619	12.0304	27.8751	1069.89	113.452	148.524
12.4321	284.104	291.178	16.0392	3.38619	12.0304	27.8751	1069.89	113.452	148.524
12.4471	286.906	291.178	16.0392	3.24604	13.0303	25.8125	1025.6	105.057	160.868
12.4621	286.906	291.178	15.994	3.24604	13.0303	25.8125	1025.6	105.057	160.868
12.4771	289.731	291.178	15.994	2.81946	12.5281	23.4374	890.823	95.3903	154.668
12.4921	289.731	291.178	15.994	2.81946	12.5281	23.4374	890.823	95.3903	154.668
12.5071	281.586	291.178	16.0392	2.89028	13.6471	22.02	913.2	89.6215	168.483
12.5221	281.586	291.178	15.994	2.89028	13.6471	22.02	913.2	89.6215	168.483
12.5371	285.788	291.178	16.0392	3.09962	12.1081	23.7449	979.342	96.642	149.483
12.5521	285.788	291.178	15.994	3.09962	12.1081	23.7449	979.342	96.642	149.483
12.5671	283.405	291.178	15.9488	2.68449	12.5107	26.0213	848.18	105.907	154.453
12.5821	283.405	291.178	15.994	2.68449	12.5107	26.0213	848.18	105.907	154.453
12.5971	286.136	290.7	15.994	2.76915	11.3537	28.0094	874.929	113.998	140.169
12.6121	286.136	290.223	15.994	2.76915	11.3537	28.0094	874.929	113.998	140.169
12.6271	291.178	290.125	16.0392	3.01046	11.2274	29.1573	951.171	118.671	138.61
12.6421	291.178	290.028	15.994	3.01046	11.2274	29.1573	951.171	118.671	138.61
12.6571	291.974	289.88	16.0392	2.66564	9.76983	25.6284	842.226	104.308	120.615
12.6721	291.974	289.731	15.994	2.66564	9.76983	25.6284	842.226	104.308	120.615
12.6871	285.384	288.452	15.9488	2.76058	10.2009	24.4455	872.22	99.4933	125.937
12.7021	285.384	287.174	16.0392	2.76058	10.2009	24.4455	872.22	99.4933	125.937
12.7171	292.823	287.735	15.9488	2.44316	10.4591	24.6603	771.931	100.367	129.125
12.7321	292.823	288.295	15.994	2.44316	10.4591	24.6603	771.931	100.367	129.125
12.7471	293.939	289.013	15.994	2.40295	10.6671	21.0583	759.225	85.7075	131.693
12.7621	293.939	289.731	15.994	2.40295	10.6671	21.0583	759.225	85.7075	131.693
12.7771	294.002	289.977	16.0392	2.39285	10.6161	20.8622	756.035	84.9094	131.063
12.7921	294.002	290.223	15.994	2.39285	10.6161	20.8622	756.035	84.9094	131.063
12.8071	293.146	290.7	16.0392	2.31693	10.2753	21.5806	732.047	87.833	126.856
12.8221	293.146	291.178	15.9488	2.31693	10.2753	21.5806	732.047	87.833	126.856
12.8371	296.877	291.576	16.0392	2.09101	9.34677	22.9727	660.667	93.4991	115.392
12.8521	296.877	291.974	16.0392	2.09101	9.34677	22.9727	660.667	93.4991	115.392
12.8671	301.552	292.327	16.0392	1.89072	9.63141	24.5953	597.385	100.103	118.906
12.8821	301.552	292.68	15.994	1.89072	9.63141	24.5953	597.385	100.103	118.906
12.8971	307.418	292.747	16.0392	1.9024	8.66457	24.1077	601.075	98.1183	106.97
12.9121	307.418	292.813	15.994	1.9024	8.66457	24.1077	601.075	98.1183	106.97
12.9271	308.392	292.818	15.994	2.04186	9.24243	20.417	645.139	83.0974	114.104
12.9421	308.392	292.823	15.994	2.04186	9.24243	20.417	645.139	83.0974	114.104
12.9571	305.315	292.985	16.0392	1.88649	8.66072	19.0817	596.047	77.6626	106.922
12.9721	305.315	293.146	15.994	1.88649	8.66072	19.0817	596.047	77.6626	106.922
12.9871	302.026	293.543	16.0392	1.86694	8.0723	21.6482	589.869	88.1084	99.658
13.0021	302.026	293.939	16.0392	1.86694	8.0723	21.6482	589.869	88.1084	99.658
13.0171	295.57	293.971	15.994	2.15726	7.96994	25.8426	681.599	105.18	98.3943
13.0321	295.57	294.002	15.994	2.15726	7.96994	25.8426	681.599	105.18	98.3943
13.0471	297.799	294.002	16.0392	2.44528	7.7939	26.1734	772.601	106.526	96.221
13.0621	297.799	294.002	16.0392	2.44528	7.7939	26.1734	772.601	106.526	96.221
13.0771	290.223	294.002	15.994	2.22093	8.21584	26.0273	701.715	105.931	101.43
13.0921	290.223	294.002	16.0392	2.22093	8.21584	26.0273	701.715	105.931	101.43
13.1071	286.583	294.429	15.994	2.18397	7.10418	27.8013	690.039	113.151	87.7059
13.1221	286.583	294.856	15.994	2.18397	7.10418	27.8013	690.039	113.151	87.7059
13.1371	279.858	294.952	16.0392	2.22701	6.73486	28.4582	703.637	115.825	83.1464
13.1521	279.858	295.047	16.0392	2.22701	6.73486	28.4582	703.637	115.825	83.1464
13.1671	283.94	295.308	15.994	2.49047	6.45406	29.7523	786.878	121.092	79.6797
13.1821	283.94	295.57	16.0392	2.49047	6.45406	29.7523	786.878	121.092	79.6797
13.1971	288.295	296.077	16.0392	2.52674	6.82778	27.2992	798.339	111.108	84.2936
13.2121	288.295	296.585	16.0392	2.52674	6.82778	27.2992	798.339	111.108	84.2936
13.2271	292.813	296.731	16.0392	2.52263	8.34354	26.7279	797.041	108.783	103.007
13.2421	292.813	296.877	16.0392	2.52263	8.34354	26.7279	797.041	108.783	103.007
13.2571	292.68	297.113	15.994	2.46526	7.74275	29.973	778.911	121.99	95.5895
13.2721	292.68	297.35	15.9488	2.46526	7.74275	29.973	778.911	121.99	95.5895
13.2871	294.856	297.575	16.0392	2.62741	8.48955	27.3263	830.144	111.218	104.809
13.3021	294.856	297.799	15.994	2.62741	8.48955	27.3263	830.144	111.218	104.809
13.3171	301.203	297.988	15.994	2.66786	9.00608	29.5956	842.925	120.454	111.186
13.3321	301.203	298.178	16.0392	2.66786	9.00608	29.5956	842.925	120.454	111.186
13.3471	305.87	298.772	15.994	2.60487	8.4981	26.3917	823.024	107.414	104.915
13.3621	305.87	299.366	15.994	2.60487	8.4981	26.3917	823.024	107.414	104.915
13.3771	299.366	299.366	16.0392	2.21232	8.50146	30.1397	698.994	122.669	104.956
13.3921	299.366	299.366	15.994	2.21232	8.50146	30.1397	698.994	122.669	104.956
13.4071	296.585	299.366	15.994	2.43233	7.32118	32.7501	768.509	133.293	90.3849
13.4221	296.585	299.366	15.994	2.43233	7.32118	32.7501	768.509	133.293	90.3849
13.4371	297.35	299.366	16.0392	2.48258	7.63663	33.8728	784.385	137.863	94.2794
13.4521	297.35	299.366	16.0392	2.48258	7.63663	33.8728	784.385	137.863	94.2794
13.4671	300.37	299.366	15.994	2.61037	8.70717	31.6375	824.762	128.765	107.496
13.4821	300.37	299.366	15.9488	2.61037	8.70717	31.6375	824.762	128.765	107.496
13.4971	298.178	299.366	16.0392	2.42247	8.9917	31.0222	765.393	126.26	111.009
13.5121	298.178	299.366	16.0392	2.42247	8.9917	31.0222	765.393	126.26	111.009
13.5271	291.261	299.366	16.0392	2.75469	8.04702	31.6631	870.362	128.869	99.3459
13.5421	291.261	299.366	16.0392	2.75469	8.04702	31.6631	870.362	128.869	99.3459
13.5571	290.246	299.366	15.994	2.92433	6.73879	34.5426	923.958	140.589	83.195
13.5721	290.246	299.366	16.0392	2.92433	6.73879	34.5426	923.958	140.589	83.195
13.5871	295.047	299.63	15.9488	2.9919	7.19122	33.447	945.308	136.129	88.7804
13.6021	295.047	299.895	15.994	2.9919	7.19122	33.447	945.308	136.129	88.7804
13.6171	303.752	299.912	15.994	2.65913	6.51466	38.3593	840.166	156.123	80.4279
13.6321	303.752	299.929	15.994	2.65913	6.51466	38.3593	840.166	156.123	80.4279
13.6471	301.65	300.149	16.0392	2.45497	5.92511	37.1169	775.66	151.066	73.1495
13.6621	301.65	300.37	16.0392	2.45497	5.92511	37.1169	775.66	151.066	73.1495
13.6771	299.895	300.509	16.0392	2.11594	5.47783	39.5484	668.543	160.962	67.6275
13.6921	299.895	300.648	16.0392	2.11594	5.47783	39.5484	668.543	160.962	67.6275
13.7071	306.804	300.715	16.0392	2.07674	5.85079	35.294	656.157	143.647	72.232
13.7221	306.804	300.782	16.0392	2.07674	5.85079	35.294	656.157	143.647	72.232
13.7371	315.122	300.993	15.994	1.93351	8.06128	32.67	610.902	132.967	99.522
13.7521	315.122	301.203	15.9488	1.93351	8.06128	32.67	610.902	132.967	99.522
13.7671	318.216	301.426	15.994	1.81271	9.89032	28.3094	572.736	115.219	122.103
13.7821	318.216	301.65	15.994	1.81271	9.89032	28.3094	572.736	115.219	122.103
13.7971	323.341	302.701	15.994	1.69139	9.6105	28.8223	534.405	117.307	118.648
13.8121	323.341	303.752	15.994	1.69139	9.6105	28.8223	534.405	117.307	118.648
13.8271	323.375	304.811	16.0392	1.81133	9.30442	30.7582	572.299	125.186	114.869
13.8421	323.375	305.87	15.994	1.81133	9.30442	30.7582	572.299	125.186	114.869
13.8571	324.922	306.321	16.0392	1.64259	9.43552	31.9101	518.985	129.874	116.488
13.8721	324.922	306.772	16.0392	1.64259	9.43552	31.9101	518.985	129.874	116.488
13.8871	316.845	306.788	16.0392	1.52618	9.51803	32.0762	482.204	130.55	117.507
13.9021	316.845	306.804	15.994	1.52618	9.51803	32.0762	482.204	130.55	117.507
13.9171	306.772	307.382	16.0392	1.76568	9.22754	31.4607	557.877	128.045	113.92
13.9321	306.772	307.96	16.0392	1.76568	9.22754	31.4607	557.877	128.045	113.92
13.9471	300.782	311.541	16.0392	1.759	10.2606	28.2657	555.767	115.042	126.675
13.9621	300.782	315.122	16.0392	1.759	10.2606	28.2657	555.767	115.042	126.675
13.9771	300.648	315.983	15.994	1.95933	11.4546	25.6687	619.063	104.472	141.415
13.9921	300.648	316.845	16.0392	1.95933	11.4546	25.6687	619.063	104.472	141.415
14.0071	295.273	317.041	16.0392	2.19122	12.6522	23.4069	692.329	95.2662	156.2
14.0221	295.273	317.236	16.0392	2.19122	12.6522	23.4069	692.329	95.2662	156.2
14.0371	293.343	317.726	16.0392	2.66946	11.939	22.9219	843.431	93.2922	147.395
14.0521	293.343	318.216	16.0392	2.66946	11.939	22.9219	843.431	93.2922	147.395
14.0671	299.929	319.574	16.0392	2.61059	11.2666	23.9483	824.83	97.4695	139.094
14.0821	299.929	320.931	16.0392	2.61059	11.2666	23.9483	824.83	97.4695	139.094
14.0971	307.96	321.01	15.994	2.6929	9.61242	27.7522	850.838	112.952	118.672
14.1121	307.96	321.088	15.994	2.6929	9.61242	27.7522	850.838	112.952	118.672
14.1271	323.194	321.281	16.0392	3.10289	9.19134	26.9756	980.377	109.791	113.473
14.1421	323.194	321.475	16.0392	3.10289	9.19134	26.9756	980.377	109.791	113.473
14.1571	328.96	321.475	16.0392	3.13486	9.64562	28.0977	990.477	114.358	119.082
14.1721	328.96	321.475	16.0392	3.13486	9.64562	28.0977	990.477	114.358	119.082
14.1871	330.597	321.475	16.0392	2.91288	9.86193	27.976	920.342	113.863	121.752
14.2021	330.597	321.475	15.994	2.91288	9.86193	27.976	920.342	113.863	121.752
14.2171	338.25	321.475	16.0392	2.91423	10.3689	25.4476	920.768	103.572	128.012
14.2321	338.25	321.475	16.0392	2.91423	10.3689	25.4476	920.768	103.572	128.012
14.2471	347.335	321.475	16.0392	3.11776	11.1378	25.3602	985.073	103.216	137.503
14.2621	347.335	321.475	16.0392	3.11776	11.1378	25.3602	985.073	103.216	137.503
14.2771	345.516	321.475	16.0392	3.30839	10.5694	25.339	1045.31	103.13	130.486
14.2921	345.516	321.475	16.0392	3.30839	10.5694	25.339	1045.31	103.13	130.486
14.3071	342.324	321.281	16.0392	3.12344	10.5692	23.9826	986.869	97.6093	130.484
14.3221	342.324	321.088	16.0392	3.12344	10.5692	23.9826	986.869	97.6093	130.484
14.3371	337.616	321.01	15.994	3.02188	9.63711	23.6322	954.781	96.1832	118.977
14.3521	337.616	320.931	16.0392	3.02188	9.63711	23.6322	954.781	96.1832	118.977
14.3671	335.336	319.88	16.0392	2.74859	10.0083	24.8302	868.432	101.059	123.56
14.3821	335.336	318.83	16.0392	2.74859	10.0083	24.8302	868.432	101.059	123.56
14.3971	334.099	319.88	16.0844	2.85745	8.39212	26.0139	902.827	105.877	103.606
14.4121	334.099	320.931	15.994	2.85745	8.39212	26.0139	902.827	105.877	103.606
14.4271	331.86	321.01	15.994	2.94282	8.08728	25.0545	929.802	101.972	99.8429
14.4421	331.86	321.088	15.994	2.94282	8.08728	25.0545	929.802	101.972	99.8429
14.4571	320.931	321.281	16.0392	2.88765	8.45352	26.5053	912.37	107.877	104.364
14.4721	320.931	321.475	15.994	2.88765	8.45352	26.5053	912.37	107.877	104.364
14.4871	317.236	321.713	16.0392	2.72094	9.19533	24.3643	859.698	99.163	113.523
14.5021	317.236	321.951	15.994	2.72094	9.19533	24.3643	859.698	99.163	113.523
14.5171	321.088	322.173	16.0392	2.91139	14.0147	24.8776	919.87	101.252	173.021
14.5321	321.088	322.394	15.994	2.91139	14.0147	24.8776	919.87	101.252	173.021
14.5471	321.951	322.794	16.0392	2.78696	14.1942	25.4422	880.555	103.55	175.237
14.5621	321.951	323.194	16.0392	2.78696	14.1942	25.4422	880.555	103.55	175.237
14.5771	321.475	326.077	16.0392	2.08015	14.9895	24.216	657.236	98.5592	185.056
14.5921	321.475	328.96	16.0392	2.08015	14.9895	24.216	657.236	98.5592	185.056
14.6071	322.394	329.779	16.0392	1.96387	15.0643	23.4764	620.497	95.549	185.979
14.6221	322.394	330.597	16.0392	1.96387	15.0643	23.4764	620.497	95.549	185.979
14.6371	314.991	331.228	16.0392	1.98359	14.4977	24.6965	626.726	100.515	178.984
14.6521	314.991	331.86	16.0392	1.98359	14.4977	24.6965	626.726	100.515	178.984
14.6671	311.53	332.979	16.0392	1.83478	16.4768	22.8824	579.709	93.1314	203.418
14.6821	311.53	334.099	16.0392	1.83478	16.4768	22.8824	579.709	93.1314	203.418
14.6971	310.355	334.598	16.0392	1.97753	16.9386	22.3258	624.811	90.8663	209.119
14.7121	310.355	335.096	15.9488	1.97753	16.9386	22.3258	624.811	90.8663	209.119
14.7271	306.566	335.096	16.0392	1.95059	18.1618	21.0317	616.301	85.599	224.22
14.7421	306.566	335.096	16.0392	1.95059	18.1618	21.0317	616.301	85.599	224.22
14.7571	303.775	335.096	15.994	2.40958	18.4024	22.0128	761.322	89.592	227.19
14.7721	303.775	335.096	16.0392	2.40958	18.4024	22.0128	761.322	89.592	227.19
14.7871	307.423	335.096	16.0392	2.0382	17.2285	25.5153	643.98	103.848	212.698
14.8021	307.423	335.096	16.0392	2.0382	17.2285	25.5153	643.98	103.848	212.698
14.8171	310.667	335.096	16.0392	2.27551	16.5465	26.4607	718.96	107.695	204.278
14.8321	310.667	335.096	16.0392	2.27551	16.5465	26.4607	718.96	107.695	204.278
14.8471	318.83	335.096	16.0392	2.41005	12.2825	26.106	761.47	106.251	151.636
14.8621	318.83	335.096	15.994	2.41005	12.2825	26.106	761.47	106.251	151.636
14.8771	335.096	335.096	16.0392	2.7657	11.4279	24.2193	873.837	98.5725	141.085
14.8921	335.096	335.096	16.0392	2.7657	11.4279	24.2193	873.837	98.5725	141.085
14.9071	346.606	340.851	16.0392	3.23891	9.94167	27.2909	1023.35	111.074	122.737
14.9221	346.606	346.606	15.994	3.23891	9.94167	27.2909	1023.35	111.074	122.737
14.9371	359.914	351.301	16.0392	3.80113	13.6062	26.5704	1200.99	108.142	167.977
14.9521	359.914	355.997	15.994	3.80113	13.6062	26.5704	1200.99	108.142	167.977
14.9671	373.339	355.997	15.994	3.99163	13.8477	27.4028	1261.18	111.53	170.96
14.9821	373.339	355.997	16.0392	3.99163	13.8477	27.4028	1261.18	111.53	170.96
14.9971	389.16	355.997	16.0392	4.11625	12.3142	31.479	1300.55	128.12	152.027
15.0121	389.16	355.997	16.0844	4.11625	12.3142	31.479	1300.55	128.12	152.027
15.0271	401.384	355.997	16.0392	3.86935	13.0614	31.9105	1222.54	129.876	161.252
15.0421	401.384	355.997	15.994	3.86935	13.0614	31.9105	1222.54	129.876	161.252
15.0571	406.175	355.997	15.994	3.71176	12.8688	34.5197	1172.75	140.495	158.874
15.0721	406.175	355.997	15.994	3.71176	12.8688	34.5197	1172.75	140.495	158.874
15.0871	405.426	355.997	16.0392	3.52339	12.8543	35.0737	1113.23	142.75	158.695
15.1021	405.426	355.997	15.994	3.52339	12.8543	35.0737	1113.23	142.75	158.695
15.1171	406.457	355.997	15.994	3.69002	15.0267	30.27	1165.88	123.199	185.515
15.1321	406.457	355.997	16.0392	3.69002	15.0267	30.27	1165.88	123.199	185.515
15.1471	406.764	355.997	16.0392	3.90608	17.0264	27.2792	1234.15	111.027	210.203
15.1621	406.764	355.997	16.0392	3.90608	17.0264	27.2792	1234.15	111.027	210.203
15.1771	405.488	355.997	16.0392	3.66614	17.4227	26.8055	1158.34	109.099	215.095
15.1921	405.488	355.997	16.0392	3.66614	17.4227	26.8055	1158.34	109.099	215.095
15.2071	399.475	355.997	15.994	3.31048	19.5301	28.1198	1045.97	114.448	241.112
15.2221	399.475	355.997	16.0392	3.31048	19.5301	28.1198	1045.97	114.448	241.112
15.2371	395.47	355.997	16.0392	3.39573	19.8553	27.8314	1072.9	113.274	245.127
15.2521	395.47	355.997	16.0392	3.39573	19.8553	27.8314	1072.9	113.274	245.127
15.2671	398.804	355.997	16.0392	3.24692	15.5275	32.2166	1025.88	131.122	191.698
15.2821	398.804	355.997	16.0392	3.24692	15.5275	32.2166	1025.88	131.122	191.698
15.2971	398.497	355.997	16.0392	3.0388	15.7396	31.7867	960.127	129.372	194.317
15.3121	398.497	355.997	16.0392	3.0388	15.7396	31.7867	960.127	129.372	194.317
15.3271	392.428	355.997	16.0392	3.00872	16.2468	28.6358	950.621	116.548	200.578
15.3421	392.428	355.997	16.0392	3.00872	16.2468	28.6358	950.621	116.548	200.578
15.3571	384.174	355.997	16.0392	3.35306	15.1106	26.8619	1059.42	109.328	186.551
15.3721	384.174	355.997	16.0392	3.35306	15.1106	26.8619	1059.42	109.328	186.551
15.3871	371.87	355.997	16.0392	3.76728	15.3404	22.5927	1190.29	91.9522	189.387
15.4021	371.87	355.997	15.994	3.76728	15.3404	22.5927	1190.29	91.9522	189.387
15.4171	355.997	355.997	16.0392	3.57944	15.2478	22.7907	1130.94	92.7584	188.244
15.4321	355.997	355.997	16.0844	3.57944	15.2478	22.7907	1130.94	92.7584	188.244
15.4471	345.287	350.642	16.0392	3.48125	13.9845	24.1581	1099.92	98.3236	172.648
15.4621	345.287	345.287	15.994	3.48125	13.9845	24.1581	1099.92	98.3236	172.648
15.4771	331.215	345.287	16.0392	2.94975	11.4837	26.9317	931.99	109.612	141.774
15.4921	331.215	345.287	16.0392	2.94975	11.4837	26.9317	931.99	109.612	141.774
15.5071	318.5	345.287	16.0392	2.93741	11.1553	25.2355	928.092	102.709	137.72
15.5221	318.5	345.287	16.0392	2.93741	11.1553	25.2355	928.092	102.709	137.72
15.5371	304.666	345.287	15.994	3.19276	9.67138	23.8556	1008.77	97.0924	119.4
15.5521	304.666	345.287	16.0392	3.19276	9.67138	23.8556	1008.77	97.0924	119.4
15.5671	298.117	344.827	16.0392	2.71231	10.4388	22.7141	856.971	92.4465	128.874
15.5821	298.117	344.367	16.0392	2.71231	10.4388	22.7141	856.971	92.4465	128.874
15.5971	301.064	343.212	16.0392	2.3151	10.1344	22.6473	731.468	92.1747	125.116
15.6121	301.064	342.058	16.0392	2.3151	10.1344	22.6473	731.468	92.1747	125.116
15.6271	304.243	341.458	16.0392	2.3175	8.96003	26.077	732.228	106.134	110.618
15.6421	304.243	340.858	16.0392	2.3175	8.96003	26.077	732.228	106.134	110.618
15.6571	302.172	339.495	16.0392	2.45513	9.78351	27.4509	775.712	111.725	120.784
15.6721	302.172	338.132	15.994	2.45513	9.78351	27.4509	775.712	111.725	120.784
15.6871	304.03	334.673	16.0392	2.15929	11.2113	28.1387	682.241	114.525	138.411
15.7021	304.03	331.215	16.0392	2.15929	11.2113	28.1387	682.241	114.525	138.411
15.7171	309.262	330.905	16.0392	2.09441	9.84798	31.3534	661.741	127.608	121.58
15.7321	309.262	330.595	16.0392	2.09441	9.84798	31.3534	661.741	127.608	121.58
15.7471	315.253	330.382	16.0392	2.2035	9.95597	29.0777	696.209	118.346	122.913
15.7621	315.253	330.168	15.994	2.2035	9.95597	29.0777	696.209	118.346	122.913
15.7771	315.673	327.7	15.994	2.2519	9.63862	36.0923	711.5	146.896	118.995
15.7921	315.673	325.231	15.994	2.2519	9.63862	36.0923	711.5	146.896	118.995
15.8071	319.76	324.198	16.0392	2.23008	11.0244	36.0261	704.608	146.626	136.104
15.8221	319.76	323.165	16.0392	2.23008	11.0244	36.0261	704.608	146.626	136.104
15.8371	330.168	321.462	16.0392	2.46084	10.1999	40.709	777.518	165.686	125.925
15.8521	330.168	319.76	15.994	2.46084	10.1999	40.709	777.518	165.686	125.925
15.8671	338.132	319.13	16.0392	2.38543	9.46508	44.2132	753.691	179.948	116.853
15.8821	338.132	318.5	15.994	2.38543	9.46508	44.2132	753.691	179.948	116.853
15.8971	344.367	318.406	16.0392	2.90676	9.49439	45.1403	918.407	183.721	117.215
15.9121	344.367	318.312	16.0392	2.90676	9.49439	45.1403	918.407	183.721	117.215
15.9271	342.058	316.993	16.0392	2.79697	9.64283	45.0517	883.718	183.36	119.047
15.9421	342.058	315.673	16.0392	2.79697	9.64283	45.0517	883.718	183.36	119.047
15.9571	347.278	315.463	15.994	2.87755	10.6503	40.9651	909.178	166.728	131.486
15.9721	347.278	315.253	16.0392	2.87755	10.6503	40.9651	909.178	166.728	131.486
15.9871	354.512	315.253	15.994	2.86865	9.02514	41.1897	906.366	167.642	111.421
16.0021	354.512	315.253	15.994	2.86865	9.02514	41.1897	906.366	167.642	111.421
16.0171	351.17	315.253	16.0392	2.98434	7.31653	43.4608	942.921	176.886	90.3276
16.0321	351.17	315.253	16.0392	2.98434	7.31653	43.4608	942.921	176.886	90.3276
16.0471	340.858	315.463	16.0392	3.10223	7.8791	42.9814	980.167	174.934	97.2728
16.0621	340.858	315.673	16.0392	3.10223	7.8791	42.9814	980.167	174.934	97.2728
16.0771	330.595	316.411	16.0392	3.06945	7.69594	41.6044	969.81	169.33	95.0117
16.0921	330.595	317.149	16.0392	3.06945	7.69594	41.6044	969.81	169.33	95.0117
16.1071	325.231	317.731	16.0392	3.68604	7.51116	34.516	1164.62	140.48	92.7303
16.1221	325.231	318.312	16.0392	3.68604	7.51116	34.516	1164.62	140.48	92.7303
16.1371	323.165	319.036	15.994	3.67408	7.90953	31.1903	1160.85	126.945	97.6485
16.1521	323.165	319.76	16.0392	3.67408	7.90953	31.1903	1160.85	126.945	97.6485
16.1671	318.312	320.255	16.0844	3.53316	7.82853	30.2632	1116.32	123.171	96.6485
16.1821	318.312	320.751	16.0392	3.53316	7.82853	30.2632	1116.32	123.171	96.6485
16.1971	309.752	321.958	16.0392	3.76232	8.35795	26.4433	1188.73	107.624	103.185
16.2121	309.752	323.165	16.0392	3.76232	8.35795	26.4433	1188.73	107.624	103.185
16.2271	302.063	323.361	16.0392	3.33093	7.10166	25.8223	1052.43	105.097	87.6748
16.2421	302.063	323.557	15.994	3.33093	7.10166	25.8223	1052.43	105.097	87.6748
16.2571	296.363	324.394	16.0392	3.84142	7.46992	21.7142	1213.72	88.3769	92.2213
16.2721	296.363	325.231	16.0392	3.84142	7.46992	21.7142	1213.72	88.3769	92.2213
16.2871	297.172	327.7	16.0392	3.83621	6.42545	24.0307	1212.07	97.8049	79.3265
16.3021	297.172	330.168	16.0392	3.83621	6.42545	24.0307	1212.07	97.8049	79.3265
16.3171	289.068	330.382	16.0392	3.74352	6.1281	25.1014	1182.79	102.163	75.6555
16.3321	289.068	330.595	16.0392	3.74352	6.1281	25.1014	1182.79	102.163	75.6555
16.3471	287.616	331.891	16.0392	3.84774	5.82004	23.6791	1215.72	96.3742	71.8524
16.3621	287.616	333.187	16.0392	3.84774	5.82004	23.6791	1215.72	96.3742	71.8524
16.3771	289.779	333.187	16.0392	3.60845	6.75579	24.7071	1140.11	100.558	83.4048
16.3921	289.779	333.187	16.0392	3.60845	6.75579	24.7071	1140.11	100.558	83.4048
16.4071	298.418	333.187	16.0392	3.19596	8.03873	24.4086	1009.78	99.3433	99.2435
16.4221	298.418	333.187	16.0392	3.19596	8.03873	24.4086	1009.78	99.3433	99.2435
16.4371	306.962	333.187	16.0392	2.38603	10.1672	23.2721	753.88	94.7176	125.521
16.4521	306.962	333.187	16.0392	2.38603	10.1672	23.2721	753.88	94.7176	125.521
16.4671	317.149	333.187	16.0392	2.45517	8.58029	28.4679	775.726	115.864	105.929
16.4821	317.149	333.187	16.0392	2.45517	8.58029	28.4679	775.726	115.864	105.929
16.4971	320.751	333.187	15.994	2.4568	8.40451	28.119	776.241	114.444	103.759
16.5121	320.751	333.187	15.994	2.4568	8.40451	28.119	776.241	114.444	103.759
16.5271	323.557	333.187	15.994	2.23321	7.67209	31.0813	705.595	126.501	94.7171
16.5421	323.557	333.187	16.0392	2.23321	7.67209	31.0813	705.595	126.501	94.7171
16.5571	333.187	333.187	16.0392	2.18387	8.75709	30.1529	690.006	122.722	108.112
16.5721	333.187	333.187	16.0392	2.18387	8.75709	30.1529	690.006	122.722	108.112
16.5871	341.288	334.67	16.0392	1.89042	8.28051	31.9346	597.29	129.974	102.228
16.6021	341.288	336.153	16.0392	1.89042	8.28051	31.9346	597.29	129.974	102.228
16.6171	341.077	337.621	16.0392	1.91662	10.3607	28.6067	605.568	116.429	127.91
16.6321	341.077	339.089	16.0392	1.91662	10.3607	28.6067	605.568	116.429	127.91
16.6471	339.089	340.083	16.0392	1.82231	10.6608	28.5427	575.768	116.169	131.615
16.6621	339.089	341.077	16.0392	1.82231	10.6608	28.5427	575.768	116.169	131.615
16.6771	336.153	341.183	16.0392	1.49907	11.722	30.0754	473.641	122.407	144.716
16.6921	336.153	341.288	16.0392	1.49907	11.722	30.0754	473.641	122.407	144.716
16.7071	343.444	341.967	15.994	1.40429	13.3642	25.98	443.694	105.739	164.991
16.7221	343.444	342.646	16.0392	1.40429	13.3642	25.98	443.694	105.739	164.991
16.7371	349.469	343.045	16.0392	1.50759	12.3887	29.1224	476.331	118.528	152.947
16.7521	349.469	343.444	16.0392	1.50759	12.3887	29.1224	476.331	118.528	152.947
16.7671	348.981	344.854	15.9488	1.65985	10.8302	32.0212	524.438	130.326	133.707
16.7821	348.981	346.265	15.994	1.65985	10.8302	32.0212	524.438	130.326	133.707
16.7971	342.646	347.623	15.994	1.69318	12.001	27.0097	534.971	109.93	148.16
16.8121	342.646	348.981	16.0392	1.69318	12.001	27.0097	534.971	109.93	148.16
16.8271	346.265	349.225	15.994	1.73005	12.1808	26.7185	546.618	108.744	150.38
16.8421	346.265	349.469	16.0392	1.73005	12.1808	26.7185	546.618	108.744	150.38
16.8571	354.07	350.25	16.0392	2.16974	12.5481	26.0409	685.542	105.987	154.914
16.8721	354.07	351.032	16.0392	2.16974	12.5481	26.0409	685.542	105.987	154.914
16.8871	363.118	351.632	16.0392	2.15297	12.9217	26.4252	680.243	107.551	159.528
16.9021	363.118	352.232	15.994	2.15297	12.9217	26.4252	680.243	107.551	159.528
16.9171	355.667	352.417	15.994	2.01118	14.4851	24.8782	635.443	101.254	178.829
16.9321	355.667	352.602	16.0392	2.01118	14.4851	24.8782	635.443	101.254	178.829
16.9471	359.55	353.336	16.0392	1.98722	13.0816	27.2921	627.872	111.079	161.501
16.9621	359.55	354.07	15.994	1.98722	13.0816	27.2921	627.872	111.079	161.501
16.9771	361.604	354.147	15.994	2.00613	14.0081	26.7346	633.848	108.81	172.94
16.9921	361.604	354.225	16.0392	2.00613	14.0081	26.7346	633.848	108.81	172.94
17.0071	364.604	354.856	16.0392	1.92909	14.8078	26.156	609.506	106.455	182.813
17.0221	364.604	355.488	16.0392	1.92909	14.8078	26.156	609.506	106.455	182.813
17.0371	357.953	355.577	16.0392	2.02251	15.3241	26.1883	639.025	106.586	189.186
17.0521	357.953	355.667	15.994	2.02251	15.3241	26.1883	639.025	106.586	189.186
17.0671	352.602	356.394	16.0392	1.98855	16.9089	22.3836	628.294	91.1013	208.752
17.0821	352.602	357.121	16.0392	1.98855	16.9089	22.3836	628.294	91.1013	208.752
17.0971	351.032	357.495	16.0392	1.93792	17.4229	22.5911	612.299	91.946	215.098
17.1121	351.032	357.868	16.0844	1.93792	17.4229	22.5911	612.299	91.946	215.098
17.1271	361.652	357.911	15.994	2.22478	16.1697	24.9652	702.934	101.608	199.626
17.1421	361.652	357.953	16.0392	2.22478	16.1697	24.9652	702.934	101.608	199.626
17.1571	357.121	358.752	16.0392	2.00653	17.607	21.5946	633.974	87.8903	217.371
17.1721	357.121	359.55	15.994	2.00653	17.607	21.5946	633.974	87.8903	217.371
17.1871	355.488	360.318	16.0844	1.77858	18.6154	25.385	561.951	103.317	229.82
17.2021	355.488	361.086	15.994	1.77858	18.6154	25.385	561.951	103.317	229.82
17.2171	354.225	361.345	16.0392	1.76928	17.7595	25.3456	559.015	103.157	219.254
17.2321	354.225	361.604	16.0392	1.76928	17.7595	25.3456	559.015	103.157	219.254
17.2471	365.155	361.628	15.994	1.72602	17.4051	27.3215	545.346	111.198	214.877
17.2621	365.155	361.652	15.994	1.72602	17.4051	27.3215	545.346	111.198	214.877
17.2771	363.466	362.385	16.0392	1.99538	16.6596	27.2186	630.451	110.78	205.674
17.2921	363.466	363.118	16.0392	1.99538	16.6596	27.2186	630.451	110.78	205.674
17.3071	357.868	363.292	16.0392	2.29415	16.4727	29.3211	724.851	119.337	203.367
17.3221	357.868	363.466	16.0392	2.29415	16.4727	29.3211	724.851	119.337	203.367
17.3371	352.232	363.567	16.0392	2.31384	16.5733	28.2141	731.073	114.831	204.609
17.3521	352.232	363.668	16.0392	2.31384	16.5733	28.2141	731.073	114.831	204.609
17.3671	363.668	364.136	16.0844	2.36065	13.0659	32.0471	745.86	130.432	161.307
17.3821	363.668	364.604	16.0392	2.36065	13.0659	32.0471	745.86	130.432	161.307
17.3971	367.288	364.661	16.0392	2.3057	11.6627	36.6735	728.5	149.261	143.984
17.4121	367.288	364.718	15.994	2.3057	11.6627	36.6735	728.5	149.261	143.984
17.4271	370.869	364.937	16.0392	2.36206	10.6052	35.6721	746.306	145.186	130.928
17.4421	370.869	365.155	16.0844	2.36206	10.6052	35.6721	746.306	145.186	130.928
17.4571	361.086	365.491	16.0844	2.058	11.9832	35.4207	650.236	144.162	147.941
17.4721	361.086	365.828	16.0392	2.058	11.9832	35.4207	650.236	144.162	147.941
17.4871	364.718	365.863	16.0392	2.43358	10.8095	39.5437	768.904	160.943	133.451
17.5021	364.718	365.898	16.0844	2.43358	10.8095	39.5437	768.904	160.943	133.451
17.5171	369.302	366.593	16.0392	2.2633	9.80747	37.9404	715.103	154.418	121.08
17.5321	369.302	367.288	16.0844	2.2633	9.80747	37.9404	715.103	154.418	121.08
17.5471	369.848	368.295	16.0844	2.36072	10.2743	38.0121	745.882	154.709	126.843
17.5621	369.848	369.302	16.0844	2.36072	10.2743	38.0121	745.882	154.709	126.843
17.5771	365.828	369.575	16.0392	2.55808	10.9741	35.4037	808.24	144.093	135.482
17.5921	365.828	369.848	16.1295	2.55808	10.9741	35.4037	808.24	144.093	135.482
17.6071	365.898	370.358	16.0844	2.16987	12.4446	36.8448	685.582	149.959	153.637
17.6221	365.898	370.869	16.0844	2.16987	12.4446	36.8448	685.582	149.959	153.637
17.6371	371.27	371.07	16.1295	1.86369	11.3839	36.5533	588.844	148.772	140.542
17.6521	371.27	371.27	16.1295	1.86369	11.3839	36.5533	588.844	148.772	140.542
17.6671	383.582	377.426	16.1295	1.97531	11.1462	38.3759	624.112	156.19	137.607
17.6821	383.582	383.582	16.0844	1.97531	11.1462	38.3759	624.112	156.19	137.607
17.6971	384.506	384.044	16.7139	1.70369	13.3707	39.2616	538.291	159.795	165.071
17.7121	384.506	384.506	17.4712	1.70369	13.3707	39.2616	538.291	159.795	165.071
17.7271	386.456	384.506	18.3521	2.30877	13.5227	39.2106	729.468	159.587	166.947
17.7421	386.456	384.506	19.1789	2.30877	13.5227	39.2106	729.468	159.587	166.947
17.7571	396.61	384.506	18.4833	2.24751	13.4455	41.1152	710.115	167.339	165.994
17.7721	396.61	384.506	18.5706	2.24751	13.4455	41.1152	710.115	167.339	165.994
17.7871	402.901	384.506	17.913	2.36776	13.338	40.8877	748.108	166.413	164.666
17.8021	402.901	384.506	18.0011	2.36776	13.338	40.8877	748.108	166.413	164.666
17.8171	404.141	384.506	17.9571	2.34614	14.9227	43.4914	741.276	177.01	184.231
17.8321	404.141	384.506	17.0267	2.34614	14.9227	43.4914	741.276	177.01	184.231
17.8471	410.756	384.506	16.7139	2.1899	16.2125	42.4926	691.911	172.945	200.155
17.8621	410.756	384.506	16.5346	2.1899	16.2125	42.4926	691.911	172.945	200.155
17.8771	402.768	384.506	16.5346	2.3825	15.2845	44.2765	752.766	180.205	188.697
17.8921	402.768	384.506	16.4897	2.3825	15.2845	44.2765	752.766	180.205	188.697
17.9071	411.093	384.506	16.5346	2.23486	13.4139	49.8001	706.118	202.687	165.604
17.9221	411.093	384.506	16.6243	2.23486	13.4139	49.8001	706.118	202.687	165.604
17.9371	416.996	384.506	16.8481	2.46348	12.2084	48.67	778.349	198.087	150.721
17.9521	416.996	384.506	16.9375	2.46348	12.2084	48.67	778.349	198.087	150.721
17.9671	414.349	384.506	16.5795	2.59926	13.5564	47.3144	821.252	192.57	167.363
17.9821	414.349	384.506	15.7676	2.59926	13.5564	47.3144	821.252	192.57	167.363
17.9971	413.787	384.506	15.7222	3.0774	13.3299	49.3099	972.324	200.692	164.567
18.0121	413.787	384.506	15.5405	3.0774	13.3299	49.3099	972.324	200.692	164.567
18.0271	411.284	384.506	15.4039	3.28862	12.3562	46.1867	1039.06	187.98	152.545
18.0421	411.284	384.506	15.2671	3.28862	12.3562	46.1867	1039.06	187.98	152.545
18.0571	398.743	384.506	15.2671	2.98499	11.6902	46.2128	943.123	188.086	144.323
18.0721	398.743	384.506	15.2671	2.98499	11.6902	46.2128	943.123	188.086	144.323
18.0871	409.929	384.506	15.2671	3.26138	11.173	47.128	1030.45	191.811	137.938
18.1021	409.929	384.506	15.2214	3.26138	11.173	47.128	1030.45	191.811	137.938
18.1171	405.935	384.506	15.2214	3.06764	10.8009	47.4008	969.24	192.921	133.344
18.1321	405.935	384.506	15.2214	3.06764	10.8009	47.4008	969.24	192.921	133.344
18.1471	396.499	384.506	15.2671	2.98687	9.57238	40.5592	943.72	165.076	118.177
18.1621	396.499	384.506	15.2214	2.98687	9.57238	40.5592	943.72	165.076	118.177
18.1771	388.897	384.506	15.2671	3.03717	8.62064	38.9707	959.61	158.611	106.428
18.1921	388.897	384.506	15.2214	3.03717	8.62064	38.9707	959.61	158.611	106.428
18.2071	381.125	382.815	15.2671	3.18525	9.43201	41.5032	1006.4	168.918	116.445
18.2221	381.125	381.125	15.2214	3.18525	9.43201	41.5032	1006.4	168.918	116.445
18.2371	376.655	378.89	15.2671	3.53126	9.45358	39.4944	1115.72	160.742	116.711
18.2521	376.655	376.655	15.2671	3.53126	9.45358	39.4944	1115.72	160.742	116.711
18.2671	373.841	375.873	15.3127	3.3014	10.4423	41.1313	1043.1	167.405	128.917
18.2821	373.841	375.092	15.2671	3.3014	10.4423	41.1313	1043.1	167.405	128.917
18.2971	364.456	374.9	15.1757	3.2103	9.6453	40.4322	1014.31	164.559	119.078
18.3121	364.456	374.708	15.2214	3.2103	9.6453	40.4322	1014.31	164.559	119.078
18.3271	363.937	374.708	15.1757	2.81191	8.74909	38.6068	888.44	157.13	108.014
18.3421	363.937	374.708	15.2671	2.81191	8.74909	38.6068	888.44	157.13	108.014
18.3571	364.94	374.708	15.2214	2.66557	7.68201	41.4215	842.201	168.586	94.8396
18.3721	364.94	374.708	15.2671	2.66557	7.68201	41.4215	842.201	168.586	94.8396
18.3871	363.838	374.708	15.3127	2.56097	9.35351	37.5226	809.153	152.717	115.475
18.4021	363.838	374.708	15.3127	2.56097	9.35351	37.5226	809.153	152.717	115.475
18.4171	363.082	374.708	15.2671	2.71448	9.7845	36.2506	857.657	147.54	120.796
18.4321	363.082	374.708	15.3127	2.71448	9.7845	36.2506	857.657	147.54	120.796
18.4471	361.009	374.708	15.3583	2.78788	8.87741	38.9312	880.846	158.45	109.598
18.4621	361.009	374.708	15.3127	2.78788	8.87741	38.9312	880.846	158.45	109.598
18.4771	369.506	374.708	15.3127	2.58486	11.6337	40.3222	816.702	164.111	143.626
18.4921	369.506	374.708	15.3127	2.58486	11.6337	40.3222	816.702	164.111	143.626
18.5071	372.447	374.708	15.3583	2.69748	12.6338	38.0265	852.283	154.768	155.973
18.5221	372.447	374.708	15.3127	2.69748	12.6338	38.0265	852.283	154.768	155.973
18.5371	364.547	374.708	15.2671	2.34891	12.1557	34.5609	742.151	140.663	150.07
18.5521	364.547	374.708	15.3127	2.34891	12.1557	34.5609	742.151	140.663	150.07
18.5671	367.211	374.708	15.3127	2.17409	13.032	36.838	686.916	149.931	160.888
18.5821	367.211	374.708	15.3127	2.17409	13.032	36.838	686.916	149.931	160.888
18.5971	368.802	374.708	15.3583	2.20725	12.3091	35.3805	697.392	143.999	151.964
18.6121	368.802	374.708	15.3583	2.20725	12.3091	35.3805	697.392	143.999	151.964
18.6271	370.521	374.708	15.3583	2.21701	14.1213	32.5033	700.477	132.288	174.337
18.6421	370.521	374.708	15.3583	2.21701	14.1213	32.5033	700.477	132.288	174.337
18.6571	375.092	374.708	15.3583	2.33381	14.1998	32.2901	737.382	131.421	175.306
18.6721	375.092	374.708	15.3127	2.33381	14.1998	32.2901	737.382	131.421	175.306
18.6871	370.035	374.708	15.3127	2.38945	15.3716	30.3269	754.961	123.431	189.773
18.7021	370.035	374.708	15.3583	2.38945	15.3716	30.3269	754.961	123.431	189.773
18.7171	371.329	374.708	15.3583	2.73701	13.7289	32.6484	864.775	132.879	169.492
18.7321	371.329	374.708	15.3583	2.73701	13.7289	32.6484	864.775	132.879	169.492
18.7471	374.708	374.708	15.3583	2.73948	13.5212	32.0289	865.555	130.358	166.928
18.7621	374.708	374.708	15.3583	2.73948	13.5212	32.0289	865.555	130.358	166.928
18.7771	371.287	374.9	15.4039	2.93206	13.7781	29.7933	926.4	121.259	170.1
18.7921	371.287	375.092	15.3583	2.93206	13.7781	29.7933	926.4	121.259	170.1
18.8071	375.385	375.238	15.3127	2.96363	11.1336	30.3292	936.376	123.44	137.452
18.8221	375.385	375.385	15.3583	2.96363	11.1336	30.3292	936.376	123.44	137.452
18.8371	381.237	378.311	15.3583	3.17548	10.2214	32.3182	1003.31	131.535	126.19
18.8521	381.237	381.237	15.3583	3.17548	10.2214	32.3182	1003.31	131.535	126.19
18.8671	383.564	382.401	15.3583	3.0449	9.85879	34.8977	962.053	142.034	121.713
18.8821	383.564	383.564	15.3583	3.0449	9.85879	34.8977	962.053	142.034	121.713
18.8971	391.378	387.471	15.4039	3.11356	9.01956	33.6108	983.746	136.796	111.353
18.9121	391.378	391.378	15.3583	3.11356	9.01956	33.6108	983.746	136.796	111.353
18.9271	393.334	392.356	15.3127	3.01352	9.20717	35.3191	952.14	143.749	113.669
18.9421	393.334	393.334	15.3127	3.01352	9.20717	35.3191	952.14	143.749	113.669
18.9571	397.11	395.222	15.3583	3.46303	6.63507	37.8046	1094.16	153.865	81.9144
18.9721	397.11	397.11	15.3583	3.46303	6.63507	37.8046	1094.16	153.865	81.9144
18.9871	401.677	398.067	15.3127	3.49283	6.57253	37.5738	1103.58	152.926	81.1423
19.0021	401.677	399.024	15.3583	3.49283	6.57253	37.5738	1103.58	152.926	81.1423
19.0171	399.864	399.444	15.3583	3.9642	6.03054	36.6982	1252.51	149.362	74.4511
19.0321	399.864	399.864	15.3583	3.9642	6.03054	36.6982	1252.51	149.362	74.4511
19.0471	399.024	400.771	15.3583	3.79631	6.15325	38.6779	1199.47	157.419	75.966
19.0621	399.024	401.677	15.3583	3.79631	6.15325	38.6779	1199.47	157.419	75.966
19.0771	405.163	401.984	15.3127	3.8963	7.02455	42.249	1231.06	171.953	86.7229
19.0921	405.163	402.291	15.2671	3.8963	7.02455	42.249	1231.06	171.953	86.7229
19.1071	402.291	403.727	15.2214	3.78557	8.67699	41.2244	1196.07	167.783	107.123
19.1221	402.291	405.163	15.2671	3.78557	8.67699	41.2244	1196.07	167.783	107.123
19.1371	408.398	406.781	15.2671	3.71285	9.08994	42.1632	1173.1	171.604	112.222
19.1521	408.398	408.398	15.3127	3.71285	9.08994	42.1632	1173.1	171.604	112.222
19.1671	409.126	408.762	15.2671	3.41848	9.76434	42.5535	1080.09	173.193	120.547
19.1821	409.126	409.126	15.2671	3.41848	9.76434	42.5535	1080.09	173.193	120.547
19.1971	413.853	410.986	15.3127	3.8217	10.0991	39.2184	1207.49	159.619	124.681
19.2121	413.853	412.845	15.3583	3.8217	10.0991	39.2184	1207.49	159.619	124.681
19.2271	415.176	412.845	15.3127	3.79737	10.1527	39.8679	1199.8	162.263	125.342
19.2421	415.176	412.845	15.3127	3.79737	10.1527	39.8679	1199.8	162.263	125.342
19.2571	416.906	412.845	15.3583	4.01415	10.5346	39.6983	1268.3	161.572	130.057
19.2721	416.906	412.845	15.3127	4.01415	10.5346	39.6983	1268.3	161.572	130.057
19.2871	416.69	412.845	15.3127	3.68109	10.4701	43.7587	1163.06	178.098	129.26
19.3021	416.69	412.845	15.3583	3.68109	10.4701	43.7587	1163.06	178.098	129.26
19.3171	429.377	412.845	15.3127	3.73256	11.5414	43.4752	1179.32	176.944	142.486
19.3321	429.377	412.845	15.3583	3.73256	11.5414	43.4752	1179.32	176.944	142.486
19.3471	428.987	412.845	15.3583	3.82664	11.4437	46.8412	1209.05	190.644	141.28
19.3621	428.987	412.845	15.3127	3.82664	11.4437	46.8412	1209.05	190.644	141.28
19.3771	440.029	412.845	15.3583	3.50215	11.9462	45.4974	1106.52	185.175	147.484
19.3921	440.029	412.845	15.3583	3.50215	11.9462	45.4974	1106.52	185.175	147.484
19.4071	439.065	412.845	15.3127	3.57961	10.9668	41.8019	1131	170.134	135.392
19.4221	439.065	412.845	15.3583	3.57961	10.9668	41.8019	1131	170.134	135.392
19.4371	441.36	412.845	15.3583	3.81088	8.73607	43.631	1204.07	177.578	107.853
19.4521	441.36	412.845	15.3127	3.81088	8.73607	43.631	1204.07	177.578	107.853
19.4671	451.866	412.845	15.4039	3.81321	7.46606	46.1189	1204.81	187.704	92.1736
19.4821	451.866	412.845	15.3127	3.81321	7.46606	46.1189	1204.81	187.704	92.1736
19.4971	452.067	412.845	15.3127	3.66849	8.82445	45.8669	1159.08	186.678	108.944
19.5121	452.067	412.845	15.3583	3.66849	8.82445	45.8669	1159.08	186.678	108.944
19.5271	442.551	412.845	15.3127	3.52669	8.3272	47.2081	1114.28	192.137	102.805
19.5421	442.551	412.845	15.3127	3.52669	8.3272	47.2081	1114.28	192.137	102.805
19.5571	437.892	412.845	15.3127	3.40244	8.36194	46.2432	1075.02	188.21	103.234
19.5721	437.892	412.845	15.2671	3.40244	8.36194	46.2432	1075.02	188.21	103.234
19.5871	429.388	412.845	15.3127	3.36465	8.15551	44.1571	1063.08	179.719	100.685
19.6021	429.388	412.845	15.3127	3.36465	8.15551	44.1571	1063.08	179.719	100.685
19.6171	429.291	412.845	15.3583	3.59167	8.20366	40.3106	1134.81	164.064	101.28
19.6321	429.291	412.845	15.3127	3.59167	8.20366	40.3106	1134.81	164.064	101.28
19.6471	424.2	412.845	15.3127	3.36145	8.1427	39.4784	1062.07	160.677	100.527
19.6621	424.2	412.845	15.3583	3.36145	8.1427	39.4784	1062.07	160.677	100.527
19.6771	412.845	412.845	15.3583	3.24791	7.35888	38.6045	1026.2	157.121	90.8504
19.6921	412.845	412.845	15.3127	3.24791	7.35888	38.6045	1026.2	157.121	90.8504
19.7071	407.683	411.485	15.3127	3.2276	7.73204	38.073	1019.78	154.957	95.4572
19.7221	407.683	410.124	15.2671	3.2276	7.73204	38.073	1019.78	154.957	95.4572
19.7371	410.124	408.904	15.3127	3.10506	8.62907	39.0901	981.061	159.097	106.532
19.7521	410.124	407.683	15.2214	3.10506	8.62907	39.0901	981.061	159.097	106.532
19.7671	404.38	406.031	15.2671	3.60863	9.98941	38.8048	1140.17	157.936	123.326
19.7821	404.38	404.38	15.2671	3.60863	9.98941	38.8048	1140.17	157.936	123.326
19.7971	399.548	401.964	15.2671	4.43888	13.4181	40.4283	1402.49	164.543	165.656
19.8121	399.548	399.548	15.2671	4.43888	13.4181	40.4283	1402.49	164.543	165.656
19.8271	395.252	397.75	15.2671	4.474	10.9825	45.0665	1413.59	183.421	135.586
19.8421	395.252	395.951	15.2671	4.474	10.9825	45.0665	1413.59	183.421	135.586
19.8571	395.951	395.601	15.2671	4.52236	11.4472	46.1892	1428.87	187.99	141.324
19.8721	395.951	395.252	15.2671	4.52236	11.4472	46.1892	1428.87	187.99	141.324
19.8871	392.889	394.07	15.3127	4.58905	11.2257	46.0786	1449.94	187.54	138.589
19.9021	392.889	392.889	15.2671	4.58905	11.2257	46.0786	1449.94	187.54	138.589
19.9171	388.966	390.928	15.2671	4.97885	10.8791	45.4776	1573.1	185.094	134.31
19.9321	388.966	388.966	15.2671	4.97885	10.8791	45.4776	1573.1	185.094	134.31
19.9471	378.969	387.718	15.3127	4.63623	11.2773	50.9852	1464.85	207.51	139.226
19.9621	378.969	386.47	15.3127	4.63623	11.2773	50.9852	1464.85	207.51	139.226
19.9771	378.588	386.439	15.2671	4.65484	11.0594	51.2367	1470.72	208.533	136.536
19.9921	378.588	386.408	15.3127	4.65484	11.0594	51.2367	1470.72	208.533	136.536
20.0071	381.368	385.918	15.3127	4.16846	12.9815	48.3774	1317.05	196.896	160.265
20.0221	381.368	385.427	15.3127	4.16846	12.9815	48.3774	1317.05	196.896	160.265
20.0371	386.408	385.392	15.2671	4.5699	12.0823	47.8268	1443.89	194.655	149.164
20.0521	386.408	385.356	15.3127	4.5699	12.0823	47.8268	1443.89	194.655	149.164
20.0671	385.356	384.774	15.3583	4.30861	11.5751	47.0107	1361.33	191.334	142.902
20.0821	385.356	384.192	15.4039	4.30861	11.5751	47.0107	1361.33	191.334	142.902
20.0971	380.103	383.945	15.4039	3.90392	11.1224	45.0984	1233.47	183.551	137.313
20.1121	380.103	383.699	15.4039	3.90392	11.1224	45.0984	1233.47	183.551	137.313
20.1271	385.427	382.534	15.4039	3.29129	8.21101	40.2516	1039.9	163.824	101.37
20.1421	385.427	381.368	15.3583	3.29129	8.21101	40.2516	1039.9	163.824	101.37
20.1571	384.192	380.736	15.3583	3.63207	8.73203	35.7908	1147.57	145.669	107.803
20.1721	384.192	380.103	15.3127	3.63207	8.73203	35.7908	1147.57	145.669	107.803
20.1871	383.699	379.536	15.3127	3.2853	8.74605	35.431	1038.01	144.204	107.976
20.2021	383.699	378.969	15.4039	3.2853	8.74605	35.431	1038.01	144.204	107.976
20.2171	386.47	378.779	15.4039	3.26632	9.56684	32.7094	1032.01	133.127	118.109
20.2321	386.47	378.588	15.4039	3.26632	9.56684	32.7094	1032.01	133.127	118.109
20.2471	373.779	378.354	15.4039	2.77608	10.8462	31.7216	877.117	129.107	133.903
20.2621	373.779	378.12	15.4039	2.77608	10.8462	31.7216	877.117	129.107	133.903
20.2771	373.683	378.012	15.4495	2.67559	14.1241	24.7661	845.368	100.798	174.371
20.2921	373.683	377.905	15.4039	2.67559	14.1241	24.7661	845.368	100.798	174.371
20.3071	377.905	377.905	15.4039	2.94376	13.1122	26.7059	930.098	108.693	161.879
20.3221	377.905	377.905	15.4039	2.94376	13.1122	26.7059	930.098	108.693	161.879
20.3371	370.758	377.084	15.5405	3.43688	12.0821	27.0318	1085.9	110.02	149.161
20.3521	370.758	376.262	15.5405	3.43688	12.0821	27.0318	1085.9	110.02	149.161
20.3671	375.954	376.108	15.586	3.37683	12.4721	29.6794	1066.93	120.795	153.976
20.3821	375.954	375.954	15.6314	3.37683	12.4721	29.6794	1066.93	120.795	153.976
20.3971	378.12	375.879	15.6314	3.22293	13.6138	26.4344	1018.3	107.588	168.072
20.4121	378.12	375.804	15.6768	3.22293	13.6138	26.4344	1018.3	107.588	168.072
20.4271	371.883	375.411	15.7676	2.95915	13.3437	27.3264	934.961	111.219	164.736
20.4421	371.883	375.017	15.8129	2.95915	13.3437	27.3264	934.961	111.219	164.736
20.4571	373.738	374.398	15.994	2.9638	12.8597	28.4184	936.431	115.663	158.761
20.4721	373.738	373.779	16.0844	2.9638	12.8597	28.4184	936.431	115.663	158.761
20.4871	370.781	373.759	16.2197	2.85416	13.774	26.8396	901.789	109.237	170.05
20.5021	370.781	373.738	15.994	2.85416	13.774	26.8396	901.789	109.237	170.05
20.5171	365.487	373.711	15.9035	3.37568	14.3745	27.1765	1066.56	110.608	177.462
20.5321	365.487	373.683	15.9488	3.37568	14.3745	27.1765	1066.56	110.608	177.462
20.5471	371.159	373.303	15.9488	3.36218	13.7358	30.9918	1062.3	126.137	169.577
20.5621	371.159	372.923	15.8129	3.36218	13.7358	30.9918	1062.3	126.137	169.577
20.5771	365.014	372.53	15.5405	3.27818	12.0022	37.8445	1035.76	154.027	148.176
20.5921	365.014	372.137	15.495	3.27818	12.0022	37.8445	1035.76	154.027	148.176
20.6071	362.048	372.137	15.4039	3.62906	9.32285	38.9894	1146.62	158.687	115.097
20.6221	362.048	372.137	15.4039	3.62906	9.32285	38.9894	1146.62	158.687	115.097
20.6371	365.757	372.137	15.3583	3.64635	9.35585	36.5956	1152.08	148.944	115.504
20.6521	365.757	372.137	15.3127	3.64635	9.35585	36.5956	1152.08	148.944	115.504
20.6671	372.137	372.137	15.3583	3.65989	8.70972	37.0118	1156.36	150.638	107.527
20.6821	372.137	372.137	15.3583	3.65989	8.70972	37.0118	1156.36	150.638	107.527
20.6971	372.923	372.137	15.3127	3.5839	9.77045	33.1886	1132.35	135.078	120.623
20.7121	372.923	372.137	15.4039	3.5839	9.77045	33.1886	1132.35	135.078	120.623
20.7271	376.262	372.137	15.3583	3.73616	10.2586	33.0803	1180.46	134.637	126.649
20.7421	376.262	372.137	15.3583	3.73616	10.2586	33.0803	1180.46	134.637	126.649
20.7571	375.804	372.137	15.4039	4.06649	11.6318	36.0025	1284.83	146.531	143.602
20.7721	375.804	372.137	15.3583	4.06649	11.6318	36.0025	1284.83	146.531	143.602
20.7871	378.649	372.137	15.3583	4.06809	11.9324	35.568	1285.34	144.762	147.314
20.8021	378.649	372.137	15.3127	4.06809	11.9324	35.568	1285.34	144.762	147.314
20.8171	375.017	372.137	15.3583	4.19759	12.7187	35.1221	1326.25	142.947	157.021
20.8321	375.017	372.137	15.3127	4.19759	12.7187	35.1221	1326.25	142.947	157.021
20.8471	368.269	372.53	15.3583	3.76351	12.3417	33.3049	1189.1	135.551	152.367
20.8621	368.269	372.923	15.3583	3.76351	12.3417	33.3049	1189.1	135.551	152.367
20.8771	360.415	372.923	15.3127	3.66803	13.0955	29.8868	1158.94	121.639	161.673
20.8921	360.415	372.923	15.3127	3.66803	13.0955	29.8868	1158.94	121.639	161.673
20.9071	359.802	372.923	15.3583	3.90895	13.5192	26.2427	1235.05	106.808	166.904
20.9221	359.802	372.923	15.3583	3.90895	13.5192	26.2427	1235.05	106.808	166.904
20.9371	361.219	373.33	15.3583	3.92555	14.1799	24.3713	1240.3	99.1912	175.061
20.9521	361.219	373.738	15.3583	3.92555	14.1799	24.3713	1240.3	99.1912	175.061
20.9671	359.64	374.377	15.3583	3.52262	14.8104	24.3198	1112.99	98.9818	182.844
20.9821	359.64	375.017	15.3583	3.52262	14.8104	24.3198	1112.99	98.9818	182.844
20.9971	364.015	375.411	15.3127	3.22838	14.8961	26.8873	1020.03	109.432	183.903
21.0121	364.015	375.804	15.4039	3.22838	14.8961	26.8873	1020.03	109.432	183.903
21.0271	363.74	376.033	15.3583	3.28681	13.2332	27.3671	1038.49	111.384	163.373
21.0421	363.74	376.262	15.3583	3.28681	13.2332	27.3671	1038.49	111.384	163.373
21.0571	371.643	376.262	15.3127	3.20388	12.0531	29.9746	1012.28	121.997	148.804
21.0721	371.643	376.262	15.3583	3.20388	12.0531	29.9746	1012.28	121.997	148.804
21.0871	378.685	376.262	15.3127	2.98687	10.5469	28.5936	943.718	116.376	130.209
21.1021	378.685	376.262	15.3583	2.98687	10.5469	28.5936	943.718	116.376	130.209
21.1171	386.201	376.262	15.3583	3.07905	10.7477	28.3212	972.843	115.267	132.687
21.1321	386.201	376.262	15.3583	3.07905	10.7477	28.3212	972.843	115.267	132.687
21.1471	382.92	376.262	15.3583	3.37151	8.82257	31.466	1065.25	128.067	108.921
21.1621	382.92	376.262	15.3583	3.37151	8.82257	31.466	1065.25	128.067	108.921
21.1771	384.187	376.262	15.3127	3.40242	9.4912	31.3854	1075.01	127.739	117.175
21.1921	384.187	376.262	15.3127	3.40242	9.4912	31.3854	1075.01	127.739	117.175
21.2071	383.228	376.531	15.3583	3.53092	12.3072	33.3739	1115.61	135.832	151.941
21.2221	383.228	376.801	15.3583	3.53092	12.3072	33.3739	1115.61	135.832	151.941
21.2371	391.396	376.881	15.3583	3.60221	11.8278	34.9828	1138.14	142.38	146.022
21.2521	391.396	376.961	15.3127	3.60221	11.8278	34.9828	1138.14	142.38	146.022
21.2671	388.456	377.65	15.4039	3.45189	11.4091	37.424	1090.64	152.316	140.854
21.2821	388.456	378.339	15.3127	3.45189	11.4091	37.424	1090.64	152.316	140.854
21.2971	382.428	378.339	15.3583	3.7915	10.6557	39.2753	1197.95	159.851	131.552
21.3121	382.428	378.339	15.3127	3.7915	10.6557	39.2753	1197.95	159.851	131.552
21.3271	383.922	378.512	15.3583	3.7017	13.139	37.0964	1169.57	150.982	162.209
21.3421	383.922	378.685	15.3583	3.7017	13.139	37.0964	1169.57	150.982	162.209
21.3571	388.282	380.118	15.2671	3.62294	16.4205	49.8955	1144.69	203.075	202.723
21.3721	388.282	381.552	15.3583	3.62294	16.4205	49.8955	1144.69	203.075	202.723
21.3871	390.511	381.99	15.3583	3.43297	16.733	49.4893	1084.67	201.422	206.58
21.4021	390.511	382.428	15.3127	3.43297	16.733	49.4893	1084.67	201.422	206.58
21.4171	383.658	382.674	15.3583	4.10838	23.4144	46.6581	1298.07	189.899	289.066
21.4321	383.658	382.92	15.3583	4.10838	23.4144	46.6581	1298.07	189.899	289.066
21.4471	378.339	383.074	15.3583	4.74953	30.0248	45.1803	1500.64	183.884	370.677
21.4621	378.339	383.228	15.3127	4.74953	30.0248	45.1803	1500.64	183.884	370.677
21.4771	376.961	383.443	15.3583	4.20811	31.3211	41.7153	1329.58	169.781	386.681
21.4921	376.961	383.658	15.3583	4.20811	31.3211	41.7153	1329.58	169.781	386.681
21.5071	381.552	383.79	15.3127	4.97908	30.6417	39.8005	1573.17	161.988	378.293
21.5221	381.552	383.922	15.4039	4.97908	30.6417	39.8005	1573.17	161.988	378.293
21.5371	372.03	384.055	15.3127	5.1925	27.9752	35.9928	1640.6	146.491	345.372
21.5521	372.03	384.187	15.2671	5.1925	27.9752	35.9928	1640.6	146.491	345.372
21.5671	367.681	385.194	15.3583	4.93765	28.4714	34.9817	1560.08	142.376	351.499
21.5821	367.681	386.201	15.3127	4.93765	28.4714	34.9817	1560.08	142.376	351.499
21.5971	363.003	387.241	15.3583	5.36274	27.5892	34.5121	1694.39	140.464	340.608
21.6121	363.003	388.282	15.4039	5.36274	27.5892	34.5121	1694.39	140.464	340.608
21.6271	369.08	388.369	15.3583	5.00549	31.0341	32.1401	1581.51	130.81	383.137
21.6421	369.08	388.456	15.3127	5.00549	31.0341	32.1401	1581.51	130.81	383.137
21.6571	370.621	388.467	15.3127	4.79725	31.3266	31.8379	1515.72	129.58	386.748
21.6721	370.621	388.478	15.3583	4.79725	31.3266	31.8379	1515.72	129.58	386.748
21.6871	376.801	389.178	15.3127	4.89181	28.0691	21.4454	1545.6	87.2829	346.532
21.7021	376.801	389.879	15.3583	4.89181	28.0691	21.4454	1545.6	87.2829	346.532
21.7171	388.478	390.195	15.3583	4.9556	28.3717	20.8023	1565.75	84.6656	350.268
21.7321	388.478	390.511	15.3583	4.9556	28.3717	20.8023	1565.75	84.6656	350.268
21.7471	393.678	390.511	15.4039	4.01532	23.9804	21.2235	1268.66	86.3799	296.054
21.7621	393.678	390.511	15.3583	4.01532	23.9804	21.2235	1268.66	86.3799	296.054
21.7771	401.571	392.094	15.3127	3.44774	17.0907	24.0333	1089.33	97.8156	210.996
21.7921	401.571	393.678	15.4039	3.44774	17.0907	24.0333	1089.33	97.8156	210.996
21.8071	409.37	393.89	15.3583	3.61636	15.6606	30.8645	1142.61	125.619	193.341
21.8221	409.37	394.102	15.4039	3.61636	15.6606	30.8645	1142.61	125.619	193.341
21.8371	411.747	394.634	15.4039	3.36219	17.4742	37.7164	1062.3	153.506	215.73
21.8521	411.747	395.165	15.4039	3.36219	17.4742	37.7164	1062.3	153.506	215.73
21.8671	421.224	395.485	15.4039	3.69648	16.7915	39.3498	1167.93	160.154	207.302
21.8821	421.224	395.805	15.4039	3.69648	16.7915	39.3498	1167.93	160.154	207.302
21.8971	414.768	396.046	15.3583	3.63629	18.0618	37.5011	1148.91	152.63	222.985
21.9121	414.768	396.286	15.3583	3.63629	18.0618	37.5011	1148.91	152.63	222.985
21.9271	405.412	396.693	15.4039	3.20212	20.0935	35.9263	1011.73	146.22	248.068
21.9421	405.412	397.1	15.4039	3.20212	20.0935	35.9263	1011.73	146.22	248.068
21.9571	409.747	397.435	15.3127	3.34205	17.0587	38.0533	1055.94	154.877	210.601
21.9721	409.747	397.771	15.4039	3.34205	17.0587	38.0533	1055.94	154.877	210.601
21.9871	412.505	399.093	15.4039	3.40323	14.9854	40.6485	1075.27	165.44	185.005
22.0021	412.505	400.415	15.4039	3.40323	14.9854	40.6485	1075.27	165.44	185.005
22.0171	405.191	400.415	15.4039	3.02861	16.7929	39.7953	956.907	161.967	207.32
22.0321	405.191	400.415	15.3583	3.02861	16.7929	39.7953	956.907	161.967	207.32
22.0471	400.555	400.415	15.3583	3.04273	17.0893	38.8506	961.368	158.122	210.979
22.0621	400.555	400.415	15.4039	3.04273	17.0893	38.8506	961.368	158.122	210.979
22.0771	389.879	400.415	15.4039	2.95789	15.2534	42.0498	934.563	171.143	188.313
22.0921	389.879	400.415	15.4039	2.95789	15.2534	42.0498	934.563	171.143	188.313
22.1071	396.286	400.415	15.4039	3.01156	16.143	42.7276	951.521	173.902	199.296
22.1221	396.286	400.415	15.4039	3.01156	16.143	42.7276	951.521	173.902	199.296
22.1371	394.102	400.415	15.3583	2.87361	17.6386	37.1821	907.933	151.331	217.76
22.1521	394.102	400.415	15.3583	2.87361	17.6386	37.1821	907.933	151.331	217.76
22.1671	395.165	400.415	15.4039	2.57189	15.0539	33.72	812.604	137.241	185.851
22.1821	395.165	400.415	15.4039	2.57189	15.0539	33.72	812.604	137.241	185.851
22.1971	395.805	400.415	15.4039	1.85495	15.3205	36.3486	586.081	147.939	189.142
22.2121	395.805	400.415	15.3583	1.85495	15.3205	36.3486	586.081	147.939	189.142
22.2271	397.1	400.415	15.4039	2.13149	15.9849	34.5856	673.457	140.764	197.345
22.2421	397.1	400.415	15.4039	2.13149	15.9849	34.5856	673.457	140.764	197.345
22.2571	397.771	400.415	15.4495	2.03554	14.3685	36.2697	643.139	147.618	177.389
22.2721	397.771	400.415	15.4039	2.03554	14.3685	36.2697	643.139	147.618	177.389
22.2871	404.754	399.111	15.4495	2.07475	15.3573	35.4455	655.529	144.264	189.597
22.3021	404.754	397.808	15.4495	2.07475	15.3573	35.4455	655.529	144.264	189.597
22.3171	400.415	397.789	15.4495	2.17311	15.6838	32.7781	686.607	133.407	193.627
22.3321	400.415	397.771	15.4495	2.17311	15.6838	32.7781	686.607	133.407	193.627
22.3471	407.534	397.435	15.4495	2.52373	14.046	32.5505	797.388	132.481	173.407
22.3621	407.534	397.1	15.4495	2.52373	14.046	32.5505	797.388	132.481	173.407
22.3771	403.518	396.693	15.495	2.72075	12.4609	34.9137	859.637	142.099	153.838
22.3921	403.518	396.286	15.586	2.72075	12.4609	34.9137	859.637	142.099	153.838
22.4071	402.24	396.16	15.6768	2.89051	11.9397	32.0305	913.273	130.364	147.404
22.4221	402.24	396.034	15.586	2.89051	11.9397	32.0305	913.273	130.364	147.404
22.4371	401.303	395.92	15.586	2.74394	10.7971	31.0186	866.962	126.246	133.298
22.4521	401.303	395.805	15.6314	2.74394	10.7971	31.0186	866.962	126.246	133.298
22.4671	403.383	395.485	15.6314	3.19171	9.33511	29.8655	1008.44	121.553	115.248
22.4821	403.383	395.165	15.6314	3.19171	9.33511	29.8655	1008.44	121.553	115.248
22.4971	396.034	394.634	15.6314	2.85353	10.6813	31.314	901.59	127.448	131.868
22.5121	396.034	394.102	15.6314	2.85353	10.6813	31.314	901.59	127.448	131.868
22.5271	397.808	392.893	15.6768	3.32287	9.98008	29.8432	1049.88	121.462	123.211
22.5421	397.808	391.684	15.6314	3.32287	9.98008	29.8432	1049.88	121.462	123.211
22.5571	391.684	390.781	15.5405	3.51149	8.76272	29.8085	1109.47	121.321	108.182
22.5721	391.684	389.879	15.6314	3.51149	8.76272	29.8085	1109.47	121.321	108.182
22.5871	388.658	389.269	15.7222	3.51598	9.30057	28.7341	1110.9	116.948	114.822
22.6021	388.658	388.658	15.7222	3.51598	9.30057	28.7341	1110.9	116.948	114.822
22.6171	379.699	384.178	15.7676	3.55987	7.9076	27.6794	1124.76	112.655	97.6247
22.6321	379.699	379.699	15.8129	3.55987	7.9076	27.6794	1124.76	112.655	97.6247
22.6471	377.792	378.745	15.7676	3.70896	7.89827	25.7652	1171.87	104.864	97.5095
22.6621	377.792	377.792	15.5405	3.70896	7.89827	25.7652	1171.87	104.864	97.5095
22.6771	369.082	373.437	15.495	3.53055	7.90058	26.3015	1115.5	107.047	97.538
22.6921	369.082	369.082	15.495	3.53055	7.90058	26.3015	1115.5	107.047	97.538
22.7071	368.377	368.729	15.3583	3.66862	8.55903	24.5107	1159.12	99.7585	105.667
22.7221	368.377	368.377	15.3583	3.66862	8.55903	24.5107	1159.12	99.7585	105.667
22.7371	359.134	363.755	15.3583	3.62224	9.26009	25.7451	1144.47	104.782	114.322
22.7521	359.134	359.134	15.3583	3.62224	9.26009	25.7451	1144.47	104.782	114.322
22.7671	351.635	355.385	15.3127	3.28938	10.7983	22.5473	1039.3	91.7677	133.313
22.7821	351.635	351.635	15.4039	3.28938	10.7983	22.5473	1039.3	91.7677	133.313
22.7971	347.29	349.462	15.3583	2.79821	11.1012	24.3037	884.109	98.9164	137.052
22.8121	347.29	347.29	15.3583	2.79821	11.1012	24.3037	884.109	98.9164	137.052
22.8271	335.834	347.29	15.3127	3.12927	9.82258	23.7367	988.711	96.6085	121.266
22.8421	335.834	347.29	15.3127	3.12927	9.82258	23.7367	988.711	96.6085	121.266
22.8571	330.558	347.29	15.3583	2.58913	12.3345	21.4155	818.051	87.161	152.278
22.8721	330.558	347.29	15.3583	2.58913	12.3345	21.4155	818.051	87.161	152.278
22.8871	326.108	347.29	15.4039	2.58588	11.221	22.7246	817.025	92.4894	138.531
22.9021	326.108	347.29	15.3127	2.58588	11.221	22.7246	817.025	92.4894	138.531
22.9171	323.2	347.29	15.4039	2.82646	9.98628	25.2444	893.036	102.745	123.287
22.9321	323.2	347.29	15.3583	2.82646	9.98628	25.2444	893.036	102.745	123.287
22.9471	317.249	347.29	15.4039	3.02248	15.1206	40.0415	954.97	162.969	186.674
22.9621	317.249	347.29	15.3583	3.02248	15.1206	40.0415	954.97	162.969	186.674
22.9771	315.035	347.29	15.3583	2.77779	15.2113	41.6566	877.657	169.542	187.794
22.9921	315.035	347.29	15.3127	2.77779	15.2113	41.6566	877.657	169.542	187.794
23.0071	312.237	347.29	15.4039	3.26058	15.8697	38.4998	1030.2	156.694	195.922
23.0221	312.237	347.29	15.3583	3.26058	15.8697	38.4998	1030.2	156.694	195.922
23.0371	322.815	347.29	15.3583	3.34736	15.5414	40.4381	1057.62	164.583	191.869
23.0521	322.815	347.29	15.4039	3.34736	15.5414	40.4381	1057.62	164.583	191.869
23.0671	324.178	347.29	15.3583	3.35301	14.9273	40.1919	1059.4	163.581	184.288
23.0821	324.178	347.29	15.3583	3.35301	14.9273	40.1919	1059.4	163.581	184.288
23.0971	327.356	347.29	15.3583	3.69469	13.933	41.3442	1167.36	168.271	172.012
23.1121	327.356	347.29	15.3583	3.69469	13.933	41.3442	1167.36	168.271	172.012
23.1271	331.884	347.29	15.3583	3.98943	13.7302	42.8888	1260.48	174.558	169.509
23.1421	331.884	347.29	15.3583	3.98943	13.7302	42.8888	1260.48	174.558	169.509
23.1571	337.526	347.241	15.3583	3.76287	13.7006	42.4068	1188.9	172.596	169.143
23.1721	337.526	347.192	15.3583	3.76287	13.7006	42.4068	1188.9	172.596	169.143
23.1871	340.988	347.192	15.3583	3.99631	12.56	43.7688	1262.66	178.139	155.062
23.2021	340.988	347.192	15.3127	3.99631	12.56	43.7688	1262.66	178.139	155.062
23.2171	342.838	347.192	15.3583	3.75272	12.493	46.9458	1185.69	191.07	154.234
23.2321	342.838	347.192	15.3127	3.75272	12.493	46.9458	1185.69	191.07	154.234
23.2471	338.705	347.192	15.3583	3.47578	14.729	44.4131	1098.19	180.762	181.84
23.2621	338.705	347.192	15.3583	3.47578	14.729	44.4131	1098.19	180.762	181.84
23.2771	341.363	347.192	15.3583	3.31277	9.51553	30.2821	1046.69	123.248	117.476
23.2921	341.363	347.192	15.4039	3.31277	9.51553	30.2821	1046.69	123.248	117.476
23.3071	354.5	345.606	15.3583	3.47088	9.11164	32.6047	1096.65	132.701	112.489
23.3221	354.5	344.019	15.4039	3.47088	9.11164	32.6047	1096.65	132.701	112.489
23.3371	354.01	345.606	15.3583	2.98128	8.1422	35.9607	941.953	146.36	100.521
23.3521	354.01	347.192	15.3127	2.98128	8.1422	35.9607	941.953	146.36	100.521
23.3671	361.34	347.221	15.3127	2.58888	9.38941	33.2784	817.97	135.443	115.919
23.3821	361.34	347.251	15.3583	2.58888	9.38941	33.2784	817.97	135.443	115.919
23.3971	366.218	347.251	15.3583	2.75986	9.09985	33.6649	871.995	137.016	112.344
23.4121	366.218	347.251	15.3583	2.75986	9.09985	33.6649	871.995	137.016	112.344
23.4271	371.129	347.251	15.4039	2.6252	10.5987	34.8153	829.448	141.699	130.848
23.4421	371.129	347.251	15.3127	2.6252	10.5987	34.8153	829.448	141.699	130.848
23.4571	373.405	347.251	15.3127	2.28393	11.6452	31.6156	721.62	128.676	143.768
23.4721	373.405	347.251	15.3583	2.28393	11.6452	31.6156	721.62	128.676	143.768
23.4871	373.342	347.251	15.4039	2.70509	11.7203	27.4231	854.69	111.612	144.695
23.5021	373.342	347.251	15.3583	2.70509	11.7203	27.4231	854.69	111.612	144.695
23.5171	366.027	347.642	15.3583	2.61709	12.0682	26.2631	826.883	106.891	148.99
23.5321	366.027	348.034	15.3583	2.61709	12.0682	26.2631	826.883	106.891	148.99
23.5471	361.183	348.438	15.3127	2.63301	12.928	23.673	831.914	96.3493	159.604
23.5621	361.183	348.843	15.3127	2.63301	12.928	23.673	831.914	96.3493	159.604
23.5771	354.488	348.843	15.3583	2.89808	11.2701	24.8329	915.667	101.07	139.137
23.5921	354.488	348.843	15.3583	2.89808	11.2701	24.8329	915.667	101.07	139.137
23.6071	351.377	349.385	15.3127	2.9882	11.382	26.4179	944.139	107.521	140.519
23.6221	351.377	349.927	15.3583	2.9882	11.382	26.4179	944.139	107.521	140.519
23.6371	347.192	350.08	15.3127	3.13401	11.7652	23.123	990.21	94.1107	145.25
23.6521	347.192	350.234	15.4039	3.13401	11.7652	23.123	990.21	94.1107	145.25
23.6671	352.151	350.553	15.4039	3.28859	12.69	23.3846	1039.05	95.1752	156.667
23.6821	352.151	350.871	15.3583	3.28859	12.69	23.3846	1039.05	95.1752	156.667
23.6971	355.165	351.124	15.3583	3.46703	12.2088	24.2675	1095.43	98.7688	150.725
23.7121	355.165	351.377	15.3583	3.46703	12.2088	24.2675	1095.43	98.7688	150.725
23.7271	348.843	351.764	15.3583	3.43032	12.3902	24.3155	1083.83	98.964	152.965
23.7421	348.843	352.151	15.3583	3.43032	12.3902	24.3155	1083.83	98.964	152.965
23.7571	347.251	353.08	15.4039	3.54382	11.4163	22.775	1119.69	92.6942	140.942
23.7721	347.251	354.01	15.4039	3.54382	11.4163	22.775	1119.69	92.6942	140.942
23.7871	344.019	354.01	15.495	3.46197	10.1378	26.1698	1093.83	106.511	125.158
23.8021	344.019	354.01	15.495	3.46197	10.1378	26.1698	1093.83	106.511	125.158
23.8171	348.034	353.794	15.4495	2.95362	11.1373	27.7856	933.214	113.087	137.498
23.8321	348.034	353.578	15.5405	2.95362	11.1373	27.7856	933.214	113.087	137.498
23.8471	349.927	353.578	15.5405	2.9109	9.47393	32.1134	919.716	130.702	116.962
23.8621	349.927	353.578	15.586	2.9109	9.47393	32.1134	919.716	130.702	116.962
23.8771	341.93	353.578	15.3127	3.35497	8.70464	31.3064	1060.02	127.417	107.465
23.8921	341.93	353.578	15.3127	3.35497	8.70464	31.3064	1060.02	127.417	107.465
23.9071	336.449	353.578	15.3127	3.37655	8.21139	33.6664	1066.84	137.023	101.375
23.9221	336.449	353.578	15.3127	3.37655	8.21139	33.6664	1066.84	137.023	101.375
23.9371	341.526	353.578	15.2214	3.94245	9.72883	32.1012	1245.64	130.652	120.109
23.9521	341.526	353.578	15.2671	3.94245	9.72883	32.1012	1245.64	130.652	120.109
23.9671	346.156	353.578	15.3127	3.71434	9.23969	34.6489	1173.57	141.021	114.07
23.9821	346.156	353.578	15.2671	3.71434	9.23969	34.6489	1173.57	141.021	114.07
23.9971	350.234	353.578	15.2671	3.56104	8.62014	32.9011	1125.13	133.908	106.421
24.0121	350.234	353.578	15.2671	3.56104	8.62014	32.9011	1125.13	133.908	106.421
24.0271	350.871	353.578	15.2214	3.39224	7.57163	34.0077	1071.8	138.411	93.4769
24.0421	350.871	353.578	15.3127	3.39224	7.57163	34.0077	1071.8	138.411	93.4769
24.0571	348.725	353.578	15.3127	3.4951	8.02607	32.0791	1104.3	130.562	99.0873
24.0721	348.725	353.578	15.3127	3.4951	8.02607	32.0791	1104.3	130.562	99.0873
24.0871	354.246	353.241	15.3127	3.28716	7.08501	34.9082	1038.6	142.077	87.4693
24.1021	354.246	352.905	15.3127	3.28716	7.08501	34.9082	1038.6	142.077	87.4693
24.1171	354.348	353.241	15.3127	3.37538	9.05734	33.2725	1066.47	135.419	111.819
24.1321	354.348	353.578	15.3127	3.37538	9.05734	33.2725	1066.47	135.419	111.819
24.1471	355.304	353.817	15.3127	3.72009	8.31384	34.1999	1175.38	139.194	102.64
24.1621	355.304	354.056	15.3127	3.72009	8.31384	34.1999	1175.38	139.194	102.64
24.1771	359.096	354.151	15.3127	3.92362	8.95575	32.3093	1239.69	131.499	110.565
24.1921	359.096	354.246	15.3583	3.92362	8.95575	32.3093	1239.69	131.499	110.565
24.2071	360.623	354.246	15.3583	3.74403	8.75548	33.0709	1182.95	134.599	108.092
24.2221	360.623	354.246	15.3127	3.74403	8.75548	33.0709	1182.95	134.599	108.092
24.2371	356.619	354.297	15.3127	3.53121	8.59054	32.4191	1115.71	131.946	106.056
24.2521	356.619	354.348	15.3583	3.53121	8.59054	32.4191	1115.71	131.946	106.056
24.2671	352.905	354.362	15.3127	2.91052	7.81132	31.834	919.596	129.565	96.4361
24.2821	352.905	354.376	15.3583	2.91052	7.81132	31.834	919.596	129.565	96.4361
24.2971	353.578	354.84	15.3127	2.78132	7.32911	35.3631	878.773	143.928	90.4828
24.3121	353.578	355.304	15.2671	2.78132	7.32911	35.3631	878.773	143.928	90.4828
24.3271	356.339	355.534	15.3127	2.74933	8.00042	36.8834	868.666	150.116	98.7706
24.3421	356.339	355.764	15.3127	2.74933	8.00042	36.8834	868.666	150.116	98.7706
24.3571	360.578	356.051	15.3583	2.76406	8.23186	37.5671	873.322	152.898	101.628
24.3721	360.578	356.339	15.3583	2.76406	8.23186	37.5671	873.322	152.898	101.628
24.3871	356.995	356.479	15.2671	2.93233	7.91648	38.3355	926.488	156.026	97.7343
24.4021	356.995	356.619	15.3583	2.93233	7.91648	38.3355	926.488	156.026	97.7343
24.4171	355.764	356.807	15.3127	3.34788	8.90593	38.864	1057.78	158.177	109.95
24.4321	355.764	356.995	15.3583	3.34788	8.90593	38.864	1057.78	158.177	109.95
24.4471	360.867	357.495	15.3127	3.50217	6.99865	41.4437	1106.53	168.676	86.403
24.4621	360.867	357.994	15.3127	3.50217	6.99865	41.4437	1106.53	168.676	86.403
24.4771	364.74	358.222	15.3583	3.2355	9.78805	40.0242	1022.27	162.899	120.84
24.4921	364.74	358.45	15.3127	3.2355	9.78805	40.0242	1022.27	162.899	120.84
24.5071	357.994	358.773	15.3583	3.07127	10.295	38.6341	970.385	157.241	127.099
24.5221	357.994	359.096	15.3583	3.07127	10.295	38.6341	970.385	157.241	127.099
24.5371	358.45	359.232	15.3127	2.89151	11.3352	37.3829	913.589	152.149	139.941
24.5521	358.45	359.368	15.3583	2.89151	11.3352	37.3829	913.589	152.149	139.941
24.5671	352.282	359.973	15.3127	2.93445	12.891	33.1129	927.156	134.77	159.148
24.5821	352.282	360.578	15.3127	2.93445	12.891	33.1129	927.156	134.77	159.148
24.5971	354.056	360.601	15.3127	3.15831	12.1115	32.2196	997.886	131.134	149.525
24.6121	354.056	360.623	15.3127	3.15831	12.1115	32.2196	997.886	131.134	149.525
24.6271	360.625	360.624	15.3583	3.57866	12.6759	27.0255	1130.7	109.994	156.493
24.6421	360.625	360.625	15.3583	3.57866	12.6759	27.0255	1130.7	109.994	156.493
24.6571	354.376	360.746	15.3127	3.58517	13.2059	25.816	1132.76	105.071	163.036
24.6721	354.376	360.867	15.3127	3.58517	13.2059	25.816	1132.76	105.071	163.036
24.6871	359.368	362.803	15.2671	3.68522	14.9768	23.0127	1164.37	93.662	184.899
24.7021	359.368	364.74	15.3583	3.68522	14.9768	23.0127	1164.37	93.662	184.899
24.7171	364.799	364.769	15.3127	3.19187	14.6558	24.0931	1008.49	98.0588	180.935
24.7321	364.799	364.799	15.3583	3.19187	14.6558	24.0931	1008.49	98.0588	180.935
24.7471	369.435	367.117	15.3127	2.80711	13.613	23.9886	886.922	97.6338	168.062
24.7621	369.435	369.435	15.3127	2.80711	13.613	23.9886	886.922	97.6338	168.062
24.7771	374.866	371.6	15.3127	2.84247	13.807	23.357	898.096	95.0633	170.457
24.7921	374.866	373.765	15.3127	2.84247	13.807	23.357	898.096	95.0633	170.457
24.8071	375.552	374.315	15.3127	2.91656	10.8002	26.7352	921.504	108.812	133.335
24.8221	375.552	374.866	15.3127	2.91656	10.8002	26.7352	921.504	108.812	133.335
24.8371	373.765	374.866	15.3127	2.72395	10.5904	28.9998	860.648	118.029	130.745
24.8521	373.765	374.866	15.3127	2.72395	10.5904	28.9998	860.648	118.029	130.745
24.8671	376.609	374.866	15.2671	2.4905	11.9306	27.9661	786.889	113.822	147.291
24.8821	376.609	374.866	15.3127	2.4905	11.9306	27.9661	786.889	113.822	147.291
24.8971	378.33	374.866	15.3583	2.50163	12.0374	31.4715	790.404	128.089	148.61
24.9121	378.33	374.866	15.3127	2.50163	12.0374	31.4715	790.404	128.089	148.61
24.9271	383.731	374.866	15.3127	2.05211	13.1229	34.8342	648.376	141.775	162.011
24.9421	383.731	374.866	15.3127	2.05211	13.1229	34.8342	648.376	141.775	162.011
24.9571	384.63	374.866	15.3127	1.85402	12.9864	36.6796	585.788	149.286	160.325
24.9721	384.63	374.866	15.2671	1.85402	12.9864	36.6796	585.788	149.286	160.325
24.9871	382.233	374.866	15.3127	1.98726	12.2792	38.0305	627.886	154.785	151.595
25.0021	382.233	374.866	15.3127	1.98726	12.2792	38.0305	627.886	154.785	151.595
25.0171	380.526	374.866	15.3127	2.26008	9.96321	40.8652	714.085	166.322	123.003
25.0321	380.526	374.866	15.3583	2.26008	9.96321	40.8652	714.085	166.322	123.003
25.0471	382.795	374.866	15.3127	2.24122	11.0551	40.6426	708.126	165.416	136.483
25.0621	382.795	374.866	15.3583	2.24122	11.0551	40.6426	708.126	165.416	136.483
25.0771	383.308	374.866	15.3127	2.47194	12.5195	36.6094	781.025	149	154.561
25.0921	383.308	374.866	15.3127	2.47194	12.5195	36.6094	781.025	149	154.561
25.1071	383.536	374.866	15.3127	2.30967	12.811	39.716	729.755	161.644	158.161
25.1221	383.536	374.866	15.3127	2.30967	12.811	39.716	729.755	161.644	158.161
25.1371	383.552	374.866	15.3583	2.5381	13.1644	36.7548	801.928	149.592	162.524
25.1521	383.552	374.866	15.3127	2.5381	13.1644	36.7548	801.928	149.592	162.524
25.1671	376.806	374.866	15.3583	2.6326	13.3495	37.691	831.784	153.403	164.808
25.1821	376.806	374.866	15.3127	2.6326	13.3495	37.691	831.784	153.403	164.808
25.1971	375.865	374.866	15.3127	2.75424	11.3522	41.426	870.218	168.604	140.151
25.2121	375.865	374.866	15.3127	2.75424	11.3522	41.426	870.218	168.604	140.151
25.2271	378.363	374.866	15.2671	2.80664	11.1433	39.2405	886.775	159.709	137.571
25.2421	378.363	374.866	15.3127	2.80664	11.1433	39.2405	886.775	159.709	137.571
25.2571	381.61	374.866	15.3583	2.76455	9.76006	37.6833	873.477	153.371	120.495
25.2721	381.61	374.866	15.3583	2.76455	9.76006	37.6833	873.477	153.371	120.495
25.2871	378.205	374.678	15.3127	2.56842	9.39209	38.6869	811.508	157.456	115.952
25.3021	378.205	374.489	15.3127	2.56842	9.39209	38.6869	811.508	157.456	115.952
25.3171	374.489	374.127	15.3583	2.38919	9.37643	37.4869	754.878	152.572	115.758
25.3321	374.489	373.765	15.3127	2.38919	9.37643	37.4869	754.878	152.572	115.758
25.3471	364.464	369.115	15.3127	2.00066	10.42	35.2523	632.121	143.477	128.642
25.3621	364.464	364.464	15.3127	2.00066	10.42	35.2523	632.121	143.477	128.642
25.3771	358.033	363.012	15.3127	2.5443	9.53731	36.0186	803.887	146.596	117.745
25.3921	358.033	361.559	15.3583	2.5443	9.53731	36.0186	803.887	146.596	117.745
25.4071	361.559	359.796	15.2671	2.16105	10.4295	35.376	682.798	143.98	128.759
25.4221	361.559	358.033	15.3127	2.16105	10.4295	35.376	682.798	143.98	128.759
25.4371	356.334	357.183	15.3127	2.59772	10.7522	33.0872	820.766	134.665	132.743
25.4521	356.334	356.334	15.3127	2.59772	10.7522	33.0872	820.766	134.665	132.743
25.4671	347.275	356.334	15.3583	2.44659	11.6918	33.1684	773.014	134.995	144.344
25.4821	347.275	356.334	15.3583	2.44659	11.6918	33.1684	773.014	134.995	144.344
25.4971	348.576	356.334	15.2671	2.61506	12.3256	30.121	826.242	122.593	152.168
25.5121	348.576	356.334	15.3127	2.61506	12.3256	30.121	826.242	122.593	152.168
25.5271	346.421	356.334	15.3127	2.6278	12.1434	28.9248	830.268	117.724	149.919
25.5421	346.421	356.334	15.3127	2.6278	12.1434	28.9248	830.268	117.724	149.919
25.5571	345.466	356.334	15.3127	2.51563	11.0517	32.4653	794.827	132.134	136.441
25.5721	345.466	356.334	15.2671	2.51563	11.0517	32.4653	794.827	132.134	136.441
25.5871	353.373	356.334	15.3127	2.81029	11.7269	32.7701	887.927	133.374	144.777
25.6021	353.373	356.334	15.3127	2.81029	11.7269	32.7701	887.927	133.374	144.777
25.6171	349.275	356.334	15.2671	3.03749	11.2224	32.7872	959.713	133.444	138.548
25.6321	349.275	356.334	15.2671	3.03749	11.2224	32.7872	959.713	133.444	138.548
25.6471	345.989	356.334	15.3127	3.15826	10.6945	32.9935	997.871	134.284	132.031
25.6621	345.989	356.334	15.2214	3.15826	10.6945	32.9935	997.871	134.284	132.031
25.6771	344.71	356.334	15.2671	2.99009	10.2628	34.5817	944.736	140.748	126.701
25.6921	344.71	356.334	15.3127	2.99009	10.2628	34.5817	944.736	140.748	126.701
25.7071	344.514	355.232	15.3127	2.59439	11.2723	31.505	819.711	128.225	139.165
25.7221	344.514	354.13	15.2671	2.59439	11.2723	31.505	819.711	128.225	139.165
25.7371	341.336	353.985	15.2214	2.7744	10.2749	33.7336	876.587	137.296	126.851
25.7521	341.336	353.839	15.2671	2.7744	10.2749	33.7336	876.587	137.296	126.851
25.7671	346.651	353.839	15.3127	2.30433	10.9843	30.2163	728.066	122.98	135.609
25.7821	346.651	353.839	15.3127	2.30433	10.9843	30.2163	728.066	122.98	135.609
25.7971	340.349	353.839	15.3127	2.06844	11.9243	29.5334	653.536	120.201	147.213
25.8121	340.349	353.839	15.3127	2.06844	11.9243	29.5334	653.536	120.201	147.213
25.8271	344.597	353.839	15.2671	2.33824	10.7551	30.1366	738.78	122.656	132.779
25.8421	344.597	353.839	15.3127	2.33824	10.7551	30.1366	738.78	122.656	132.779
25.8571	350.457	353.839	15.2671	2.29452	12.7019	28.1496	724.968	114.569	156.814
25.8721	350.457	353.839	15.2671	2.29452	12.7019	28.1496	724.968	114.569	156.814
25.8871	354.13	353.839	15.3127	2.32863	15.1345	23.9482	735.743	97.4694	186.845
25.9021	354.13	353.839	15.3127	2.32863	15.1345	23.9482	735.743	97.4694	186.845
25.9171	353.236	353.839	15.3127	2.52898	15.4004	25.6606	799.045	104.439	190.129
25.9321	353.236	353.839	15.3127	2.52898	15.4004	25.6606	799.045	104.439	190.129
25.9471	358.084	353.839	15.3127	2.40408	15.6385	25.4715	759.583	103.669	193.068
25.9621	358.084	353.839	15.2671	2.40408	15.6385	25.4715	759.583	103.669	193.068
25.9771	361.334	353.985	15.3127	2.60794	15.2831	24.128	823.993	98.2011	188.68
25.9921	361.334	354.13	15.3127	2.60794	15.2831	24.128	823.993	98.2011	188.68
26.0071	369.506	354.779	15.3127	2.8388	16.9799	23.6131	896.934	96.1054	209.629
26.0221	369.506	355.429	15.2214	2.8388	16.9799	23.6131	896.934	96.1054	209.629
26.0371	363.395	355.68	15.2671	2.8885	17.103	23.4349	912.637	95.3802	211.149
26.0521	363.395	355.931	15.2671	2.8885	17.103	23.4349	912.637	95.3802	211.149
26.0671	356.839	355.949	15.2671	3.00937	15.8178	25.3795	950.828	103.295	195.281
26.0821	356.839	355.966	15.2671	3.00937	15.8178	25.3795	950.828	103.295	195.281
26.0971	360.098	356.402	15.2671	3.42761	15.251	30.5718	1082.97	124.427	188.284
26.1121	360.098	356.839	15.2671	3.42761	15.251	30.5718	1082.97	124.427	188.284
26.1271	362.779	356.88	15.3127	3.95106	13.0663	32.1469	1248.36	130.838	161.312
26.1421	362.779	356.921	15.3127	3.95106	13.0663	32.1469	1248.36	130.838	161.312
26.1571	359.838	357.502	15.2671	3.47906	13.9552	31.5133	1099.23	128.259	172.287
26.1721	359.838	358.084	15.2671	3.47906	13.9552	31.5133	1099.23	128.259	172.287
26.1871	353.839	358.961	15.2671	3.92624	12.1251	33.9657	1240.52	138.241	149.693
26.2021	353.839	359.838	15.2671	3.92624	12.1251	33.9657	1240.52	138.241	149.693
26.2171	350.928	359.968	15.3127	4.33561	9.88431	37.9375	1369.86	154.406	122.029
26.2321	350.928	360.098	15.2671	4.33561	9.88431	37.9375	1369.86	154.406	122.029
26.2471	356.921	360.716	15.2671	3.90863	10.319	34.571	1234.95	140.704	127.395
26.2621	356.921	361.334	15.3127	3.90863	10.319	34.571	1234.95	140.704	127.395
26.2771	365.166	361.801	15.2214	4.01298	12.0588	30.3718	1267.92	123.613	148.874
26.2921	365.166	362.269	15.3127	4.01298	12.0588	30.3718	1267.92	123.613	148.874
26.3071	362.269	362.524	15.2671	3.58538	14.1974	28.4771	1132.82	115.902	175.277
26.3221	362.269	362.779	15.3127	3.58538	14.1974	28.4771	1132.82	115.902	175.277
26.3371	355.931	363.087	15.2671	3.98774	12.4205	29.5576	1259.95	120.3	153.339
26.3521	355.931	363.395	15.2671	3.98774	12.4205	29.5576	1259.95	120.3	153.339
26.3671	355.966	363.957	15.3127	3.86925	11.6477	32.7824	1222.51	133.425	143.799
26.3821	355.966	364.52	15.3127	3.86925	11.6477	32.7824	1222.51	133.425	143.799
26.3971	355.429	364.565	15.2671	3.58314	12.4559	31.7538	1132.11	129.238	153.776
26.4121	355.429	364.611	15.3127	3.58314	12.4559	31.7538	1132.11	129.238	153.776
26.4271	366.273	364.889	15.2671	3.302	12.1069	28.6002	1043.29	116.403	149.468
26.4421	366.273	365.166	15.2671	3.302	12.1069	28.6002	1043.29	116.403	149.468
26.4571	365.76	365.463	15.2671	2.86093	13.5808	26.0811	903.927	106.15	167.665
26.4721	365.76	365.76	15.3127	2.86093	13.5808	26.0811	903.927	106.15	167.665
26.4871	364.52	366.017	15.3127	3.23362	12.3734	26.5635	1021.68	108.114	152.758
26.5021	364.52	366.273	15.2671	3.23362	12.3734	26.5635	1021.68	108.114	152.758
26.5171	364.611	366.273	15.2671	2.82544	12.3508	25.9618	892.714	105.665	152.479
26.5321	364.611	366.273	15.2671	2.82544	12.3508	25.9618	892.714	105.665	152.479
26.5471	370.493	368.383	15.3127	2.57513	11.8888	26.4017	813.628	107.455	146.775
26.5621	370.493	370.493	15.2671	2.57513	11.8888	26.4017	813.628	107.455	146.775
26.5771	373.067	371.034	15.3127	2.50581	12.6327	25.6066	791.726	104.219	155.96
26.5921	373.067	371.574	15.2671	2.50581	12.6327	25.6066	791.726	104.219	155.96
26.6071	381.71	371.79	15.2671	2.33098	11.1825	29.5151	736.486	120.127	138.056
26.6221	381.71	372.006	15.2671	2.33098	11.1825	29.5151	736.486	120.127	138.056
26.6371	371.574	372.399	15.2671	2.75225	10.5137	30.6189	869.59	124.619	129.799
26.6521	371.574	372.792	15.2671	2.75225	10.5137	30.6189	869.59	124.619	129.799
26.6671	372.792	372.93	15.3127	2.30605	10.6125	29.0738	728.611	118.33	131.019
26.6821	372.792	373.067	15.3127	2.30605	10.6125	29.0738	728.611	118.33	131.019
26.6971	373.708	373.387	15.2671	2.92139	11.1126	30.7139	923.029	125.006	137.192
26.7121	373.708	373.708	15.3127	2.92139	11.1126	30.7139	923.029	125.006	137.192
26.7271	372.006	373.783	15.3127	3.10515	11.4051	29.5853	981.091	120.412	140.804
26.7421	372.006	373.858	15.3127	3.10515	11.4051	29.5853	981.091	120.412	140.804
26.7571	378.151	376.005	15.3127	3.20698	11.6515	28.6133	1013.26	116.456	143.846
26.7721	378.151	378.151	15.2671	3.20698	11.6515	28.6133	1013.26	116.456	143.846
26.7871	380.379	378.508	15.3127	3.4103	9.9804	32.2103	1077.5	131.096	123.215
26.8021	380.379	378.865	15.2671	3.4103	9.9804	32.2103	1077.5	131.096	123.215
26.8171	373.858	378.865	15.2671	3.06878	10.0293	33.2798	969.599	135.449	123.818
26.8321	373.858	378.865	15.2671	3.06878	10.0293	33.2798	969.599	135.449	123.818
26.8471	380.127	378.865	15.2671	2.85126	11.0382	33.197	900.872	135.112	136.274
26.8621	380.127	378.865	15.2214	2.85126	11.0382	33.197	900.872	135.112	136.274
26.8771	380.035	378.865	15.3127	2.72796	10.9021	31.5175	861.914	128.276	134.594
26.8921	380.035	378.865	15.2671	2.72796	10.9021	31.5175	861.914	128.276	134.594
26.9071	381.296	378.865	15.2671	2.84727	9.58741	34.3429	899.612	139.776	118.363
26.9221	381.296	378.865	15.2671	2.84727	9.58741	34.3429	899.612	139.776	118.363
26.9371	382.606	378.865	15.3127	3.19976	9.40712	32.8212	1010.98	133.582	116.137
26.9521	382.606	378.865	15.2671	3.19976	9.40712	32.8212	1010.98	133.582	116.137
26.9671	379.286	378.865	15.2671	3.26342	8.61508	38.8029	1031.1	157.928	106.359
26.9821	379.286	378.865	15.2671	3.26342	8.61508	38.8029	1031.1	157.928	106.359
26.9971	378.865	378.865	15.2671	3.38035	8.0809	41.7679	1068.04	169.996	99.7642
27.0121	378.865	378.865	15.2671	3.38035	8.0809	41.7679	1068.04	169.996	99.7642
27.0271	386.984	378.865	15.2671	3.07666	7.43275	40.3945	972.087	164.406	91.7623
27.0421	386.984	378.865	15.2214	3.07666	7.43275	40.3945	972.087	164.406	91.7623
27.0571	380.839	378.865	15.3127	2.95458	8.42805	42.1607	933.518	171.594	104.05
27.0721	380.839	378.865	15.2671	2.95458	8.42805	42.1607	933.518	171.594	104.05
27.0871	379.964	378.865	15.2671	3.20908	7.99929	43.7209	1013.93	177.944	98.7567
27.1021	379.964	378.865	15.2671	3.20908	7.99929	43.7209	1013.93	177.944	98.7567
27.1171	382.728	378.508	15.3127	3.23211	9.69933	48.9325	1021.2	199.155	119.745
27.1321	382.728	378.151	15.2671	3.23211	9.69933	48.9325	1021.2	199.155	119.745
27.1471	380.692	378.151	15.2671	3.24127	10.1634	49.6758	1024.1	202.181	125.474
27.1621	380.692	378.151	15.3127	3.24127	10.1634	49.6758	1024.1	202.181	125.474
27.1771	384.363	378.151	15.2214	3.57112	8.93385	52.9682	1128.32	215.581	110.294
27.1921	384.363	378.151	15.2214	3.57112	8.93385	52.9682	1128.32	215.581	110.294
27.2071	390.9	378.151	15.2671	3.39009	10.4019	52.3666	1071.12	213.132	128.418
27.2221	390.9	378.151	15.2671	3.39009	10.4019	52.3666	1071.12	213.132	128.418
27.2371	388.669	378.151	15.2671	3.5088	10.4146	53.6128	1108.63	218.204	128.575
27.2521	388.669	378.151	15.2671	3.5088	10.4146	53.6128	1108.63	218.204	128.575
27.2671	382.289	377.108	15.3127	3.85315	10.7405	53.7729	1217.43	218.856	132.599
27.2821	382.289	376.064	15.3127	3.85315	10.7405	53.7729	1217.43	218.856	132.599
27.2971	376.064	374.961	15.3127	3.47678	12.2904	46.8631	1098.51	190.733	151.734
27.3121	376.064	373.858	15.2671	3.47678	12.2904	46.8631	1098.51	190.733	151.734
27.3271	362.663	368.26	15.2671	3.51188	12.4318	46.0862	1109.6	187.571	153.479
27.3421	362.663	362.663	15.2671	3.51188	12.4318	46.0862	1109.6	187.571	153.479
27.3571	362.071	362.367	15.3127	3.52159	11.8786	44.8678	1112.67	182.612	146.649
27.3721	362.071	362.071	15.2671	3.52159	11.8786	44.8678	1112.67	182.612	146.649
27.3871	355.452	359.529	15.2671	3.58355	10.3485	42.507	1132.24	173.004	127.759
27.4021	355.452	356.987	15.2671	3.58355	10.3485	42.507	1132.24	173.004	127.759
27.4171	346.372	356.517	15.2671	3.28335	9.43822	42.5588	1037.39	173.214	116.521
27.4321	346.372	356.048	15.2671	3.28335	9.43822	42.5588	1037.39	173.214	116.521
27.4471	338.898	355.75	15.3127	3.37674	8.23246	35.2102	1066.9	143.305	101.635
27.4621	338.898	355.452	15.2671	3.37674	8.23246	35.2102	1066.9	143.305	101.635
27.4771	343.73	355.135	15.3127	3.48592	9.08939	31.8908	1101.4	129.795	112.215
27.4921	343.73	354.818	15.2671	3.48592	9.08939	31.8908	1101.4	129.795	112.215
27.5071	340.557	354.457	15.2671	3.19939	10.1169	28.5626	1010.87	116.25	124.9
27.5221	340.557	354.095	15.2671	3.19939	10.1169	28.5626	1010.87	116.25	124.9
27.5371	347.65	352.421	15.2671	3.68968	9.10192	29.0634	1165.78	118.288	112.369
27.5521	347.65	350.748	15.2671	3.68968	9.10192	29.0634	1165.78	118.288	112.369
27.5671	345.395	350.391	15.2671	3.37682	11.0337	24.7376	1066.92	100.682	136.218
27.5821	345.395	350.034	15.2671	3.37682	11.0337	24.7376	1066.92	100.682	136.218
27.5971	345.034	348.842	15.2671	3.10459	10.3005	25.4912	980.914	103.749	127.166
27.6121	345.034	347.65	15.2214	3.10459	10.3005	25.4912	980.914	103.749	127.166
27.6271	343.906	347.106	15.2214	3.23532	8.54061	27.6853	1022.22	112.679	105.44
27.6421	343.906	346.562	15.3127	3.23532	8.54061	27.6853	1022.22	112.679	105.44
27.6571	350.748	346.467	15.3127	3.38988	8.73866	28.0815	1071.05	114.292	107.885
27.6721	350.748	346.372	15.3127	3.38988	8.73866	28.0815	1071.05	114.292	107.885
27.6871	345.264	345.884	15.3127	3.16439	9.55986	28.7099	999.807	116.85	118.023
27.7021	345.264	345.395	15.3127	3.16439	9.55986	28.7099	999.807	116.85	118.023
27.7171	350.034	345.329	15.3583	3.25628	9.39694	31.7355	1028.84	129.164	116.012
27.7321	350.034	345.264	15.3583	3.25628	9.39694	31.7355	1028.84	129.164	116.012
27.7471	356.987	345.149	15.3127	3.42644	9.87576	31.2972	1082.6	127.38	121.923
27.7621	356.987	345.034	15.3583	3.42644	9.87576	31.2972	1082.6	127.38	121.923
27.7771	354.818	344.815	15.3583	3.08736	9.9414	33.3275	975.468	135.643	122.733
27.7921	354.818	344.596	15.3127	3.08736	9.9414	33.3275	975.468	135.643	122.733
27.8071	354.095	344.251	15.3583	2.9661	9.13426	33.5618	937.158	136.597	112.769
27.8221	354.095	343.906	15.3583	2.9661	9.13426	33.5618	937.158	136.597	112.769
27.8371	356.048	343.818	15.3583	3.57203	9.81877	37.2119	1128.6	151.452	121.219
27.8521	356.048	343.73	15.3583	3.57203	9.81877	37.2119	1128.6	151.452	121.219
27.8671	346.562	342.144	15.3127	3.52099	10.1049	37.286	1112.48	151.754	124.752
27.8821	346.562	340.557	15.3583	3.52099	10.1049	37.286	1112.48	151.754	124.752
27.8971	344.596	339.728	15.3583	3.51213	8.02625	41.5822	1109.68	169.24	99.0895
27.9121	344.596	338.898	15.3583	3.51213	8.02625	41.5822	1109.68	169.24	99.0895
27.9271	336.977	337.938	15.4039	3.26439	7.9723	42.0999	1031.4	171.347	98.4234
27.9421	336.977	336.977	15.3583	3.26439	7.9723	42.0999	1031.4	171.347	98.4234
27.9571	321.577	329.277	15.3583	3.74717	7.96062	39.8472	1183.94	162.178	98.2792
27.9721	321.577	321.577	15.3583	3.74717	7.96062	39.8472	1183.94	162.178	98.2792
27.9871	319.55	320.563	15.3583	3.33654	10.2606	37.2858	1054.2	151.753	126.674
28.0021	319.55	319.55	15.3127	3.33654	10.2606	37.2858	1054.2	151.753	126.674
28.0171	303.774	315.012	15.3583	3.88154	11.5832	38.2868	1226.4	155.827	143.003
28.0321	303.774	310.473	15.4039	3.88154	11.5832	38.2868	1226.4	155.827	143.003
28.0471	291.711	310.473	15.4039	3.94014	11.7686	39.1945	1244.91	159.522	145.292
28.0621	291.711	310.473	15.3583	3.94014	11.7686	39.1945	1244.91	159.522	145.292
28.0771	285.013	310.473	15.4039	3.63895	13.7901	38.9779	1149.75	158.64	170.248
28.0921	285.013	310.473	15.3583	3.63895	13.7901	38.9779	1149.75	158.64	170.248
28.1071	284.046	310.473	15.3127	4.14745	14.4694	38.4492	1310.41	156.489	178.634
28.1221	284.046	310.473	15.3127	4.14745	14.4694	38.4492	1310.41	156.489	178.634
28.1371	282.058	310.473	15.4039	4.34004	13.8283	40.255	1371.26	163.838	170.72
28.1521	282.058	310.473	15.3583	4.34004	13.8283	40.255	1371.26	163.838	170.72
28.1671	281.231	310.473	15.3583	4.28226	12.8344	35.2111	1353	143.309	158.45
28.1821	281.231	310.473	15.3583	4.28226	12.8344	35.2111	1353	143.309	158.45
28.1971	278.917	310.473	15.3127	4.17996	12.244	34.753	1320.68	141.445	151.161
28.2121	278.917	310.473	15.4039	4.17996	12.244	34.753	1320.68	141.445	151.161
28.2271	284.699	310.473	15.4039	4.20562	12.8644	31.1494	1328.79	126.778	158.82
28.2421	284.699	310.473	15.4039	4.20562	12.8644	31.1494	1328.79	126.778	158.82
28.2571	279.026	310.473	15.4039	4.29879	14.2985	27.2861	1358.23	111.055	176.524
28.2721	279.026	310.473	15.4039	4.29879	14.2985	27.2861	1358.23	111.055	176.524
28.2871	280.524	310.473	15.4039	3.5726	14.617	28.6088	1128.78	116.438	180.457
28.3021	280.524	310.473	15.3583	3.5726	14.617	28.6088	1128.78	116.438	180.457
28.3171	280.579	310.473	15.4039	3.94865	13.2734	31.2591	1247.6	127.224	163.869
28.3321	280.579	310.473	15.4039	3.94865	13.2734	31.2591	1247.6	127.224	163.869
28.3471	279.966	310.473	15.4495	3.31083	12.127	28.3669	1046.07	115.453	149.716
28.3621	279.966	310.473	15.4039	3.31083	12.127	28.3669	1046.07	115.453	149.716
28.3771	281.161	310.473	15.3583	3.29128	12.3235	23.5191	1039.9	95.7227	152.142
28.3921	281.161	310.473	15.3583	3.29128	12.3235	23.5191	1039.9	95.7227	152.142
28.4071	287.263	310.473	15.4039	3.53212	10.6768	26.5399	1115.99	108.017	131.812
28.4221	287.263	310.473	15.495	3.53212	10.6768	26.5399	1115.99	108.017	131.812
28.4371	289.519	310.473	15.4495	3.31371	10.2253	25.7575	1046.99	104.833	126.238
28.4521	289.519	310.473	15.4495	3.31371	10.2253	25.7575	1046.99	104.833	126.238
28.4671	301.983	310.473	15.4495	3.36724	12.1812	26.8451	1063.9	109.26	150.385
28.4821	301.983	310.473	15.5405	3.36724	12.1812	26.8451	1063.9	109.26	150.385
28.4971	310.473	310.473	15.5405	2.89623	13.6118	27.619	915.08	112.41	168.046
28.5121	310.473	310.473	15.586	2.89623	13.6118	27.619	915.08	112.41	168.046
28.5271	319.367	314.92	15.586	2.79434	14.0612	29.348	882.888	119.447	173.594
28.5421	319.367	319.367	15.5405	2.79434	14.0612	29.348	882.888	119.447	173.594
28.5571	334.806	327.087	15.586	3.26762	13.1177	31.198	1032.42	126.976	161.947
28.5721	334.806	334.806	15.586	3.26762	13.1177	31.198	1032.42	126.976	161.947
28.5871	348.139	337.769	15.586	3.26137	11.7973	34.3576	1030.45	139.836	145.645
28.6021	348.139	340.732	15.586	3.26137	11.7973	34.3576	1030.45	139.836	145.645
28.6171	357.772	340.732	15.6768	3.42925	11.814	36.1173	1083.49	146.997	145.852
28.6321	357.772	340.732	15.8129	3.42925	11.814	36.1173	1083.49	146.997	145.852
28.6471	369.617	341.492	15.8582	3.41713	10.8203	37.9074	1079.66	154.283	133.583
28.6621	369.617	342.252	15.7676	3.41713	10.8203	37.9074	1079.66	154.283	133.583
28.6771	383.878	342.252	15.8582	4.06183	10.4956	38.1288	1283.36	155.185	129.575
28.6921	383.878	342.252	15.8129	4.06183	10.4956	38.1288	1283.36	155.185	129.575
28.7071	401.628	342.252	15.6314	4.12677	9.69049	40.379	1303.88	164.343	119.636
28.7221	401.628	342.252	15.6314	4.12677	9.69049	40.379	1303.88	164.343	119.636
28.7371	409.995	342.252	15.5405	3.92057	9.86079	37.0276	1238.73	150.702	121.738
28.7521	409.995	342.252	15.5405	3.92057	9.86079	37.0276	1238.73	150.702	121.738
28.7671	413.615	342.252	15.5405	3.56448	10.8926	36.8073	1126.22	149.806	134.476
28.7821	413.615	342.252	15.5405	3.56448	10.8926	36.8073	1126.22	149.806	134.476
28.7971	404.566	342.252	15.495	3.30795	10.8345	34.5605	1045.17	140.661	133.759
28.8121	404.566	342.252	15.495	3.30795	10.8345	34.5605	1045.17	140.661	133.759
28.8271	400.894	342.252	15.5405	3.23555	10.1722	33.6739	1022.29	137.053	125.583
28.8421	400.894	342.252	15.5405	3.23555	10.1722	33.6739	1022.29	137.053	125.583
28.8571	402.426	342.252	15.586	3.204	11.0195	29.2874	1012.32	119.2	136.043
28.8721	402.426	342.252	15.586	3.204	11.0195	29.2874	1012.32	119.2	136.043
28.8871	390.136	342.252	15.5405	3.37687	10.9465	27.6622	1066.94	112.585	135.142
28.9021	390.136	342.252	15.495	3.37687	10.9465	27.6622	1066.94	112.585	135.142
28.9171	371.582	342.252	15.4039	3.20366	13.1329	26.0775	1012.22	106.135	162.134
28.9321	371.582	342.252	15.4039	3.20366	13.1329	26.0775	1012.22	106.135	162.134
28.9471	366.037	342.252	15.3583	3.29874	13.1955	26.1328	1042.26	106.361	162.907
28.9621	366.037	342.252	15.3127	3.29874	13.1955	26.1328	1042.26	106.361	162.907
28.9771	354.681	342.252	15.3583	3.32063	14.0409	20.4135	1049.17	83.0828	173.345
28.9921	354.681	342.252	15.3583	3.32063	14.0409	20.4135	1049.17	83.0828	173.345
29.0071	355.674	342.252	15.3583	2.8356	13.6282	21.634	895.923	88.0505	168.249
29.0221	355.674	342.252	15.3583	2.8356	13.6282	21.634	895.923	88.0505	168.249
29.0371	351.651	342.252	15.3583	2.59525	13.7569	22.5912	819.985	91.9462	169.839
29.0521	351.651	342.252	15.3127	2.59525	13.7569	22.5912	819.985	91.9462	169.839
29.0671	340.732	342.252	15.3583	2.76937	13.46	20.5737	874.998	83.7351	166.173
29.0821	340.732	342.252	15.3127	2.76937	13.46	20.5737	874.998	83.7351	166.173
29.0971	339.378	341.492	15.3127	3.12213	12.1714	20.2944	986.457	82.5983	150.265
29.1121	339.378	340.732	15.3583	3.12213	12.1714	20.2944	986.457	82.5983	150.265
29.1271	342.252	340.055	15.3583	3.30173	11.661	18.9849	1043.2	77.2687	143.963
29.1421	342.252	339.378	15.3583	3.30173	11.661	18.9849	1043.2	77.2687	143.963
29.1571	333.489	336.433	15.3583	3.42452	12.002	30.3518	1082	123.532	148.173
29.1721	333.489	333.489	15.4039	3.42452	12.002	30.3518	1082	123.532	148.173
29.1871	327.126	330.308	15.495	3.39364	11.1858	32.0231	1072.24	130.334	138.096
29.2021	327.126	327.126	15.495	3.39364	11.1858	32.0231	1072.24	130.334	138.096
29.2171	318.174	326.142	15.4495	3.39161	11.4574	31.8866	1071.6	129.779	141.449
29.2321	318.174	325.158	15.3583	3.39161	11.4574	31.8866	1071.6	129.779	141.449
29.2471	309.156	325.158	15.3127	3.6231	13.5926	37.7794	1144.74	153.762	167.81
29.2621	309.156	325.158	15.3583	3.6231	13.5926	37.7794	1144.74	153.762	167.81
29.2771	309.739	325.158	15.3583	3.46014	13.0037	37.125	1093.25	151.099	160.539
29.2921	309.739	325.158	15.2671	3.46014	13.0037	37.125	1093.25	151.099	160.539
29.3071	305.222	325.158	15.3127	3.27039	13.8324	37.5277	1033.3	152.738	170.77
29.3221	305.222	325.158	15.3127	3.27039	13.8324	37.5277	1033.3	152.738	170.77
29.3371	291.672	325.158	15.3583	3.25727	14.4506	35.5073	1029.15	144.515	178.402
29.3521	291.672	325.158	15.3127	3.25727	14.4506	35.5073	1029.15	144.515	178.402
29.3671	290.419	325.158	15.2671	3.2731	16.3126	32.6289	1034.15	132.8	201.39
29.3821	290.419	325.158	15.2214	3.2731	16.3126	32.6289	1034.15	132.8	201.39
29.3971	296.823	325.158	15.3127	3.1992	15.6839	34.0134	1010.81	138.435	193.628
29.4121	296.823	325.158	15.2671	3.1992	15.6839	34.0134	1010.81	138.435	193.628
29.4271	310.794	325.158	15.2671	3.14558	15.8709	34.671	993.864	141.111	195.937
29.4421	310.794	325.158	15.2671	3.14558	15.8709	34.671	993.864	141.111	195.937
29.4571	314.113	325.158	15.3127	3.11979	14.9011	36.2122	985.716	147.384	183.964
29.4721	314.113	325.158	15.3127	3.11979	14.9011	36.2122	985.716	147.384	183.964
29.4871	312.616	325.158	15.2671	3.06556	13.5764	27.4031	968.58	111.531	167.61
29.5021	312.616	325.158	15.3127	3.06556	13.5764	27.4031	968.58	111.531	167.61
29.5171	314.718	325.158	15.2671	2.87059	13.8505	29.197	906.979	118.832	170.994
29.5321	314.718	325.158	15.3127	2.87059	13.8505	29.197	906.979	118.832	170.994
29.5471	323.04	325.158	15.3127	2.49671	13.3054	32.2509	788.85	131.261	164.264
29.5621	323.04	325.158	15.3127	2.49671	13.3054	32.2509	788.85	131.261	164.264
29.5771	325.158	325.158	15.2671	2.16743	9.78698	26.8196	684.813	109.156	120.827
29.5921	325.158	325.158	15.3127	2.16743	9.78698	26.8196	684.813	109.156	120.827
29.6071	319.95	325.158	15.3127	2.46127	10.9361	26.5414	777.651	108.024	135.013
29.6221	319.95	325.158	15.2671	2.46127	10.9361	26.5414	777.651	108.024	135.013
29.6371	312.867	325.158	15.2671	2.77727	9.15999	27.1833	877.495	110.636	113.086
29.6521	312.867	325.158	15.3127	2.77727	9.15999	27.1833	877.495	110.636	113.086
29.6671	320.331	325.158	15.3127	2.63966	10.4899	26.5068	834.017	107.883	129.505
29.6821	320.331	325.158	15.2671	2.63966	10.4899	26.5068	834.017	107.883	129.505
29.6971	321.034	325.158	15.2214	2.98488	9.82595	26.8167	943.09	109.144	121.308
29.7121	321.034	325.158	15.3127	2.98488	9.82595	26.8167	943.09	109.144	121.308
29.7271	327.833	326.495	15.2671	3.00938	10.3128	25.8042	950.833	105.023	127.319
29.7421	327.833	327.833	15.2671	3.00938	10.3128	25.8042	950.833	105.023	127.319
29.7571	328.597	328.215	15.3127	3.32483	9.61623	26.2727	1050.5	106.93	118.719
29.7721	328.597	328.597	15.3127	3.32483	9.61623	26.2727	1050.5	106.93	118.719
29.7871	338.693	333.645	15.3127	3.29977	9.50601	26.7492	1042.58	108.869	117.358
29.8021	338.693	338.693	15.3127	3.29977	9.50601	26.7492	1042.58	108.869	117.358
29.8171	351.997	345.345	15.3127	3.46391	8.91412	26.1179	1094.44	106.3	110.051
29.8321	351.997	351.997	15.3127	3.46391	8.91412	26.1179	1094.44	106.3	110.051
29.8471	354.905	353.451	15.2214	3.64102	7.96779	27.2147	1150.4	110.764	98.3678
29.8621	354.905	354.905	15.3127	3.64102	7.96779	27.2147	1150.4	110.764	98.3678
29.8771	357.545	356.225	15.3127	3.36534	10.3701	24.8079	1063.3	100.968	128.026
29.8921	357.545	357.545	15.3583	3.36534	10.3701	24.8079	1063.3	100.968	128.026
29.9071	370.114	361.296	15.3127	3.4573	11.8935	23.2739	1092.35	94.7249	146.833
29.9221	370.114	365.048	15.3127	3.4573	11.8935	23.2739	1092.35	94.7249	146.833
29.9371	377.378	365.957	15.3127	3.08099	12.609	22.5489	973.456	91.774	155.666
29.9521	377.378	366.865	15.3583	3.08099	12.609	22.5489	973.456	91.774	155.666
29.9671	390.613	367.233	15.3127	2.81081	12.3284	24.988	888.091	101.701	152.203
29.9821	390.613	367.601	15.2671	2.81081	12.3284	24.988	888.091	101.701	152.203
29.9971	387.572	368.156	15.3583	2.90995	10.9631	26.357	919.414	107.273	135.347
30.0121	387.572	368.712	15.3127	2.90995	10.9631	26.357	919.414	107.273	135.347
30.0271	390.516	369.413	15.2671	2.60663	10.6371	27.9693	823.581	113.835	131.322
30.0421	390.516	370.114	15.3127	2.60663	10.6371	27.9693	823.581	113.835	131.322
30.0571	396.062	371.638	15.3127	2.90148	10.0799	29.7791	916.739	121.201	124.443
30.0721	396.062	373.162	15.3583	2.90148	10.0799	29.7791	916.739	121.201	124.443
30.0871	393.844	373.233	15.3127	2.40084	10.8428	30.4446	758.559	123.91	133.862
30.1021	393.844	373.305	15.3583	2.40084	10.8428	30.4446	758.559	123.91	133.862
30.1171	388.979	373.81	15.3583	2.32653	11.3534	30.2895	735.081	123.278	140.165
30.1321	388.979	374.315	15.4039	2.32653	11.3534	30.2895	735.081	123.278	140.165
30.1471	380.876	374.851	15.4039	2.18277	12.8479	29.1478	689.66	118.632	158.616
30.1621	380.876	375.387	15.3127	2.18277	12.8479	29.1478	689.66	118.632	158.616
30.1771	375.387	376.382	15.4039	2.17082	13.2424	26.7832	685.882	109.008	163.486
30.1921	375.387	377.378	15.3583	2.17082	13.2424	26.7832	685.882	109.008	163.486
30.2071	377.513	377.445	15.3583	2.3797	11.8091	27.2718	751.881	110.996	145.792
30.2221	377.513	377.513	15.3583	2.3797	11.8091	27.2718	751.881	110.996	145.792
30.2371	367.601	379.195	15.3583	2.54326	10.0631	33.2518	803.558	135.335	124.236
30.2521	367.601	380.876	15.3127	2.54326	10.0631	33.2518	803.558	135.335	124.236
30.2671	365.048	382.059	15.3583	2.68257	9.01711	34.5676	847.575	140.69	111.322
30.2821	365.048	383.242	15.2671	2.68257	9.01711	34.5676	847.575	140.69	111.322
30.2971	368.712	385.407	15.2671	2.51494	9.2038	36.7962	794.61	149.761	113.627
30.3121	368.712	387.572	15.2671	2.51494	9.2038	36.7962	794.61	149.761	113.627
30.3271	366.865	388.267	15.2671	3.00886	9.62987	39.1507	950.668	159.344	118.887
30.3421	366.865	388.962	15.2671	3.00886	9.62987	39.1507	950.668	159.344	118.887
30.3571	373.162	388.962	15.2671	2.91714	10.2523	39.0482	921.687	158.926	126.572
30.3721	373.162	388.962	15.1757	2.91714	10.2523	39.0482	921.687	158.926	126.572
30.3871	374.315	388.962	15.3127	2.313	11.3674	39.7816	730.804	161.911	140.338
30.4021	374.315	388.962	15.2671	2.313	11.3674	39.7816	730.804	161.911	140.338
30.4171	373.305	388.962	15.2671	2.27657	11.7686	39.8937	719.294	162.367	145.292
30.4321	373.305	388.962	15.2671	2.27657	11.7686	39.8937	719.294	162.367	145.292
30.4471	383.242	388.962	15.2671	2.58205	11.4154	42.4733	815.813	172.867	140.931
30.4621	383.242	388.962	15.2671	2.58205	11.4154	42.4733	815.813	172.867	140.931
30.4771	391.781	388.267	15.3127	2.72089	11.0091	44.4678	859.682	180.984	135.915
30.4921	391.781	387.572	15.3127	2.72089	11.0091	44.4678	859.682	180.984	135.915
30.5071	394.082	385.594	15.3127	3.02248	12.6673	43.8361	954.97	178.413	156.387
30.5221	394.082	383.616	15.3127	3.02248	12.6673	43.8361	954.97	178.413	156.387
30.5371	407.107	383.429	15.3127	3.65502	12.5534	45.5835	1154.82	185.525	154.98
30.5521	407.107	383.242	15.2671	3.65502	12.5534	45.5835	1154.82	185.525	154.98
30.5671	407.33	382.532	15.2671	3.54879	11.9243	45.0385	1121.26	183.307	147.214
30.5821	407.33	381.822	15.3127	3.54879	11.9243	45.0385	1121.26	183.307	147.214
30.5971	413.454	381.822	15.2214	3.84828	11.0687	44.383	1215.89	180.639	136.651
30.6121	413.454	381.822	15.2671	3.84828	11.0687	44.383	1215.89	180.639	136.651
30.6271	414.957	381.822	15.2671	3.71176	11.76	43.0355	1172.75	175.155	145.185
30.6421	414.957	381.822	15.3127	3.71176	11.76	43.0355	1172.75	175.155	145.185
30.6571	409.365	381.822	15.2671	3.43953	10.9965	44.1496	1086.74	179.689	135.759
30.6721	409.365	381.822	15.2214	3.43953	10.9965	44.1496	1086.74	179.689	135.759
30.6871	405.561	381.822	15.3127	3.76226	9.54526	45.7846	1188.71	186.344	117.843
30.7021	405.561	381.822	15.2671	3.76226	9.54526	45.7846	1188.71	186.344	117.843
30.7171	405.335	381.822	15.3127	3.87604	10.3807	43.1439	1224.66	175.596	128.157
30.7321	405.335	381.822	15.2671	3.87604	10.3807	43.1439	1224.66	175.596	128.157
30.7471	399.203	381.822	15.3127	4.24524	10.6778	40.7486	1341.31	165.847	131.824
30.7621	399.203	381.822	15.2671	4.24524	10.6778	40.7486	1341.31	165.847	131.824
[truncated: 2,348 more rows]

## Sheet: Table S12
Table S12: Calculated grayscale and yellow hue from optical borehole images
Depth (m)	Grayscale		Depth (m)	Yellow Hue
17.58	131.979		17.761	0.0032
17.581	132.422		17.762	0.0072
17.582	132.831		17.763	0.0101
17.582	132.863		17.763	0.0258
17.583	132.964		17.764	0.0425
17.584	132.965		17.765	0.0712
17.585	133.068		17.765	0.1126
17.586	133.126		17.766	0.1921
17.587	133.133		17.767	0.2569
17.588	133.153		17.768	0.2766
17.589	133.198		17.768	0.3061
17.59	133.198		17.769	0.3287
17.59	133.202		17.77	0.3516
17.591	133.229		17.77	0.3779
17.592	133.233		17.771	0.4123
17.593	133.287		17.772	0.4572
17.594	133.465		17.772	0.4852
17.595	133.519		17.773	0.5336
17.596	133.52		17.774	0.6166
17.597	133.634		17.775	0.7786
17.597	133.64		17.775	0.9864
17.598	133.649		17.776	1.1102
17.599	133.692		17.777	1.452
17.6	133.774		17.777	2.8238
17.601	133.838		17.778	5.1392
17.602	133.964		17.779	7.013
17.603	134.165		17.779	7.8495
17.604	134.187		17.78	8.3993
17.605	134.304		17.781	8.9962
17.605	134.363		17.782	9.5148
17.606	134.414		17.782	10.1149
17.607	134.43		17.783	11.2578
17.608	134.438		17.784	12.3284
17.609	134.449		17.784	13.2196
17.61	134.53		17.785	15.7778
17.611	134.572		17.786	19.7535
17.612	134.763		17.787	19.7535
17.613	134.78		17.787	22.7161
17.613	134.822		17.788	25.9913
17.614	134.828		17.789	31.7277
17.615	134.862		17.789	36.1363
17.616	134.893		17.79	37.2749
17.617	134.903		17.791	37.8064
17.618	135.018		17.791	38.3484
17.619	135.136		17.792	39.8788
17.62	135.199		17.793	41.5883
17.621	135.421		17.794	42.7092
17.621	135.58		17.794	43.5842
17.622	135.657		17.795	43.7153
17.623	135.72		17.796	43.8067
17.624	135.752		17.796	43.8067
17.625	135.842		17.797	43.8067
17.626	136.405		17.798	43.8302
17.627	136.649		17.798	43.9048
17.628	136.719		17.799	43.9248
17.629	136.808		17.8	43.9248
17.629	136.812		17.801	43.9248
17.63	136.816		17.801	43.9248
17.631	136.826		17.802	43.9248
17.632	136.837		17.803	43.9248
17.633	136.841		17.803	43.9705
17.634	136.877		17.804	44.0038
17.635	136.929		17.805	44.0599
17.636	136.944		17.806	44.0929
17.637	136.951		17.806	44.1455
17.637	136.959		17.807	44.1965
17.638	137.092		17.808	44.2124
17.639	137.108		17.808	44.2514
17.64	137.171		17.809	44.2905
17.641	137.236		17.81	44.3267
17.642	137.251		17.81	44.3814
17.643	137.303		17.811	44.4141
17.644	137.389		17.812	44.4473
17.645	137.488		17.813	44.5041
17.645	137.524		17.813	44.5428
17.646	137.575		17.814	44.5567
17.647	137.664		17.815	44.5567
17.648	137.728		17.815	44.5611
17.649	137.875		17.816	44.5744
17.65	138.102		17.817	44.5938
17.651	138.117		17.817	44.6059
17.652	138.196		17.818	44.6247
17.652	138.196		17.819	44.6432
17.653	138.209		17.82	44.6609
17.654	138.222		17.82	44.6849
17.655	138.249		17.821	44.7008
17.656	138.358		17.822	44.7173
17.657	138.379		17.822	44.741
17.658	138.493		17.823	44.7543
17.659	138.79		17.824	44.7723
17.66	138.963		17.825	44.7902
17.66	139.032		17.825	44.7937
17.661	139.162		17.826	44.8001
17.662	139.162		17.827	44.8001
17.663	139.25		17.827	44.8163
17.664	139.296		17.828	44.8461
17.665	139.589		17.829	44.8903
17.666	139.624		17.829	44.9248
17.667	139.668		17.83	44.9378
17.668	139.806		17.831	44.9873
17.668	139.879		17.832	44.9873
17.669	139.966		17.832	45.0431
17.67	140.075		17.833	45.0738
17.671	140.155		17.834	45.0738
17.672	140.172		17.834	45.0738
17.673	140.258		17.835	45.0738
17.674	140.402		17.836	45.0738
17.675	140.424		17.836	45.0738
17.676	140.449		17.837	45.0738
17.676	140.458		17.838	45.0738
17.677	140.476		17.839	45.0738
17.678	140.5		17.839	45.0738
17.679	140.568		17.84	45.0738
17.68	140.601		17.841	45.0738
17.681	140.643		17.841	45.0738
17.682	140.822		17.842	45.0738
17.683	140.841		17.843	45.0738
17.684	140.885		17.844	45.0738
17.684	140.897		17.844	45.0738
17.685	140.914		17.845	45.0738
17.686	140.915		17.846	45.0738
17.687	140.987		17.846	45.0738
17.688	141.005		17.847	45.0738
17.689	141.056		17.848	45.0738
17.69	141.07		17.848	45.0738
17.691	141.091		17.849	45.0738
17.692	141.115		17.85	45.0738
17.692	141.12		17.851	45.0738
17.693	141.122		17.851	45.0738
17.694	141.197		17.852	45.0738
17.695	141.243		17.853	45.0738
17.696	141.246		17.853	45.0738
17.697	141.248		17.854	45.0738
17.698	141.27		17.855	45.0738
17.699	141.407		17.855	45.0738
17.7	141.449		17.856	45.0738
17.7	141.466		17.857	45.0738
17.701	141.506		17.858	45.0738
17.702	141.506		17.858	45.0738
17.703	141.541		17.859	45.0738
17.704	141.566		17.86	45.0738
17.705	141.583		17.86	45.0738
17.706	141.591		17.861	45.0738
17.707	141.608		17.862	45.0738
17.707	141.617		17.863	45.0738
17.708	141.654		17.863	45.0738
17.709	141.665		17.864	45.0738
17.71	141.675		17.865	45.0738
17.711	141.699		17.865	45.0738
17.712	141.706		17.866	45.0738
17.713	141.746		17.867	45.0738
17.714	141.746		17.867	45.0738
17.715	141.856		17.868	45.0738
17.715	141.857		17.869	45.0738
17.716	141.874		17.87	45.0738
17.717	141.88		17.87	45.0738
17.718	141.886		17.871	45.0738
17.719	141.921		17.872	45.0738
17.72	141.923		17.872	45.0738
17.721	141.948		17.873	45.0738
17.722	141.963		17.874	45.0738
17.723	141.979		17.874	45.0738
17.723	141.984		17.875	45.0738
17.724	141.988		17.876	45.0738
17.725	142.006		17.877	45.0738
17.726	142.009		17.877	45.0738
17.727	142.01		17.878	45.0738
17.728	142.012		17.879	45.0738
17.729	142.039		17.879	45.0738
17.73	142.056		17.88	45.0738
17.731	142.082		17.881	45.0738
17.731	142.103		17.882	45.0738
17.732	142.105		17.882	45.0738
17.733	142.105		17.883	45.0738
17.734	142.125		17.884	45.0492
17.735	142.144		17.884	45.0379
17.736	142.151		17.885	45.0075
17.737	142.171		17.886	44.958
17.738	142.173		17.886	44.9248
17.739	142.183		17.887	44.9063
17.739	142.208		17.888	44.8927
17.74	142.229		17.889	44.8767
17.741	142.274		17.889	44.8553
17.742	142.292		17.89	44.8374
17.743	142.299		17.891	44.8168
17.744	142.314		17.891	44.805
17.745	142.323		17.892	44.8001
17.746	142.328		17.893	44.7937
17.747	142.362		17.893	44.7902
17.747	142.379		17.894	44.7862
17.748	142.381		17.895	44.7682
17.749	142.417		17.896	44.741
17.75	142.467		17.896	44.7199
17.751	142.481		17.897	44.708
17.752	142.503		17.898	44.7008
17.753	142.521		17.898	44.6849
17.754	142.521		17.899	44.6609
17.754	142.538		17.9	44.6432
17.755	142.547		17.901	44.6247
17.756	142.571		17.901	44.6059
17.757	142.578		17.902	44.5938
17.758	142.583		17.903	44.5744
17.759	142.615		17.903	44.5611
17.76	142.629		17.904	44.5567
17.761	142.633		17.905	44.5428
17.762	142.643		17.905	44.5041
17.762	142.659		17.906	44.4604
17.763	142.667		17.907	44.432
17.764	142.668		17.908	44.4141
17.765	142.684		17.908	44.3979
17.766	142.703		17.909	44.3701
17.767	142.709		17.91	44.3267
17.768	142.742		17.91	44.2905
17.769	142.755		17.911	44.2755
17.77	142.787		17.912	44.2457
17.77	142.799		17.912	44.2124
17.771	142.845		17.913	44.1965
17.772	142.884		17.914	44.1455
17.773	142.897		17.915	44.0998
17.774	142.977		17.915	44.0914
17.775	142.978		17.916	44.0761
17.776	143.014		17.917	44.0558
17.777	143.014		17.917	44.0396
17.778	143.022		17.918	44.0127
17.778	143.042		17.919	43.9899
17.779	143.108		17.919	43.9829
17.78	143.113		17.92	43.9742
17.781	143.116		17.921	43.9578
17.782	143.121		17.922	43.9294
17.783	143.126		17.922	43.9294
17.784	143.129		17.923	43.908
17.785	143.18		17.924	43.8906
17.786	143.193		17.924	43.8799
17.786	143.197		17.925	43.8773
17.787	143.206		17.926	43.8753
17.788	143.225		17.927	43.8579
17.789	143.225		17.927	43.8302
17.79	143.241		17.928	43.8111
17.791	143.283		17.929	43.7983
17.792	143.299		17.929	43.7862
17.793	143.367		17.93	43.7526
17.794	143.389		17.931	43.6843
17.794	143.425		17.931	43.636
17.795	143.434		17.932	43.599
17.796	143.463		17.933	43.5651
17.797	143.474		17.934	43.5553
17.798	143.501		17.934	43.5399
17.799	143.521		17.935	43.5087
17.8	143.53		17.936	43.4742
17.801	143.579		17.936	43.4358
17.802	143.585		17.937	43.3218
17.802	143.662		17.938	43.2046
17.803	143.662		17.938	43.151
17.804	143.674		17.939	43.1218
17.805	143.69		17.94	43.1007
17.806	143.745		17.941	43.0856
17.807	143.749		17.941	43.0645
17.808	143.788		17.942	43.0428
17.809	143.806		17.943	43.0116
17.809	143.808		17.943	42.9751
17.81	143.809		17.944	42.9688
17.811	143.838		17.945	42.9627
17.812	143.857		17.946	42.9476
17.813	143.876		17.946	42.9334
17.814	143.887		17.947	42.9245
17.815	143.912		17.948	42.9039
17.816	143.987		17.948	42.8573
17.817	143.99		17.949	42.8229
17.817	143.991		17.95	42.8157
17.818	144.001		17.95	42.7885
17.819	144.009		17.951	42.7555
17.82	144.012		17.952	42.7433
17.821	144.046		17.953	42.7269
17.822	144.072		17.953	42.6942
17.823	144.134		17.954	42.6453
17.824	144.154		17.955	42.6137
17.825	144.192		17.955	42.6097
17.825	144.196		17.956	42.5862
17.826	144.196		17.957	42.5608
17.827	144.202		17.957	42.5503
17.828	144.211		17.958	42.5324
17.829	144.235		17.959	42.5203
17.83	144.238		17.96	42.4997
17.831	144.288		17.96	42.4786
17.832	144.328		17.961	42.4682
17.833	144.336		17.962	42.4482
17.833	144.338		17.962	42.4482
17.834	144.402		17.963	42.4326
17.835	144.45		17.964	42.4274
17.836	144.475		17.965	42.4225
17.837	144.51		17.965	42.4132
17.838	144.515		17.966	42.4036
17.839	144.535		17.967	42.3979
17.84	144.551		17.967	42.3785
17.841	144.586		17.968	42.3597
17.841	144.789		17.969	42.3582
17.842	144.881		17.969	42.3409
17.843	144.892		17.97	42.3215
17.844	144.952		17.971	42.3148
17.845	144.957		17.972	42.303
17.846	144.964		17.972	42.281
17.847	144.998		17.973	42.2642
17.848	145.059		17.974	42.2569
17.849	145.084		17.974	42.2468
17.849	145.091		17.975	42.2405
17.85	145.105		17.976	42.2358
17.851	145.145		17.976	42.2245
17.852	145.294		17.977	42.2138
17.853	145.401		17.978	42.2086
17.854	145.401		17.979	42.1942
17.855	145.412		17.979	42.1808
17.856	145.814		17.98	42.1803
17.856	145.85		17.981	42.1788
17.857	145.942		17.981	42.1765
17.858	146.201		17.982	42.173
17.859	146.317		17.983	42.1684
17.86	146.437		17.984	42.1531
17.861	146.677		17.984	42.1531
17.862	147.08		17.985	42.1531
17.863	147.155		17.986	42.1531
17.864	147.588		17.986	42.1383
17.864	147.618		17.987	42.1337
17.865	147.89		17.988	42.1337
17.866	147.928		17.988	42.1244
17.867	148.003		17.989	42.1244
17.868	148.027		17.99	42.1244
17.869	148.262		17.991	42.1244
17.87	148.365		17.991	42.1244
17.871	148.619		17.992	42.1244
17.872	148.636		17.993	42.1244
17.872	148.815		17.993	42.1244
17.873	148.822		17.994	42.1244
17.874	148.889		17.995	42.1244
17.875	148.9		17.995	42.1244
17.876	148.916		17.996	42.1244
17.877	148.939		17.997	42.1244
17.878	148.956		17.998	42.1244
17.879	149.018		17.998	42.1244
17.88	149.064		17.999	42.1244
17.88	149.103		18	42.1244
17.881	149.27		18	42.1244
17.882	149.402		18.001	42.1244
17.883	149.407		18.002	42.1244
17.884	149.648		18.003	42.1322
17.885	149.662		18.003	42.1322
17.886	149.974		18.004	42.1322
17.887	149.984		18.005	42.1322
17.888	150.155		18.005	42.1322
17.888	150.704		18.006	42.1322
17.889	150.964		18.007	42.1322
17.89	151.059		18.007	42.1322
17.891	151.232		18.008	42.1322
17.892	151.306		18.009	42.1322
17.893	151.477		18.01	42.1322
17.894	151.496		18.01	42.1322
17.895	151.542		18.011	42.1322
17.896	151.558		18.012	42.1322
17.896	151.583		18.012	42.1322
17.897	151.62		18.013	42.1322
17.898	151.648		18.014	42.1322
17.899	151.827		18.014	42.1322
17.9	151.883		18.015	42.1322
17.901	151.886		18.016	42.1322
17.902	151.899		18.017	42.1322
17.903	151.987		18.017	42.1322
17.904	151.997		18.018	42.1322
17.904	151.997		18.019	42.1322
17.905	152.047		18.019	42.1322
17.906	152.051		18.02	42.1322
17.907	152.058		18.021	42.1322
17.908	152.222		18.022	42.1322
17.909	152.255		18.022	42.1322
17.91	152.28		18.023	42.1322
17.911	152.285		18.024	42.1322
17.911	152.333		18.024	42.1322
17.912	152.336		18.025	42.1322
17.913	152.462		18.026	42.1322
17.914	152.471		18.026	42.1244
17.915	152.635		18.027	42.1244
17.916	152.725		18.028	42.105
17.917	152.746		18.029	42.0906
17.918	152.871		18.029	42.0906
17.919	152.905		18.03	42.0906
17.919	152.973		18.031	42.0906
17.92	152.995		18.031	42.0906
17.921	153.015		18.032	42.0906
17.922	153.019		18.033	42.0906
17.923	153.098		18.033	42.105
17.924	153.231		18.034	42.1244
17.925	153.243		18.035	42.1322
17.926	153.286		18.036	42.1351
17.927	153.324		18.036	42.1383
17.927	153.345		18.037	42.1531
17.928	153.49		18.038	42.1684
17.929	153.706		18.038	42.173
17.93	153.767		18.039	42.1759
17.931	153.874		18.04	42.1759
17.932	154.043		18.041	42.1759
17.933	154.049		18.041	42.1759
17.934	154.076		18.042	42.1759
17.935	154.193		18.043	42.1771
17.935	154.326		18.043	42.1788
17.936	154.327		18.044	42.1788
17.937	154.336		18.045	42.1803
17.938	154.361		18.045	42.1803
17.939	154.427		18.046	42.1887
17.94	154.512		18.047	42.1887
17.941	154.569		18.048	42.1887
17.942	154.722		18.048	42.1887
17.943	154.735		18.049	42.1887
17.943	154.842		18.05	42.1887
17.944	154.863		18.05	42.1997
17.945	154.881		18.051	42.2049
17.946	154.897		18.052	42.2086
17.947	154.917		18.052	42.2138
17.948	154.946		18.053	42.2245
17.949	155.023		18.054	42.2266
17.95	155.029		18.055	42.2378
17.951	155.069		18.055	42.2486
17.951	155.069		18.056	42.2572
17.952	155.092		18.057	42.2593
17.953	155.159		18.057	42.2624
17.954	155.159		18.058	42.2656
17.955	155.222		18.059	42.2656
17.956	155.258		18.059	42.2656
17.957	155.313		18.06	42.2656
17.958	155.338		18.061	42.2656
17.959	155.374		18.062	42.2807
17.959	155.52		18.062	42.2943
17.96	155.562		18.063	42.2972
17.961	155.617		18.064	42.3038
17.962	155.636		18.064	42.3096
17.963	155.669		18.065	42.3148
17.964	155.875		18.066	42.3148
17.965	156.137		18.067	42.3215
17.966	156.22		18.067	42.3403
17.966	156.265		18.068	42.3565
17.967	156.398		18.069	42.3582
17.968	156.512		18.069	42.3597
17.969	156.546		18.07	42.3791
17.97	156.556		18.071	42.4016
17.971	156.863		18.071	42.41
17.972	157.004		18.072	42.4164
17.973	157.649		18.073	42.4196
17.974	157.678		18.074	42.4245
17.974	157.91		18.074	42.4288
17.975	158.024		18.075	42.4361
17.976	158.029		18.076	42.4572
17.977	158.044		18.076	42.4737
17.978	158.124		18.077	42.4737
17.979	158.135		18.078	42.4737
17.98	158.305		18.078	42.4737
17.981	158.307		18.079	42.4737
17.982	158.333		18.08	42.4737
17.982	158.476		18.081	42.4737
17.983	158.85		18.081	42.4737
17.984	158.863		18.082	42.4774
17.985	158.87		18.083	42.4774
17.986	159.001		18.083	42.4774
17.987	159.029		18.084	42.4823
17.988	159.07		18.085	42.4823
17.989	159.112		18.086	42.4823
17.99	159.141		18.086	42.4823
17.99	159.414		18.087	42.4823
17.991	159.43		18.088	42.4823
17.992	159.459		18.088	42.4896
17.993	159.521		18.089	42.5014
17.994	159.532		18.09	42.5327
17.995	159.557		18.09	42.5642
17.996	159.564		18.091	42.5738
17.997	159.564		18.092	42.5938
17.998	159.603		18.093	42.6259
17.998	159.622		18.093	42.66
17.999	159.647		18.094	42.6921
18	159.689		18.095	42.7072
18.001	159.71		18.095	42.7124
18.002	159.744		18.096	42.7164
18.003	159.763		18.097	42.7266
18.004	159.774		18.097	42.7384
18.005	159.774		18.098	42.7384
18.006	159.781		18.099	42.7384
18.006	159.835		18.1	42.748
18.007	159.857		18.1	42.7546
18.008	159.862		18.101	42.798
18.009	159.864		18.102	42.8409
18.01	159.866		18.102	42.8521
18.011	159.892		18.103	42.8944
18.012	159.936		18.104	42.9543
18.013	160.01		18.105	42.9913
18.013	160.026		18.105	43.0107
18.014	160.044		18.106	43.0107
18.015	160.072		18.107	43.0503
18.016	160.091		18.107	43.083
18.017	160.103		18.108	43.1016
18.018	160.115		18.109	43.1253
18.019	160.126		18.109	43.1418
18.02	160.132		18.11	43.1557
18.021	160.138		18.111	43.1696
18.021	160.191		18.112	43.1852
18.022	160.192		18.112	43.1939
18.023	160.218		18.113	43.2034
18.024	160.231		18.114	43.235
18.025	160.242		18.114	43.2584
18.026	160.291		18.115	43.2896
18.027	160.337		18.116	43.3342
18.028	160.347		18.116	43.353
18.029	160.353		18.117	43.384
18.029	160.379		18.118	43.4135
18.03	160.38		18.119	43.4193
18.031	160.382		18.119	43.4682
18.032	160.394		18.12	43.515
18.033	160.423		18.121	43.526
18.034	160.423		18.121	43.5394
18.035	160.472		18.122	43.5657
18.036	160.479		18.123	43.5966
18.037	160.535		18.124	43.6131
18.037	160.544		18.124	43.6134
18.038	160.544		18.125	43.6264
18.039	160.544		18.126	43.6461
18.04	160.558		18.126	43.662
18.041	160.598		18.127	43.6736
18.042	160.634		18.128	43.7002
18.043	160.65		18.128	43.7176
18.044	160.654		18.129	43.7199
18.045	160.716		18.13	43.7222
18.045	160.834		18.131	43.7344
18.046	160.9		18.131	43.7624
18.047	160.92		18.132	43.7885
18.048	160.927		18.133	43.8293
18.049	160.943		18.133	43.8669
18.05	161.03		18.134	43.8764
18.051	161.035		18.135	43.8764
18.052	161.053		18.135	43.8764
18.053	161.078		18.136	43.8764
18.053	161.214		18.137	43.8764
18.054	161.217		18.138	43.8764
18.055	161.217		18.138	43.8764
18.056	161.292		18.139	43.8764
18.057	161.326		18.14	43.8764
18.058	161.377		18.14	43.8764
18.059	161.396		18.141	43.8764
18.06	161.399		18.142	43.8764
18.061	161.418		18.143	43.8822
18.061	161.422		18.143	43.8822
18.062	161.424		18.144	43.8822
18.063	161.68		18.145	43.8822
18.064	161.76		18.145	43.8822
18.065	161.782		18.146	43.8822
18.066	161.81		18.147	43.8822
18.067	161.823		18.147	43.8822
18.068	161.856		18.148	43.8822
18.068	161.892		18.149	43.8822
18.069	161.975		18.15	43.8822
18.07	162.001		18.15	43.8822
18.071	162.08		18.151	43.8822
18.072	162.201		18.152	43.8822
18.073	162.232		18.152	43.8822
18.074	162.287		18.153	43.8822
18.075	162.319		18.154	43.8822
18.076	162.339		18.154	43.8822
18.076	162.365		18.155	43.8822
18.077	162.365		18.156	43.8822
18.078	162.41		18.157	43.8822
18.079	162.452		18.157	43.8822
18.08	162.476		18.158	43.8822
18.081	162.52		18.159	43.8822
18.082	162.525		18.159	43.8822
18.083	162.584		18.16	43.8822
18.084	162.601		18.161	43.8822
18.084	162.625		18.162	43.8822
18.085	162.646		18.162	43.8822
18.086	162.657		18.163	43.8822
18.087	162.673		18.164	43.8822
18.088	162.713		18.164	43.8822
18.089	162.728		18.165	43.8822
18.09	162.758		18.166	43.8822
18.091	162.763		18.166	43.8822
18.092	162.802		18.167	43.8822
18.092	162.808		18.168	43.8822
18.093	162.817		18.169	43.8822
18.094	162.821		18.169	43.8822
18.095	162.883		18.17	43.8822
18.096	162.917		18.171	43.8822
18.097	162.92		18.171	43.8822
18.098	162.95		18.172	43.8822
18.099	162.96		18.173	43.8822
18.1	162.965		18.173	43.8822
18.1	162.972		18.174	43.8822
18.101	163.024		18.175	43.8822
18.102	163.058		18.176	43.8822
18.103	163.062		18.176	43.8822
18.104	163.065		18.177	43.8822
18.105	163.065		18.178	43.8822
18.106	163.068		18.178	43.8822
18.107	163.091		18.179	43.8822
18.108	163.097		18.18	43.8822
18.108	163.103		18.181	43.8822
18.109	163.105		18.181	43.8669
18.11	163.115		18.182	43.8255
18.111	163.13		18.183	43.7885
18.112	163.132		18.183	43.7784
18.113	163.132		18.184	43.7503
18.114	163.138		18.185	43.7503
18.115	163.14		18.185	43.7503
18.116	163.151		18.186	43.7503
18.116	163.161		18.187	43.7503
18.117	163.164		18.188	43.7503
18.118	163.174		18.188	43.7503
18.119	163.185		18.189	43.7503
18.12	163.189		18.19	43.7503
18.121	163.201		18.19	43.7503
18.122	163.216		18.191	43.7503
18.123	163.229		18.192	43.7503
18.123	163.231		18.192	43.7503
18.124	163.232		18.193	43.7503
18.125	163.277		18.194	43.7503
18.126	163.28		18.195	43.7503
18.127	163.284		18.195	43.7503
18.128	163.296		18.196	43.7503
18.129	163.321		18.197	43.7503
18.13	163.329		18.197	43.7503
18.131	163.331		18.198	43.7503
18.131	163.345		18.199	43.7503
18.132	163.367		18.199	43.7503
18.133	163.38		18.2	43.7503
18.134	163.399		18.201	43.7503
18.135	163.401		18.202	43.7503
18.136	163.412		18.202	43.7503
18.137	163.422		18.203	43.7503
18.138	163.45		18.204	43.7503
18.139	163.461		18.204	43.7503
18.139	163.486		18.205	43.7503
18.14	163.495		18.206	43.7503
18.141	163.496		18.207	43.7503
18.142	163.526		18.207	43.7503
18.143	163.537		18.208	43.7503
18.144	163.563		18.209	43.7503
18.145	163.584		18.209	43.7503
18.146	163.599		18.21	43.7503
18.147	163.608		18.211	43.7211
18.147	163.616		18.211	43.7049
18.148	163.63		18.212	43.6875
18.149	163.689		18.213	43.6603
18.15	163.72		18.214	43.6291
18.151	163.731		18.214	43.6134
18.152	163.738		18.215	43.605
18.153	163.752		18.216	43.5738
18.154	163.778		18.216	43.5394
18.155	163.803		18.217	43.5249
18.155	163.803		18.218	43.5116
18.156	163.814		18.218	43.4659
18.157	163.817		18.219	43.4167
18.158	163.82		18.22	43.384
18.159	163.831		18.221	43.353
18.16	163.841		18.221	43.3475
18.161	163.842		18.222	43.3328
18.162	163.854		18.223	43.294
18.163	163.864		18.223	43.2627
18.163	163.871		18.224	43.248
18.164	163.872		18.225	43.2361
18.165	163.898		18.226	43.2289
18.166	163.903		18.226	43.2092
18.167	163.929		18.227	43.1782
18.168	164.007		18.228	43.1487
18.169	164.034		18.228	43.1076
18.17	164.066		18.229	43.0787
18.17	164.083		18.23	43.0744
18.171	164.083		18.23	43.0498
18.172	164.085		18.231	42.9687
18.173	164.096		18.232	42.8953
18.174	164.1		18.233	42.864
18.175	164.125		18.233	42.8406
18.176	164.155		18.234	42.8304
18.177	164.168		18.235	42.8304
18.178	164.173		18.235	42.8061
18.178	164.178		18.236	42.7648
18.179	164.223		18.237	42.7436
18.18	164.258		18.237	42.6594
18.181	164.264		18.238	42.5712
18.182	164.319		18.239	42.5168
18.183	164.352		18.24	42.4653
18.184	164.352		18.24	42.456
18.185	164.416		18.241	42.4207
18.186	164.417		18.242	42.4207
18.186	164.422		18.242	42.3504
18.187	164.43		18.243	42.307
18.188	164.447		18.244	42.2922
18.189	164.448		18.245	42.2729
18.19	164.517		18.245	42.2358
18.191	164.548		18.246	42.2008
18.192	164.556		18.247	42.1684
18.193	164.573		18.247	42.1299
18.194	164.582		18.248	42.1198
18.194	164.601		18.249	42.116
18.195	164.602		18.249	42.0987
18.196	164.612		18.25	42.0813
18.197	164.613		18.251	42.0755
18.198	164.64		18.252	42.0666
18.199	164.661		18.252	42.0506
18.2	164.694		18.253	42.0391
18.201	164.742		18.254	42.0284
18.202	164.749		18.254	42.0194
18.202	164.752		18.255	42.0107
18.203	164.752		18.256	41.9907
18.204	164.775		18.256	41.9731
18.205	164.798		18.257	41.9664
18.206	164.845		18.258	41.9601
18.207	164.86		18.259	41.9497
18.208	164.869		18.259	41.945
18.209	164.879		18.26	41.9253
18.21	164.879		18.261	41.9025
18.21	164.893		18.261	41.897
18.211	164.899		18.262	41.8886
18.212	164.916		18.263	41.8822
18.213	164.928		18.264	41.8773
18.214	164.934		18.264	41.8721
18.215	164.943		18.265	41.8683
18.216	164.983		18.266	41.8533
18.217	165.027		18.266	41.8409
18.218	165.041		18.267	41.8377
18.218	165.052		18.268	41.8226
18.219	165.065		18.268	41.805
18.22	165.083		18.269	41.796
18.221	165.09		18.27	41.7879
18.222	165.096		18.271	41.7784
18.223	165.146		18.271	41.772
18.224	165.152		18.272	41.7691
18.225	165.158		18.273	41.7659
18.225	165.165		18.273	41.759
18.226	165.175		18.274	41.7457
18.227	165.18		18.275	41.7367
18.228	165.185		18.275	41.7318
18.229	165.216		18.276	41.7254
18.23	165.253		18.277	41.7205
18.231	165.279		18.278	41.7176
18.232	165.327		18.278	41.7164
18.233	165.331		18.279	41.7133
18.233	165.334		18.28	41.7083
18.234	165.345		18.28	41.706
18.235	165.345		18.281	41.7011
18.236	165.357		18.282	41.7011
18.237	165.358		18.283	41.6924
18.238	165.371		18.283	41.6881
18.239	165.377		18.284	41.6832
18.24	165.377		18.285	41.6739
18.241	165.386		18.285	41.6684
18.241	165.407		18.286	41.6609
18.242	165.428		18.287	41.6513
18.243	165.446		18.287	41.645
18.244	165.45		18.288	41.6383
18.245	165.455		18.289	41.6296
18.246	165.468		18.29	41.612
18.247	165.485		18.29	41.5978
18.248	165.495		18.291	41.5822
18.249	165.501		18.292	41.5645
18.249	165.51		18.292	41.5579
18.25	165.52		18.293	41.5289
18.251	165.52		18.294	41.4936
18.252	165.523		18.294	41.4722
18.253	165.523		18.295	41.4468
18.254	165.531		18.296	41.4306
18.255	165.57		18.297	41.4268
18.256	165.589		18.297	41.4181
18.257	165.593		18.298	41.3819
18.257	165.619		18.299	41.3429
18.258	165.635		18.299	41.3038
18.259	165.651		18.3	41.2665
18.26	165.654		18.301	41.2341
18.261	165.666		18.302	41.1707
18.262	165.671		18.302	41.1244
18.263	165.675		18.303	41.1091
18.264	165.686		18.304	41.0926
18.265	165.698		18.304	41.0833
18.265	165.702		18.305	41.0694
18.266	165.708		18.306	41.0573
18.267	165.736		18.306	41.0376
18.268	165.765		18.307	41.0165
18.269	165.774		18.308	41.011
18.27	165.788		18.309	41.0069
18.271	165.793		18.309	41.0049
18.272	165.802		18.31	40.9916
18.273	165.809		18.311	40.9606
18.273	165.811		18.311	40.9369
18.274	165.821		18.312	40.9129
18.275	165.825		18.313	40.8924
18.276	165.832		18.313	40.89
18.277	165.838		18.314	40.8698
18.278	165.855		18.315	40.8449
18.279	165.855		18.316	40.8134
18.28	165.855		18.316	40.7815
18.28	165.855		18.317	40.7688
18.281	165.855		18.318	40.7541
18.282	165.855		18.318	40.7436
18.283	165.855		18.319	40.7373
18.284	165.855		18.32	40.7251
18.285	165.857		18.321	40.7118
18.286	165.884		18.321	40.7118
18.287	165.888		18.322	40.6994
18.288	165.892		18.323	40.6577
18.288	165.898		18.323	40.6204
18.289	165.9		18.324	40.5975
18.29	165.906		18.325	40.5741
18.291	165.916		18.325	40.5694
18.292	165.919		18.326	40.5304
18.293	165.925		18.327	40.4473
18.294	165.93		18.328	40.3817
18.295	165.93		18.328	40.3417
18.296	165.93		18.329	40.32
18.296	165.93		18.33	40.2627
18.297	165.93		18.33	40.1999
18.298	165.93		18.331	40.1635
18.299	165.93		18.332	40.1305
18.3	165.93		18.332	40.1247
18.301	165.93		18.333	40.1065
18.302	165.93		18.334	40.0775
18.303	165.93		18.335	40.0336
18.304	165.93		18.335	39.9673
18.304	165.93		18.336	39.8663
18.305	165.93		18.337	39.7598
18.306	165.93		18.337	39.6479
18.307	165.93		18.338	39.5694
18.308	165.93		18.339	39.5556
18.309	165.93		18.339	39.4852
18.31	165.93		18.34	39.333
18.311	165.931		18.341	39.2402
18.312	165.939		18.342	39.2347
18.312	165.945		18.342	39.178
18.313	165.953		18.343	39.1085
18.314	165.974		18.344	39.0738
18.315	165.978		18.344	39.0417
18.316	165.979		18.345	39
18.317	165.997		18.346	38.7613
18.318	166.021		18.347	38.5194
18.319	166.032		18.347	38.3707
18.32	166.034		18.348	38.2167
18.32	166.035		18.349	38.156
18.321	166.036		18.349	38.1317
18.322	166.038		18.35	38.1253
18.323	166.068		18.351	38.0741
18.324	166.075		18.351	38.0003
18.325	166.076		18.352	37.9447
18.326	166.107		18.353	37.8883
18.327	166.107		18.354	37.8585
18.327	166.107		18.354	37.7894
18.328	166.119		18.355	37.7135
18.329	166.12		18.356	37.697
18.33	166.12		18.356	37.6751
18.331	166.12		18.357	37.6589
18.332	166.121		18.358	37.601
18.333	166.121		18.358	37.3108
18.334	166.129		18.359	37.0628
18.335	166.137		18.36	37.0367
18.335	166.139		18.361	37.0182
18.336	166.173		18.361	37.0182
18.337	166.174		18.362	36.9711
18.338	166.186		18.363	36.9282
18.339	166.205		18.363	36.9054
18.34	166.207		18.364	36.8834
18.341	166.209		18.365	36.8738
18.342	166.216		18.366	36.8452
18.343	166.221		18.366	36.8174
18.343	166.223		18.367	36.7821
18.344	166.232		18.368	36.7532
18.345	166.238		18.368	36.6782
18.346	166.251		18.369	36.6033
18.347	166.272		18.37	36.5981
18.348	166.276		18.37	36.5611
18.349	166.28		18.371	36.5211
18.35	166.334		18.372	36.5
18.351	166.344		18.373	36.4682
18.351	166.35		18.373	36.4175
18.352	166.351		18.374	36.3825
18.353	166.351		18.375	36.3782
18.354	166.354		18.375	36.3727
18.355	166.362		18.376	36.3588
18.356	166.376		18.377	36.3394
18.357	166.394		18.377	36.3197
18.358	166.425		18.378	36.2934
18.359	166.425		18.379	36.2607
18.359	166.431		18.38	36.2315
18.36	166.437		18.38	36.2144
18.361	166.45		18.381	36.2069
18.362	166.463		18.382	36.1939
18.363	166.471		18.382	36.1765
18.364	166.48		18.383	36.1606
18.365	166.488		18.384	36.1487
18.366	166.528		18.385	36.1366
18.367	166.539		18.385	36.1207
18.367	166.546		18.386	36.1126
18.368	166.563		18.387	36.1065
18.369	166.573		18.387	36.0964
18.37	166.576		18.388	36.077
18.371	166.589		18.389	36.0587
18.372	166.603		18.389	36.0515
18.373	166.604		18.39	36.0477
18.374	166.638		18.391	36.0408
18.375	166.663		18.392	36.033
18.375	166.669		18.392	36.013
18.376	166.67		18.393	35.9942
18.377	166.673		18.394	35.9913
18.378	166.679		18.394	35.9876
18.379	166.691		18.395	35.9783
18.38	166.694		18.396	35.9511
18.381	166.701		18.396	35.9141
18.382	166.721		18.397	35.8938
18.382	166.723		18.398	35.8898
18.383	166.735		18.399	35.8895
18.384	166.738		18.399	35.8854
18.385	166.746		18.4	35.8799
18.386	166.747		18.401	35.8764
18.387	166.76		18.401	35.8707
18.388	166.763		18.402	35.8573
18.389	166.804		18.403	35.8469
18.39	166.808		18.404	35.8449
18.39	166.828		18.404	35.8406
18.391	166.831		18.405	35.8336
18.392	166.836		18.406	35.8264
18.393	166.84		18.406	35.8102
18.394	166.849		18.407	35.7914
18.395	166.858		18.408	35.7781
18.396	166.862		18.408	35.7671
18.397	166.864		18.409	35.7497
18.398	166.869		18.41	35.7497
18.398	166.88		18.411	35.7277
18.399	166.9		18.411	35.7101
18.4	166.917		18.412	35.6863
18.401	166.921		18.413	35.6707
18.402	166.941		18.413	35.6551
18.403	166.948		18.414	35.638
18.404	166.948		18.415	35.6325
18.405	166.951		18.415	35.6256
18.406	166.953		18.416	35.6131
18.406	166.958		18.417	35.5972
18.407	166.985		18.418	35.5631
18.408	167.004		18.418	35.5258
18.409	167.015		18.419	35.5113
18.41	167.017		18.42	35.5
18.411	167.022		18.42	35.4575
18.412	167.028		18.421	35.4132
18.413	167.029		18.422	35.4002
18.414	167.036		18.423	35.3909
18.414	167.043		18.423	35.3799
18.415	167.047		18.424	35.3712
18.416	167.055		18.425	35.3626
18.417	167.079		18.425	35.3504
18.418	167.086		18.426	35.3429
18.419	167.096		18.427	35.3339
18.42	167.113		18.427	35.3238
18.421	167.124		18.428	35.3058
18.422	167.142		18.429	35.2827
18.422	167.154		18.43	35.2734
18.423	167.161		18.43	35.2648
18.424	167.194		18.431	35.2474
18.425	167.197		18.432	35.226
18.426	167.219		18.432	35.215
18.427	167.227		18.433	35.1808
18.428	167.232		18.434	35.1438
18.429	167.235		18.434	35.1317
18.429	167.255		18.435	35.1195
18.43	167.275		18.436	35.1146
18.431	167.278		18.437	35.1082
18.432	167.292		18.437	35.1033
18.433	167.3		18.438	35.0978
18.434	167.305		18.439	35.0799
18.435	167.313		18.439	35.0512
18.436	167.347		18.44	35.0315
18.437	167.354		18.441	35.0258
18.437	167.359		18.442	35.0237
18.438	167.373		18.442	35.0223
18.439	167.381		18.443	35.0182
18.44	167.385		18.444	35.015
18.441	167.395		18.444	35.0142
18.442	167.402		18.445	35.013
18.443	167.415		18.446	35.0067
18.444	167.42		18.446	34.9986
18.445	167.489		18.447	34.9884
18.445	167.49		18.448	34.9661
18.446	167.521		18.449	34.9511
18.447	167.53		18.449	34.9311
18.448	167.532		18.45	34.9311
18.449	167.544		18.451	34.9086
18.45	167.551		18.451	34.8814
18.451	167.557		18.452	34.8542
18.452	167.558		18.453	34.8313
18.453	167.559		18.453	34.7917
18.453	167.568		18.454	34.748
18.454	167.568		18.455	34.7049
18.455	167.572		18.456	34.6725
18.456	167.597		18.456	34.6484
18.457	167.601		18.457	34.6273
18.458	167.602		18.458	34.6068
18.459	167.602		18.458	34.5532
18.46	167.603		18.459	34.4774
18.461	167.609		18.46	34.4094
18.461	167.609		18.461	34.36
18.462	167.626		18.461	34.3458
18.463	167.627		18.462	34.2891
18.464	167.653		18.463	34.204
18.465	167.656		18.463	34.1189
18.466	167.657		18.464	34.033
18.467	167.7		18.465	34.0032
18.468	167.706		18.465	33.9907
18.469	167.727		18.466	33.9708
18.469	167.738		18.467	33.9563
18.47	167.747		18.468	33.9358
18.471	167.75		18.468	33.9117
18.472	167.753		18.469	33.9002
18.473	167.77		18.47	33.8915
18.474	167.792		18.47	33.8686
18.475	167.815		18.471	33.838
18.476	167.825		18.472	33.8125
18.477	167.829		18.472	33.7975
18.477	167.85		18.473	33.7659
18.478	167.862		18.474	33.7352
18.479	167.868		18.475	33.7352
18.48	167.917		18.475	33.7214
18.481	167.931		18.476	33.7104
18.482	167.944		18.477	33.7089
18.483	167.976		18.477	33.7054
18.484	168.012		18.478	33.6947
18.484	168.03		18.479	33.6855
18.485	168.05		18.479	33.667
18.486	168.05		18.48	33.6438
18.487	168.096		18.481	33.6299
18.488	168.117		18.482	33.6056
18.489	168.125		18.482	33.5802
18.49	168.162		18.483	33.5671
18.491	168.179		18.484	33.5608
18.492	168.183		18.484	33.5564
18.492	168.23		18.485	33.5298
18.493	168.233		18.486	33.5035
18.494	168.24		18.487	33.5003
18.495	168.268		18.487	33.4959
18.496	168.282		18.488	33.4928
18.497	168.292		18.489	33.4766
18.498	168.298		18.489	33.4766
18.499	168.306		18.49	33.4592
18.5	168.31		18.491	33.4592
18.5	168.311		18.491	33.4499
18.501	168.354		18.492	33.4375
18.502	168.372		18.493	33.4303
18.503	168.382		18.494	33.4239
18.504	168.382		18.494	33.4135
18.505	168.385		18.495	33.3828
18.506	168.389		18.496	33.353
18.507	168.399		18.496	33.3429
18.508	168.403		18.497	33.3322
18.508	168.411		18.498	33.3223
18.509	168.42		18.498	33.3186
18.51	168.434		18.499	33.3058
18.511	168.441		18.5	33.2882
18.512	168.442		18.501	33.2792
18.513	168.47		18.501	33.2711
18.514	168.477		18.502	33.2549
18.515	168.481		18.503	33.2428
18.516	168.496		18.503	33.2405
18.516	168.501		18.504	33.2344
18.517	168.502		18.505	33.2185
18.518	168.508		18.506	33.2011
18.519	168.51		18.506	33.1904
18.52	168.54		18.507	33.1817
18.521	168.574		18.508	33.1589
18.522	168.577		18.508	33.1386
18.523	168.598		18.509	33.1264
18.524	168.619		18.51	33.1146
18.524	168.637		18.51	33.1047
18.525	168.645		18.511	33.0775
18.526	168.648		18.512	33.0561
18.527	168.652		18.513	33.0518
18.528	168.662		18.513	33.0425
18.529	168.702		18.514	33.0425
18.53	168.715		18.515	33.0284
18.531	168.725		18.515	33.0093
18.532	168.728		18.516	32.9954
18.532	168.744		18.517	32.9887
18.533	168.757		18.517	32.9771
18.534	168.76		18.518	32.963
18.535	168.766		18.519	32.9534
18.536	168.767		18.52	32.9442
18.537	168.793		18.52	32.9306
18.538	168.851		18.521	32.9242
18.539	168.877		18.522	32.919
18.539	168.905		18.522	32.908
18.54	168.95		18.523	32.9008
18.541	168.963		18.524	32.9008
18.542	168.964		18.525	32.9008
18.543	168.969		18.525	32.9008
18.544	168.972		18.526	32.9008
18.545	168.975		18.527	32.908
18.546	169.012		18.527	32.908
18.547	169.1		18.528	32.908
18.547	169.135		18.529	32.908
18.548	169.143		18.529	32.908
18.549	169.166		18.53	32.919
18.55	169.175		18.531	32.919
18.551	169.178		18.532	32.919
18.552	169.209		18.532	32.919
18.553	169.221		18.533	32.919
18.554	169.223		18.534	32.919
18.555	169.223		18.534	32.919
18.555	169.228		18.535	32.919
18.556	169.275		18.536	32.919
18.557	169.286		18.536	32.908
18.558	169.286		18.537	32.9008
18.559	169.289		18.538	32.8941
18.56	169.301		18.539	32.8866
18.561	169.318		18.539	32.8744
18.562	169.36		18.54	32.8608
18.563	169.365		18.541	32.8562
18.563	169.377		18.541	32.8492
18.564	169.387		18.542	32.842
18.565	169.414		18.543	32.8371
18.566	169.418		18.544	32.8342
18.567	169.422		18.544	32.8328
18.568	169.47		18.545	32.8287
18.569	169.495		18.546	32.8241
18.57	169.518		18.546	32.8012
18.571	169.544		18.547	32.7792
18.571	169.562		18.548	32.7758
18.572	169.586		18.548	32.7697
18.573	169.601		18.549	32.7604
18.574	169.625		18.55	32.7535
18.575	169.632		18.551	32.7465
18.576	169.693		18.551	32.7405
18.577	169.696		18.552	32.7402
18.578	169.738		18.553	32.7344
18.579	169.746		18.553	32.726
18.579	169.789		18.554	32.7182
18.58	169.855		18.555	32.7112
18.581	169.857		18.555	32.7069
18.582	169.857		18.556	32.697
18.583	169.883		18.557	32.6881
18.584	169.924		18.558	32.6837
18.585	169.929		18.558	32.6808
18.586	169.976		18.559	32.678
18.586	169.98		18.56	32.6736
18.587	169.992		18.56	32.6652
18.588	170		18.561	32.656
18.589	170.006		18.562	32.6519
18.59	170.036		18.563	32.634
18.591	170.04		18.563	32.612
18.592	170.041		18.564	32.6059
18.593	170.045		18.565	32.5964
18.594	170.085		18.565	32.5865
18.594	170.088		18.566	32.5865
18.595	170.099		18.567	32.5825
18.596	170.1		18.567	32.5787
18.597	170.102		18.568	32.5781
18.598	170.147		18.569	32.5703
18.599	170.147		18.57	32.5703
18.6	170.147		18.57	32.5561
18.601	170.147		18.571	32.5405
18.602	170.147		18.572	32.5295
18.602	170.147		18.572	32.5272
18.603	170.147		18.573	32.52
18.604	170.147		18.574	32.5122
18.605	170.147		18.574	32.5023
18.606	170.147		18.575	32.4841
18.607	170.147		18.576	32.4725
18.608	170.147		18.577	32.4685
18.609	170.147		18.577	32.4621
18.61	170.147		18.578	32.4557
18.61	170.147		18.579	32.4537
18.611	170.147		18.579	32.452
18.612	170.147		18.58	32.4494
18.613	170.147		18.581	32.4494
18.614	170.147		18.582	32.4442
18.615	170.147		18.582	32.4326
18.616	170.147		18.583	32.4251
18.617	170.147		18.584	32.421
18.618	170.147		18.584	32.4115
18.618	170.147		18.585	32.4034
18.619	170.147		18.586	32.3924
18.62	170.147		18.586	32.3834
18.621	170.147		18.587	32.3741
18.622	170.147		18.588	32.3643
18.623	170.147		18.589	32.3504
18.624	170.147		18.589	32.3313
18.625	170.102		18.59	32.3064
18.626	170.1		18.591	32.2752
18.626	170.099		18.591	32.2561
18.627	170.088		18.592	32.2459
18.628	170.085		18.593	32.2425
18.629	170.045		18.593	32.2422
18.63	170.04		18.594	32.2347
18.631	170.036		18.595	32.2219
18.632	170		18.596	32.2069
18.633	169.992		18.596	32.1933
18.634	169.98		18.597	32.1855
18.634	169.98		18.598	32.18
18.635	169.98		18.598	32.1736
18.636	169.98		18.599	32.1675
18.637	169.98		18.6	32.1479
18.638	169.98		18.601	32.1479
18.639	169.98		18.601	32.1479
18.64	169.98		18.602	32.1432
18.641	169.98		18.603	32.1181
18.641	169.98		18.603	32.11
18.642	169.98		18.604	32.0917
18.643	169.98		18.605	32.0744
18.644	169.98		18.605	32.0654
18.645	169.98		18.606	32.0466
18.646	169.98		18.607	32.0295
18.647	169.98		18.608	32.0252
18.648	169.98		18.608	32.0035
18.649	169.98		18.609	31.9774
18.649	169.98		18.61	31.9774
18.65	169.98		18.61	31.9673
18.651	169.98		18.611	31.9494
18.652	169.98		18.612	31.9332
18.653	169.98		18.612	31.9245
18.654	169.98		18.613	31.9245
18.655	169.98		18.614	31.9086
18.656	169.976		18.615	31.8973
18.657	169.976		18.615	31.8811
18.657	169.929		18.616	31.8605
18.658	169.929		18.617	31.8484
18.659	169.929		18.617	31.8322
18.66	169.924		18.618	31.8218
18.661	169.883		18.619	31.8177
18.662	169.857		18.619	31.8027
18.663	169.857		18.62	31.785
18.664	169.855		18.621	31.7758
18.665	169.849		18.622	31.752
18.665	169.789		18.622	31.7303
18.666	169.761		18.623	31.7133
18.667	169.761		18.624	31.6901
18.668	169.746		18.624	31.682
18.669	169.738		18.625	31.6771
18.67	169.718		18.626	31.656
18.671	169.71		18.627	31.6291
18.672	169.696		18.627	31.614
18.673	169.65		18.628	31.6016
18.673	169.632		18.629	31.5833
18.674	169.625		18.629	31.5657
18.675	169.615		18.63	31.5367
18.676	169.601		18.631	31.5367
18.677	169.589		18.631	31.5113
18.678	169.586		18.632	31.5113
18.679	169.562		18.633	31.4962
18.68	169.544		18.634	31.4962
18.681	169.518		18.634	31.4962
18.681	169.495		18.635	31.4751
18.682	169.477		18.636	31.4751
18.683	169.47		18.636	31.4751
18.684	169.463		18.637	31.4751
18.685	169.437		18.638	31.4751
18.686	169.422		18.638	31.4751
18.687	169.418		18.639	31.4751
18.688	169.417		18.64	31.4751
18.689	169.414		18.641	31.4751
18.689	169.403		18.641	31.4751
18.69	169.392		18.642	31.4751
18.691	169.387		18.643	31.4751
18.692	169.377		18.643	31.4751
18.693	169.365		18.644	31.4751
18.694	169.36		18.645	31.4751
18.695	169.347		18.646	31.4751
18.696	169.318		18.646	31.4751
18.696	169.301		18.647	31.4751
18.697	169.298		18.648	31.4751
18.698	169.289		18.648	31.4751
18.699	169.286		18.649	31.4751
18.7	169.286		18.65	31.4988
18.701	169.275		18.65	31.4988
18.702	169.233		18.651	31.4988
18.703	169.228		18.652	31.5367
18.704	169.223		18.653	31.5367
18.704	169.221		18.653	31.5367
18.705	169.214		18.654	31.5367
18.706	169.181		18.655	31.5367
18.707	169.178		18.655	31.5367
18.708	169.166		18.656	31.4988
18.709	169.143		18.657	31.4751
18.71	169.135		18.657	31.4505
18.711	169.1		18.658	31.4097
18.712	169.026		18.659	31.3817
18.712	169.012		18.66	31.355
18.713	168.981		18.66	31.2928
18.714	168.975		18.661	31.2216
18.715	168.972		18.662	31.1887
18.716	168.969		18.662	31.1617
18.717	168.964		18.663	31.1218
18.718	168.963		18.664	31.1042
18.719	168.95		18.665	31.059
18.72	168.938		18.665	31.0119
18.72	168.905		18.666	31.0119
18.721	168.877		18.667	31.0058
18.722	168.793		18.667	30.9991
18.723	168.769		18.668	30.9991
18.724	168.767		18.669	30.9991
18.725	168.766		18.669	30.9991
18.726	168.76		18.67	30.9991
18.727	168.757		18.671	30.9991
18.728	168.744		18.672	30.985
18.728	168.728		18.672	30.9766
18.729	168.725		18.673	30.9742
18.73	168.715		18.674	30.9742
18.731	168.703		18.674	30.9688
18.732	168.702		18.675	30.9688
18.733	168.694		18.676	30.9476
18.734	168.681		18.676	30.9294
18.735	168.662		18.677	30.9222
18.736	168.652		18.678	30.9155
18.736	168.645		18.679	30.9135
18.737	168.637		18.679	30.8788
18.738	168.632		18.68	30.8313
18.739	168.619		18.681	30.8119
18.74	168.577		18.681	30.8061
18.741	168.574		18.682	30.805
18.742	168.54		18.683	30.8035
18.743	168.51		18.684	30.7977
18.743	168.508		18.684	30.7865
18.744	168.502		18.685	30.7723
18.745	168.501		18.686	30.7555
18.746	168.496		18.686	30.7413
18.747	168.481		18.687	30.7321
18.748	168.477		18.688	30.7124
18.749	168.47		18.688	30.6968
18.75	168.442		18.689	30.6968
18.751	168.441		18.69	30.6791
18.751	168.434		18.691	30.6615
18.752	168.42		18.691	30.6458
18.753	168.403		18.692	30.6227
18.754	168.399		18.693	30.6146
18.755	168.389		18.693	30.6114
18.756	168.383		18.694	30.6027
18.757	168.382		18.695	30.5958
18.758	168.354		18.695	30.5816
18.759	168.354		18.696	30.5631
18.759	168.354		18.697	30.5579
18.76	168.354		18.698	30.5501
18.761	168.354		18.698	30.5321
18.762	168.317		18.699	30.5127
18.763	168.311		18.7	30.4997
18.764	168.31		18.7	30.4948
18.765	168.298		18.701	30.4896
18.766	168.292		18.702	30.4797
18.767	168.282		18.703	30.4797
18.767	168.268		18.703	30.4731
18.768	168.24		18.704	30.4731
18.769	168.233		18.705	30.4731
18.77	168.23		18.705	30.4714
18.771	168.179		18.706	30.4702
18.772	168.179		18.707	30.469
18.773	168.179		18.707	30.4641
18.774	168.179		18.708	30.454
18.775	168.179		18.709	30.4473
18.775	168.179		18.71	30.4456
18.776	168.179		18.71	30.4456
18.777	168.179		18.711	30.4413
18.778	168.179		18.712	30.4378
18.779	168.179		18.712	30.4372
18.78	168.179		18.713	30.4355
18.781	168.179		18.714	30.4329
18.782	168.179		18.714	30.4329
18.783	168.179		18.715	30.4297
18.783	168.179		18.716	30.4271
18.784	168.179		18.717	30.4245
18.785	168.179		18.717	30.4216
18.786	168.179		18.718	30.4201
18.787	168.179		18.719	30.4152
18.788	168.179		18.719	30.4065
18.789	168.179		18.72	30.4016
18.79	168.179		18.721	30.3935
18.791	168.179		18.722	30.3834
18.791	168.162		18.722	30.3782
18.792	168.125		18.723	30.3753
18.793	168.117		18.724	30.3741
18.794	168.05		18.724	30.362
18.795	168.05		18.725	30.3446
18.796	167.976		18.726	30.3131
18.797	167.944		18.726	30.2853
18.798	167.931		18.727	30.2734
18.798	167.917		18.728	30.2535
18.799	167.868		18.729	30.2422
18.8	167.862		18.729	30.2422
18.801	167.85		18.73	30.2358
18.802	167.829		18.731	30.2358
18.803	167.825		18.731	30.2292
18.804	167.815		18.732	30.217
18.805	167.801		18.733	30.2037
18.806	167.792		18.733	30.2011
18.806	167.753		18.734	30.2002
18.807	167.75		18.735	30.1997
18.808	167.75		18.736	30.1965
18.809	167.747		18.736	30.1901
18.81	167.738		18.737	30.1817
18.811	167.727		18.738	30.1739
18.812	167.706		18.738	30.1681
18.813	167.7		18.739	30.1548
18.814	167.683		18.74	30.1398
18.814	167.657		18.741	30.1331
18.815	167.656		18.741	30.1264
18.816	167.653		18.742	30.11
18.817	167.627		18.743	30.0825
18.818	167.626		18.743	30.0625
18.819	167.609		18.744	30.0556
18.82	167.609		18.745	30.0448
18.821	167.608		18.745	30.0365
18.822	167.602		18.746	30.0318
18.822	167.601		18.747	30.0275
18.823	167.597		18.748	30.024
18.824	167.575		18.748	30.0142
18.825	167.568		18.749	30.0069
18.826	167.559		18.75	30.0052
18.827	167.558		18.75	30.0017
18.828	167.557		18.751	29.9896
18.829	167.551		18.752	29.9676
18.83	167.544		18.752	29.9499
18.83	167.532		18.753	29.9363
18.831	167.53		18.754	29.9184
18.832	167.521		18.755	29.9074
18.833	167.499		18.755	29.9002
18.834	167.49		18.756	29.8941
18.835	167.489		18.757	29.8935
18.836	167.415		18.757	29.8831
18.837	167.407		18.758	29.8614
18.838	167.385		18.759	29.8432
18.838	167.381		18.759	29.8226
18.839	167.373		18.76	29.807
18.84	167.359		18.761	29.8018
18.841	167.354		18.762	29.798
18.842	167.347		18.762	29.7977
18.843	167.313		18.763	29.7969
18.844	167.305		18.764	29.7925
18.845	167.3		18.764	29.7833
18.846	167.275		18.765	29.7775
18.846	167.242		18.766	29.776
18.847	167.235		18.767	29.7575
18.848	167.232		18.767	29.7329
18.849	167.227		18.768	29.7329
18.85	167.219		18.769	29.7257
18.851	167.197		18.769	29.7257
18.852	167.194		18.77	29.7257
18.853	167.161		18.771	29.713
18.853	167.154		18.771	29.713
18.854	167.142		18.772	29.713
18.855	167.133		18.773	29.713
18.856	167.133		18.774	29.6927
18.857	167.133		18.774	29.6782
18.858	167.133		18.775	29.6678
18.859	167.133		18.776	29.6479
18.86	167.133		18.776	29.6479
18.861	167.133		18.777	29.6479
18.861	167.133		18.778	29.6479
18.862	167.133		18.778	29.6479
18.863	167.133		18.779	29.5992
18.864	167.133		18.78	29.5622
18.865	167.133		18.781	29.5501
18.866	167.133		18.781	29.5379
18.867	167.133		18.782	29.5379
18.868	167.133		18.783	29.5501
18.869	167.133		18.783	29.5622
18.869	167.133		18.784	29.5622
18.87	167.133		18.785	29.5622
18.871	167.133		18.786	29.6157
18.872	167.133		18.786	29.6748
18.873	167.133		18.787	29.6927
18.874	167.133		18.788	29.713
18.875	167.133		18.788	29.713
18.876	167.133		18.789	29.7503
18.877	167.133		18.79	29.7763
18.877	167.133		18.79	29.7376
18.878	167.133		18.791	29.7376
18.879	167.133		18.792	29.6927
18.88	167.133		18.793	29.6927
18.881	167.133		18.793	29.6927
18.882	167.133		18.794	29.6927
18.883	167.133		18.795	29.6748
18.884	167.133		18.795	29.6157
18.885	167.133		18.796	29.5622
18.885	167.133		18.797	29.5501
18.886	167.133		18.797	29.5373
18.887	167.133		18.798	29.5318
18.888	167.133		18.799	29.5318
18.889	167.133		18.8	29.5318
18.89	167.133		18.8	29.5318
18.891	167.133		18.801	29.5298
18.892	167.133		18.802	29.5052
18.893	167.133		18.802	29.474
18.893	167.133		18.803	29.4598
18.894	167.133		18.804	29.4543
18.895	167.133		18.805	29.4543
18.896	167.133		18.805	29.4543
18.897	167.133		18.806	29.4543
18.898	167.133		18.807	29.4543
18.899	167.133		18.807	29.4543
18.9	167.133		18.808	29.4543
18.9	167.133		18.809	29.4598
18.901	167.133		18.809	29.4598
18.902	167.133		18.81	29.4598
18.903	167.133		18.811	29.4598
18.904	167.133		18.812	29.4598
18.905	167.133		18.812	29.4598
18.906	167.133		18.813	29.4598
18.907	167.133		18.814	29.4598
18.908	167.133		18.814	29.4598
18.908	167.133		18.815	29.4598
18.909	167.133		18.816	29.4598
18.91	167.133		18.816	29.4598
18.911	167.133		18.817	29.4598
18.912	167.133		18.818	29.4598
18.913	167.133		18.819	29.4598
18.914	167.133		18.819	29.4598
18.915	167.133		18.82	29.4598
18.916	167.133		18.821	29.4598
18.916	167.133		18.821	29.4598
18.917	167.133		18.822	29.4598
18.918	167.133		18.823	29.4598
18.919	167.133		18.824	29.4598
18.92	167.133		18.824	29.4598
18.921	167.133		18.825	29.4598
18.922	167.133		18.826	29.4598
18.923	167.133		18.826	29.4598
18.924	167.133		18.827	29.4543
18.924	167.133		18.828	29.4543
18.925	167.133		18.828	29.4384
18.926	167.133		18.829	29.4184
18.927	167.133		18.83	29.4103
18.928	167.133		18.831	29.4034
18.929	167.133		18.831	29.4005
18.93	167.133		18.832	29.4005
18.931	167.133		18.833	29.4005
18.932	167.133		18.833	29.4005
18.932	167.133		18.834	29.4005
18.933	167.133		18.835	29.4005
18.934	167.133		18.835	29.4005
18.935	167.133		18.836	29.4005
18.936	167.133		18.837	29.4002
18.937	167.133		18.838	29.3999
18.938	167.133		18.838	29.3999
18.939	167.133		18.839	29.3999
18.94	167.133		18.84	29.3953
18.94	167.133		18.84	29.3906
18.941	167.133		18.841	29.39
18.942	167.133		18.842	29.3889
18.943	167.133		18.843	29.3883
18.944	167.133		18.843	29.3883
18.945	167.133		18.844	29.3883
18.946	167.133		18.845	29.3883
18.947	167.133		18.845	29.3874
18.948	167.133		18.846	29.3874
18.948	167.133		18.847	29.3874
18.949	167.133		18.847	29.3866
18.95	167.133		18.848	29.3848
18.951	167.133		18.849	29.3848
18.952	167.133		18.85	29.3831
18.953	167.133		18.85	29.3831
18.954	167.133		18.851	29.3805
18.955	167.133		18.852	29.3779
18.955	167.133		18.852	29.3741
18.956	167.133		18.853	29.3704
18.957	167.133		18.854	29.3643
18.958	167.133		18.854	29.3643
18.959	167.133		18.855	29.3643
18.96	167.133		18.856	29.3643
18.961	167.133		18.857	29.3643
18.962	167.133		18.857	29.351
18.963	167.133		18.858	29.351
18.963	167.133		18.859	29.351
18.964	167.133		18.859	29.351
18.965	167.133		18.86	29.351
18.966	167.133		18.861	29.351
18.967	167.133		18.862	29.3438
18.968	167.133		18.862	29.3391
18.969	167.133		18.863	29.3316
18.97	167.133		18.864	29.3131
18.971	167.133		18.864	29.2975
18.971	167.133		18.865	29.296
18.972	167.133		18.866	29.294
18.973	167.133		18.866	29.2934
18.974	167.133		18.867	29.2911
18.975	167.133		18.868	29.2888
18.976	167.133		18.869	29.2879
18.977	167.133		18.869	29.287
18.978	167.133		18.87	29.2844
18.979	167.133		18.871	29.2818
18.979	167.133		18.871	29.2703
18.98	167.133		18.872	29.2587
18.981	167.133		18.873	29.2459
18.982	167.133		18.873	29.2309
18.983	167.133		18.874	29.219
18.984	167.133		18.875	29.1907
18.985	167.133		18.876	29.1719
18.986	167.133		18.876	29.1641
18.987	167.133		18.877	29.156
18.987	167.133		18.878	29.1557
18.988	167.133		18.878	29.1525
18.989	167.133		18.879	29.1415
18.99	167.133		18.88	29.1337
18.991	167.133		18.881	29.1337
18.992	167.133		18.881	29.1337
18.993	167.133		18.882	29.1337
18.994	167.133		18.883	29.1337
18.995	167.133		18.883	29.1224
18.995	167.133		18.884	29.1045
18.996	167.133		18.885	29.0894
18.997	167.133		18.885	29.081
18.998	167.133		18.886	29.0799
18.999	167.133		18.887	29.0773
19	167.133		18.888	29.0773
19.001	167.133		18.888	29.0723
19.002	167.133		18.889	29.0723
19.002	167.133		18.89	29.048
19.003	167.133		18.89	29.0272
19.004	167.133		18.891	29.0252
19.005	167.133		18.892	29.0231
19.006	167.133		18.892	29.0133
19.007	167.133		18.893	29.0035
19.008	167.133		18.894	28.9624
19.009	167.133		18.895	28.8484
19.01	167.142		18.895	28.7755
19.01	167.142		18.896	28.7636
19.011	167.142		18.897	28.7517
19.012	167.142		18.897	28.7057
19.013	167.142		18.898	28.6597
19.014	167.142		18.899	28.6183
19.015	167.142		18.9	28.577
19.016	167.154		18.9	28.5666
19.017	167.161		18.901	28.5561
19.018	167.194		18.902	28.5486
19.018	167.197		18.902	28.5411
19.019	167.219		18.903	28.5298
19.02	167.227		18.904	28.5185
19.021	167.232		18.904	28.4647
19.022	167.235		18.905	28.4109
19.023	167.242		18.906	28.3756
19.024	167.242		18.907	28.3403
19.025	167.275		18.907	28.2708
19.026	167.3		18.908	28.2014
19.026	167.304		18.909	28.1933
19.027	167.305		18.909	28.1933
19.028	167.313		18.91	28.1852
19.029	167.329		18.911	28.1267
19.03	167.347		18.911	28.0683
19.031	167.354		18.912	28.0683
19.032	167.359		18.913	28.0683
19.033	167.371		18.914	28.0683
19.034	167.371		18.914	28.0683
19.034	167.371		18.915	28.0683
19.035	167.371		18.916	28.0683
19.036	167.371		18.916	28.0683
19.037	167.371		18.917	28.0683
19.038	167.373		18.918	28.1056
19.039	167.381		18.918	28.1641
19.04	167.385		18.919	28.1933
19.041	167.407		18.92	28.2367
19.042	167.415		18.921	28.2743
19.042	167.46		18.921	28.2807
19.043	167.489		18.922	28.2807
19.044	167.49		18.923	28.2908
19.045	167.499		18.923	28.3099
19.046	167.521		18.924	28.3142
19.047	167.53		18.925	28.3142
19.048	167.532		18.926	28.3012
19.049	167.544		18.926	28.3012
19.05	167.551		18.927	28.3012
19.05	167.557		18.928	28.3012
19.051	167.558		18.928	28.3012
19.052	167.559		18.929	28.3012
19.053	167.568		18.93	28.3012
19.054	167.575		18.93	28.3012
19.055	167.575		18.931	28.3012
19.056	167.597		18.932	28.3012
19.057	167.601		18.933	28.3012
19.057	167.602		18.933	28.3012
19.058	167.608		18.934	28.3012
19.059	167.609		18.935	28.3012
19.06	167.626		18.935	28.3012
19.061	167.653		18.936	28.2908
19.062	167.656		18.937	28.2807
19.063	167.657		18.937	28.2743
19.064	167.683		18.938	28.2445
19.065	167.7		18.939	28.2141
19.065	167.706		18.94	28.2141
19.066	167.727		18.94	28.2141
19.067	167.738		18.941	28.2141
19.068	167.747		18.942	28.2141
19.069	167.75		18.942	28.2141
19.07	167.753		18.943	28.2141
19.071	167.773		18.944	28.2445
19.072	167.792		18.945	28.2743
19.073	167.801		18.945	28.2807
19.073	167.803		18.946	28.2908
19.074	167.815		18.947	28.3012
19.075	167.829		18.947	28.3142
19.076	167.85		18.948	28.3316
19.077	167.868		18.949	28.3756
19.078	167.917		18.949	28.3756
19.079	167.931		18.95	28.428
19.08	167.944		18.951	28.4679
19.081	168.05		18.952	28.5046
19.081	168.05		18.952	28.5298
19.082	168.06		18.953	28.5486
19.083	168.117		18.954	28.5619
19.084	168.125		18.954	28.5723
19.085	168.179		18.955	28.5903
19.086	168.186		18.956	28.6317
19.087	168.23		18.956	28.7057
19.088	168.233		18.957	28.7636
19.089	168.282		18.958	28.7636
19.089	168.292		18.959	28.7636
19.09	168.31		18.959	28.7636
19.091	168.311		18.96	28.7636
19.092	168.317		18.961	28.7636
19.093	168.354		18.961	28.7636
19.094	168.383		18.962	28.7636
19.095	168.389		18.963	28.7636
19.096	168.403		18.964	28.7636
19.097	168.442		18.964	28.7636
19.097	168.47		18.965	28.7636
19.098	168.477		18.966	28.7636
19.099	168.481		18.966	28.8435
19.1	168.496		18.967	28.8435
19.101	168.501		18.968	28.9164
19.102	168.508		18.968	28.9164
19.103	168.51		18.969	28.9164
19.104	168.54		18.97	28.9164
19.105	168.619		18.971	28.9164
19.105	168.619		18.971	28.9164
19.106	168.632		18.972	28.9164
19.107	168.634		18.973	28.9164
19.108	168.637		18.973	28.9164
19.109	168.639		18.974	28.9164
19.11	168.639		18.975	28.9164
19.111	168.645		18.975	28.9164
19.112	168.645		18.976	28.9164
19.112	168.645		18.977	28.9164
19.113	168.645		18.978	28.9164
19.114	168.645		18.978	28.9164
19.115	168.645		18.979	28.9164
19.116	168.652		18.98	28.9164
19.117	168.679		18.98	28.9164
19.118	168.681		18.981	28.9164
19.119	168.694		18.982	28.9164
19.12	168.703		18.983	28.9164
19.12	168.715		18.983	28.9164
19.121	168.745		18.984	28.9164
19.122	168.76		18.985	28.9164
19.123	168.767		18.985	28.9164
19.124	168.769		18.986	28.9164
19.125	168.769		18.987	28.9164
19.126	168.769		18.987	28.9164
19.127	168.769		18.988	28.9164
19.128	168.769		18.989	28.9164
19.128	168.769		18.99	28.8435
19.129	168.769		18.99	28.8435
19.13	168.769		18.991	28.8435
19.131	168.769		18.992	28.8435
19.132	168.769		18.992	28.8435
19.133	168.769		18.993	28.8435
19.134	168.769		18.994	28.8435
19.135	168.769		18.994	28.8435
19.136	168.769		18.995	28.8435
19.136	168.769		18.996	28.8435
19.137	168.769		18.997	28.8435
19.138	168.769		18.997	28.8435
19.139	168.771		18.998	28.8435
19.14	168.804		18.999	28.8435
19.141	168.877		18.999	28.8435
19.142	168.926		19	28.8435
19.143	168.938		19.001	28.8435
19.144	168.938		19.002	28.8435
19.144	168.95		19.002	28.8435
19.145	168.981		19.003	28.8435
19.146	168.982		19.004	28.8435
19.147	169.012		19.004	28.8435
19.148	169.026		19.005	28.8435
19.149	169.143		19.006	28.8435
19.15	169.162		19.006	28.919
19.151	169.166		19.007	28.919
19.152	169.181		19.008	28.919
19.152	169.214		19.009	28.919
19.153	169.223		19.009	28.919
19.154	169.223		19.01	28.919
19.155	169.233		19.011	28.919
19.156	169.233		19.011	28.919
19.157	169.289		19.012	28.919
19.158	169.298		19.013	28.919
19.159	169.318		19.013	28.919
19.159	169.347		19.014	28.919
19.16	169.377		19.015	28.919
19.161	169.392		19.016	28.919
19.162	169.403		19.016	28.919
19.163	169.414		19.017	28.919
19.164	169.417		19.018	28.919
19.165	169.422		19.018	28.919
19.166	169.43		19.019	28.919
19.167	169.437		19.02	28.919
19.167	169.458		19.021	28.919
19.168	169.463		19.021	28.919
19.169	169.477		19.022	28.919
19.17	169.507		19.023	28.919
19.171	169.582		19.023	28.919
19.172	169.589		19.024	28.919
19.173	169.615		19.025	28.919
19.174	169.65		19.025	28.919
19.175	169.71		19.026	28.919
19.175	169.718		19.027	28.9748
19.176	169.761		19.028	29.0272
19.177	169.843		19.028	29.0466
19.178	169.849		19.029	29.1091
19.179	169.857		19.03	29.1091
19.18	169.862		19.03	29.1947
19.181	169.875		19.031	29.2355
19.182	169.876		19.032	29.2636
19.183	169.883		19.032	29.292
19.183	169.903		19.033	29.292
19.184	169.924		19.034	29.3264
19.185	169.929		19.035	29.3689
19.186	169.967		19.035	29.3999
19.187	169.976		19.036	29.4731
19.188	169.98		19.037	29.614
19.189	169.985		19.037	29.7199
19.19	170.032		19.038	29.7876
19.191	170.04		19.039	29.8426
19.191	170.055		19.04	29.8426
19.192	170.099		19.04	29.8426
19.193	170.102		19.041	29.877
19.194	170.161		19.042	29.9172
19.195	170.191		19.042	29.9172
19.196	170.2		19.043	30.002
19.197	170.207		19.044	30.101
19.198	170.211		19.044	30.1467
19.199	170.216		19.045	30.1997
19.199	170.235		19.046	30.3174
19.2	170.244		19.047	30.4057
19.201	170.267		19.047	30.4876
19.202	170.268		19.048	30.5703
19.203	170.279		19.049	30.5758
19.204	170.303		19.049	30.5952
19.205	170.307		19.05	30.6178
19.206	170.307		19.051	30.6233
19.207	170.307		19.051	30.6337
19.207	170.307		19.052	30.6542
19.208	170.307		19.053	30.6652
19.209	170.307		19.054	30.6901
19.21	170.307		19.054	30.7263
19.211	170.311		19.055	30.7477
19.212	170.311		19.056	30.7743
19.213	170.311		19.056	30.7743
19.214	170.311		19.057	30.7943
19.214	170.311		19.058	30.807
19.215	170.311		19.058	30.807
19.216	170.311		19.059	30.807
19.217	170.311		19.06	30.807
19.218	170.311		19.061	30.807
19.219	170.311		19.061	30.807
19.22	170.311		19.062	30.8183
19.221	170.311		19.063	30.8278
19.222	170.311		19.063	30.8293
19.222	170.311		19.064	30.8293
19.223	170.311		19.065	30.8293
19.224	170.311		19.066	30.8293
19.225	170.311		19.066	30.8293
19.226	170.311		19.067	30.8293
19.227	170.311		19.068	30.8293
19.228	170.311		19.068	30.8293
19.229	170.311		19.069	30.8293
19.23	170.311		19.07	30.8293
19.23	170.311		19.07	30.8293
19.231	170.311		19.071	30.8293
19.232	170.311		19.072	30.8423
19.233	170.311		19.073	30.8423
19.234	170.311		19.073	30.8423
19.235	170.311		19.074	30.8423
19.236	170.311		19.075	30.8423
19.237	170.311		19.075	30.8423
19.238	170.311		19.076	30.8423
19.238	170.311		19.077	30.8423
19.239	170.311		19.077	30.8423
19.24	170.311		19.078	30.8423
19.241	170.311		19.079	30.8423
19.242	170.311		19.08	30.8423
19.243	170.311		19.08	30.8423
19.244	170.311		19.081	30.8423
19.245	170.311		19.082	30.8423
19.246	170.311		19.082	30.8423
19.246	170.311		19.083	30.8423
19.247	170.311		19.084	30.8423
19.248	170.311		19.085	30.8423
19.249	170.311		19.085	30.8423
19.25	170.311		19.086	30.8423
19.251	170.311		19.087	30.8423
19.252	170.311		19.087	30.8423
19.253	170.311		19.088	30.8423
19.254	170.311		19.089	30.8423
19.254	170.311		19.089	30.8423
19.255	170.311		19.09	30.8423
19.256	170.307		19.091	30.8423
19.257	170.307		19.092	30.8423
19.258	170.307		19.092	30.8423
19.259	170.307		19.093	30.8423
19.26	170.307		19.094	30.8423
19.261	170.307		19.094	30.8423
19.262	170.311		19.095	30.8423
19.262	170.311		19.096	30.8423
19.263	170.311		19.096	30.8423
19.264	170.311		19.097	30.8423
19.265	170.311		19.098	30.8423
19.266	170.311		19.099	30.8423
19.267	170.311		19.099	30.8423
19.268	170.311		19.1	30.8423
19.269	170.311		19.101	30.8423
19.269	170.311		19.101	30.8423
19.27	170.311		19.102	30.8423
19.271	170.311		19.103	30.8423
19.272	170.321		19.104	30.8423
19.273	170.339		19.104	30.8423
19.274	170.364		19.105	30.8423
19.275	170.377		19.106	30.8423
19.276	170.377		19.106	30.8423
19.277	170.377		19.107	30.8423
19.277	170.377		19.108	30.8423
19.278	170.377		19.108	30.8423
19.279	170.377		19.109	30.8423
19.28	170.377		19.11	30.8423
19.281	170.377		19.111	30.8423
19.282	170.377		19.111	30.8423
19.283	170.377		19.112	30.8423
19.284	170.377		19.113	30.8423
19.285	170.377		19.113	30.8423
19.285	170.377		19.114	30.8423
19.286	170.377		19.115	30.8423
19.287	170.377		19.115	30.8423
19.288	170.377		19.116	30.8423
19.289	170.377		19.117	30.8423
19.29	170.377		19.118	30.8423
19.291	170.377		19.118	30.8423
19.292	170.377		19.119	30.8423
19.293	170.377		19.12	30.8423
19.293	170.377		19.12	30.8423
19.294	170.377		19.121	30.8423
19.295	170.377		19.122	30.8423
19.296	170.377		19.123	30.8423
19.297	170.377		19.123	30.8423
19.298	170.377		19.124	30.8423
19.299	170.377		19.125	30.8293
19.3	170.377		19.125	30.8293
19.301	170.377		19.126	30.8293
19.301	170.377		19.127	30.8293
19.302	170.377		19.127	30.8293
19.303	170.377		19.128	30.8293
19.304	170.377		19.129	30.8293
19.305	170.377		19.13	30.8293
19.306	170.377		19.13	30.8293
19.307	170.364		19.131	30.8293
19.308	170.364		19.132	30.8293
19.309	170.364		19.132	30.8197
19.309	170.377		19.133	30.807
19.31	170.377		19.134	30.7943
19.311	170.377		19.134	30.774
19.312	170.377		19.135	30.7474
19.313	170.377		19.136	30.7367
19.314	170.377		19.137	30.726
19.315	170.377		19.137	30.7156
19.316	170.377		19.138	30.7072
19.316	170.377		19.139	30.6826
19.317	170.377		19.139	30.6209
19.318	170.377		19.14	30.5752
19.319	170.377		19.141	30.5741
19.32	170.377		19.142	30.5703
19.321	170.377		19.142	30.5095
19.322	170.377		19.143	30.4381
19.323	170.377		19.144	30.4161
19.324	170.377		19.144	30.4057
19.324	170.377		19.145	30.3646
19.325	170.377		19.146	30.3151
19.326	170.377		19.146	30.2856
19.327	170.377		19.147	30.2497
19.328	170.377		19.148	30.2161
19.329	170.377		19.149	30.1837
19.33	170.377		19.149	30.1568
19.331	170.377		19.15	30.1111
19.332	170.377		19.151	30.002
19.332	170.377		19.151	29.9172
19.333	170.377		19.152	29.8979
19.334	170.377		19.153	29.8788
19.335	170.377		19.153	29.787
19.336	170.377		19.154	29.6956
19.337	170.377		19.155	29.6797
19.338	170.377		19.156	29.5234
19.339	170.377		19.156	29.331
19.34	170.406		19.157	29.0463
19.34	170.407		19.158	28.735
19.341	170.42		19.158	28.6658
19.342	170.42		19.159	28.6091
19.343	170.42		19.16	28.4809
19.344	170.42		19.161	28.3736
19.345	170.42		19.161	28.3189
19.346	170.42		19.162	28.2396
19.347	170.42		19.163	28.1192
19.348	170.42		19.163	28.0136
19.348	170.42		19.164	27.9604
19.349	170.42		19.165	27.6047
19.35	170.424		19.165	27.6047
19.351	170.435		19.166	27.2104
[truncated: 62,733 more rows]

## Sheet: Table S13
Table S13: Fracture density calculated from acoustic borehole imager
Depth (m)	Fracture Density from ABI (fraction)
17.73	0.0035
17.73	0.0104
17.74	0.0139
17.74	0.0208
17.74	0.0278
17.74	0.0278
17.74	0.0278
17.75	0.0347
17.75	0.0451
17.75	0.0521
17.75	0.0556
17.76	0.059
17.76	0.0625
17.76	0.066
17.76	0.0694
17.76	0.0694
17.77	0.0694
17.77	0.0694
17.77	0.0694
17.77	0.0729
17.77	0.0764
17.78	0.0799
17.78	0.0868
17.78	0.0903
17.78	0.0903
17.78	0.0938
17.79	0.0972
17.79	0.0972
17.79	0.0972
17.79	0.0972
17.79	0.1007
17.8	0.1042
17.8	0.1076
17.8	0.1111
17.8	0.1146
17.81	0.1181
17.81	0.1215
17.81	0.125
17.81	0.1285
17.81	0.1319
17.82	0.1319
17.82	0.1319
17.82	0.1319
17.82	0.1319
17.82	0.1319
17.83	0.1319
17.83	0.1319
17.83	0.1319
17.83	0.1319
17.83	0.1319
17.84	0.1319
17.84	0.1319
17.84	0.1319
17.84	0.1319
17.84	0.1319
17.85	0.1319
17.85	0.1319
17.85	0.1319
17.85	0.1319
17.86	0.1319
17.86	0.1319
17.86	0.1319
17.86	0.1319
17.86	0.1319
17.87	0.1319
17.87	0.1319
17.87	0.1319
17.87	0.1319
17.87	0.1319
17.88	0.1319
17.88	0.1319
17.88	0.1319
17.88	0.1319
17.88	0.1319
17.89	0.1319
17.89	0.1319
17.89	0.1319
17.89	0.1319
17.89	0.1319
17.9	0.1319
17.9	0.1319
17.9	0.1319
17.9	0.1319
17.91	0.1319
17.91	0.1319
17.91	0.1319
17.91	0.1319
17.91	0.1319
17.92	0.1319
17.92	0.1319
17.92	0.1319
17.92	0.1319
17.92	0.1319
17.93	0.1319
17.93	0.1319
17.93	0.1319
17.93	0.1319
17.93	0.1319
17.94	0.1319
17.94	0.1319
17.94	0.1319
17.94	0.1319
17.94	0.1319
17.95	0.1319
17.95	0.1319
17.95	0.1319
17.95	0.1319
17.96	0.1319
17.96	0.1319
17.96	0.1319
17.96	0.1319
17.96	0.1319
17.97	0.1319
17.97	0.1319
17.97	0.1319
17.97	0.1319
17.97	0.1319
17.98	0.1319
17.98	0.1319
17.98	0.1319
17.98	0.1319
17.98	0.1319
17.99	0.1319
17.99	0.1319
17.99	0.1319
17.99	0.1319
17.99	0.1319
18	0.1319
18	0.1319
18	0.1319
18	0.1319
18.01	0.1319
18.01	0.1319
18.01	0.1319
18.01	0.1319
18.01	0.1319
18.02	0.1319
18.02	0.1319
18.02	0.1319
18.02	0.1319
18.02	0.1319
18.03	0.1319
18.03	0.1319
18.03	0.1319
18.03	0.1319
18.03	0.1319
18.04	0.1319
18.04	0.1319
18.04	0.1319
18.04	0.1319
18.04	0.1319
18.05	0.1319
18.05	0.1319
18.05	0.1319
18.05	0.1319
18.06	0.1319
18.06	0.1319
18.06	0.1319
18.06	0.1319
18.06	0.1319
18.07	0.1319
18.07	0.1319
18.07	0.1319
18.07	0.1319
18.07	0.1319
18.08	0.1319
18.08	0.1319
18.08	0.1319
18.08	0.1319
18.08	0.1319
18.09	0.1319
18.09	0.1319
18.09	0.1319
18.09	0.1319
18.09	0.1354
18.1	0.1389
18.1	0.1389
18.1	0.1389
18.1	0.1424
18.11	0.1424
18.11	0.1424
18.11	0.1424
18.11	0.1424
18.11	0.1424
18.12	0.1424
18.12	0.1424
18.12	0.1424
18.12	0.1424
18.12	0.1424
18.13	0.1424
18.13	0.1424
18.13	0.1424
18.13	0.1424
18.13	0.1424
18.14	0.1424
18.14	0.1424
18.14	0.1424
18.14	0.1424
18.14	0.1424
18.15	0.1424
18.15	0.1424
18.15	0.1424
18.15	0.1424
18.16	0.1424
18.16	0.1424
18.16	0.1424
18.16	0.1424
18.16	0.1424
18.17	0.1424
18.17	0.1424
18.17	0.1424
18.17	0.1424
18.17	0.1424
18.18	0.1424
18.18	0.1424
18.18	0.1424
18.18	0.1424
18.18	0.1424
18.19	0.1424
18.19	0.1424
18.19	0.1424
18.19	0.1424
18.19	0.1424
18.2	0.1424
18.2	0.1424
18.2	0.1424
18.2	0.1424
18.21	0.1424
18.21	0.1424
18.21	0.1424
18.21	0.1424
18.21	0.1424
18.22	0.1424
18.22	0.1424
18.22	0.1424
18.22	0.1424
18.22	0.1424
18.23	0.1424
18.23	0.1424
18.23	0.1424
18.23	0.1424
18.23	0.1424
18.24	0.1424
18.24	0.1424
18.24	0.1424
18.24	0.1424
18.24	0.1424
18.25	0.1389
18.25	0.1389
18.25	0.1389
18.25	0.1354
18.26	0.1319
18.26	0.1319
18.26	0.1319
18.26	0.1285
18.26	0.125
18.27	0.125
18.27	0.1215
18.27	0.1181
18.27	0.1181
18.27	0.1181
18.28	0.1146
18.28	0.1111
18.28	0.1076
18.28	0.1042
18.28	0.1042
18.29	0.1042
18.29	0.1042
18.29	0.1042
18.29	0.1042
18.29	0.1007
18.3	0.0972
18.3	0.0972
18.3	0.0972
18.3	0.0972
18.31	0.0972
18.31	0.0972
18.31	0.0972
18.31	0.0972
18.31	0.0972
18.32	0.0972
18.32	0.0938
18.32	0.0903
18.32	0.0903
18.32	0.0903
18.33	0.0903
18.33	0.0903
18.33	0.0903
18.33	0.0903
18.33	0.0903
18.34	0.0903
18.34	0.0903
18.34	0.0903
18.34	0.0903
18.34	0.0903
18.35	0.0903
18.35	0.0903
18.35	0.0903
18.35	0.0903
18.36	0.0903
18.36	0.0903
18.36	0.0903
18.36	0.0903
18.36	0.0903
18.37	0.0868
18.37	0.0833
18.37	0.0833
18.37	0.0833
18.37	0.0833
18.38	0.0833
18.38	0.0833
18.38	0.0833
18.38	0.0833
18.38	0.0833
18.39	0.0833
18.39	0.0833
18.39	0.0833
18.39	0.0833
18.39	0.0833
18.4	0.0833
18.4	0.0833
18.4	0.0833
18.4	0.0833
18.41	0.0833
18.41	0.0833
18.41	0.0833
18.41	0.0833
18.41	0.0833
18.42	0.0833
18.42	0.0833
18.42	0.0833
18.42	0.0833
18.42	0.0833
18.43	0.0833
18.43	0.0833
18.43	0.0833
18.43	0.0833
18.43	0.0833
18.44	0.0833
18.44	0.0833
18.44	0.0833
18.44	0.0833
18.44	0.0833
18.45	0.0833
18.45	0.0833
18.45	0.0833
18.45	0.0833
18.46	0.0833
18.46	0.0833
18.46	0.0799
18.46	0.0764
18.46	0.0764
18.47	0.0764
18.47	0.0764
18.47	0.0764
18.47	0.0764
18.47	0.0764
18.48	0.0764
18.48	0.0764
18.48	0.0764
18.48	0.0764
18.48	0.0764
18.49	0.0764
18.49	0.0764
18.49	0.0764
18.49	0.0764
18.49	0.0764
18.5	0.0764
18.5	0.0764
18.5	0.0764
18.5	0.0764
18.51	0.0764
18.51	0.0764
18.51	0.0764
18.51	0.0764
18.51	0.0764
18.52	0.0764
18.52	0.0764
18.52	0.0764
18.52	0.0764
18.52	0.0764
18.53	0.0764
18.53	0.0764
18.53	0.0764
18.53	0.0764
18.53	0.0764
18.54	0.0764
18.54	0.0764
18.54	0.0764
18.54	0.0764
18.54	0.0764
18.55	0.0764
18.55	0.0764
18.55	0.0764
18.55	0.0764
18.56	0.0764
18.56	0.0764
18.56	0.0764
18.56	0.0764
18.56	0.0764
18.57	0.0764
18.57	0.0764
18.57	0.0764
18.57	0.0764
18.57	0.0764
18.58	0.0764
18.58	0.0764
18.58	0.0764
18.58	0.0764
18.58	0.0764
18.59	0.0764
18.59	0.0764
18.59	0.0764
18.59	0.0764
18.59	0.0764
18.6	0.0764
18.6	0.0764
18.6	0.0764
18.6	0.0764
18.61	0.0764
18.61	0.0764
18.61	0.0764
18.61	0.0764
18.61	0.0764
18.62	0.0764
18.62	0.0764
18.62	0.0764
18.62	0.0764
18.62	0.0764
18.63	0.0764
18.63	0.0764
18.63	0.0764
18.63	0.0764
18.63	0.0764
18.64	0.0764
18.64	0.0764
18.64	0.0764
18.64	0.0764
18.64	0.0764
18.65	0.0764
18.65	0.0764
18.65	0.0764
18.65	0.0764
18.66	0.0764
18.66	0.0764
18.66	0.0764
18.66	0.0764
18.66	0.0764
18.67	0.0764
18.67	0.0764
18.67	0.0764
18.67	0.0764
18.67	0.0764
18.68	0.0764
18.68	0.0764
18.68	0.0764
18.68	0.0764
18.68	0.0764
18.69	0.0729
18.69	0.0694
18.69	0.0694
18.69	0.0694
18.69	0.0694
18.7	0.0694
18.7	0.0694
18.7	0.0694
18.7	0.0694
18.71	0.0694
18.71	0.0694
18.71	0.0694
18.71	0.0694
18.71	0.0694
18.72	0.0694
18.72	0.0694
18.72	0.0694
18.72	0.0694
18.72	0.0694
18.73	0.0694
18.73	0.0694
18.73	0.0694
18.73	0.0694
18.73	0.0694
18.74	0.0694
18.74	0.0694
18.74	0.0694
18.74	0.0694
18.74	0.0694
18.75	0.0694
18.75	0.0694
18.75	0.0694
18.75	0.0694
18.76	0.0694
18.76	0.0694
18.76	0.0694
18.76	0.0694
18.76	0.0694
18.77	0.0694
18.77	0.0694
18.77	0.0694
18.77	0.0694
18.77	0.0694
18.78	0.0694
18.78	0.066
18.78	0.0625
18.78	0.0625
18.78	0.0625
18.79	0.0625
18.79	0.0625
18.79	0.0625
18.79	0.0625
18.79	0.0625
18.8	0.0625
18.8	0.0625
18.8	0.0625
18.8	0.0625
18.81	0.0625
18.81	0.0625
18.81	0.0625
18.81	0.0625
18.81	0.0625
18.82	0.0625
18.82	0.0625
18.82	0.0625
18.82	0.0625
18.82	0.0625
18.83	0.059
18.83	0.0556
18.83	0.0556
18.83	0.0556
18.83	0.0556
18.84	0.0556
18.84	0.0556
18.84	0.0556
18.84	0.0556
18.84	0.0556
18.85	0.0556
18.85	0.0556
18.85	0.0556
18.85	0.0556
18.86	0.0556
18.86	0.0556
18.86	0.0556
18.86	0.0556
18.86	0.0556
18.87	0.0556
18.87	0.0556
18.87	0.0556
18.87	0.0521
18.87	0.0521
18.88	0.0521
18.88	0.0521
18.88	0.0521
18.88	0.0521
18.88	0.0521
18.89	0.0521
18.89	0.0521
18.89	0.0521
18.89	0.0521
18.89	0.0556
18.9	0.0556
18.9	0.0556
18.9	0.0556
18.9	0.0556
18.91	0.0556
18.91	0.0556
18.91	0.0556
18.91	0.0556
18.91	0.0556
18.92	0.0556
18.92	0.0556
18.92	0.0556
18.92	0.0556
18.92	0.0556
18.93	0.0556
18.93	0.0556
18.93	0.0556
18.93	0.0556
18.93	0.0556
18.94	0.0556
18.94	0.0556
18.94	0.0556
18.94	0.0556
18.94	0.0556
18.95	0.0556
18.95	0.0556
18.95	0.0556
18.95	0.0556
18.96	0.0556
18.96	0.0556
18.96	0.0556
18.96	0.0556
18.96	0.0556
18.97	0.0556
18.97	0.0556
18.97	0.0556
18.97	0.0556
18.97	0.0556
18.98	0.0556
18.98	0.0556
18.98	0.0556
18.98	0.0556
18.98	0.0556
18.99	0.0556
18.99	0.0556
18.99	0.0556
18.99	0.0556
18.99	0.0556
19	0.0556
19	0.0556
19	0.0556
19	0.0556
19.01	0.0556
19.01	0.0556
19.01	0.0556
19.01	0.0556
19.01	0.0556
19.02	0.0556
19.02	0.059
19.02	0.0625
19.02	0.0625
19.02	0.0625
19.03	0.0625
19.03	0.0625
19.03	0.0625
19.03	0.0625
19.03	0.0625
19.04	0.0625
19.04	0.0625
19.04	0.0625
19.04	0.0625
19.04	0.0625
19.05	0.0625
19.05	0.0625
19.05	0.0625
19.05	0.0625
19.06	0.0625
19.06	0.0625
19.06	0.0625
19.06	0.0625
19.06	0.0625
19.07	0.0625
19.07	0.0625
19.07	0.0625
19.07	0.0625
19.07	0.0625
19.08	0.066
19.08	0.0694
19.08	0.0694
19.08	0.0694
19.08	0.0694
19.09	0.0694
19.09	0.0694
19.09	0.0694
19.09	0.0694
19.09	0.0694
19.1	0.0694
19.1	0.0694
19.1	0.0694
19.1	0.0694
19.11	0.0694
19.11	0.0694
19.11	0.0694
19.11	0.0694
19.11	0.0694
19.12	0.0694
19.12	0.0694
19.12	0.0694
19.12	0.0694
19.12	0.0694
19.13	0.0694
19.13	0.0694
19.13	0.0694
19.13	0.0694
19.13	0.0694
19.14	0.0694
19.14	0.0694
19.14	0.0694
19.14	0.0694
19.14	0.0694
19.15	0.0694
19.15	0.0694
19.15	0.0694
19.15	0.0694
19.16	0.0694
19.16	0.0694
19.16	0.0694
19.16	0.0694
19.16	0.0694
19.17	0.0694
19.17	0.0694
19.17	0.0729
19.17	0.0764
19.17	0.0764
19.18	0.0764
19.18	0.0764
19.18	0.0764
19.18	0.0764
19.18	0.0764
19.19	0.0764
19.19	0.0764
19.19	0.0764
19.19	0.0764
19.19	0.0764
19.2	0.0764
19.2	0.0764
19.2	0.0764
19.2	0.0764
19.21	0.0799
19.21	0.0833
19.21	0.0833
19.21	0.0833
19.21	0.0833
19.22	0.0833
19.22	0.0833
19.22	0.0833
19.22	0.0833
19.22	0.0833
19.23	0.0833
19.23	0.0833
19.23	0.0833
19.23	0.0833
19.23	0.0833
19.24	0.0833
19.24	0.0833
19.24	0.0833
19.24	0.0833
19.24	0.0833
19.25	0.0833
19.25	0.0833
19.25	0.0833
19.25	0.0868
19.26	0.0903
19.26	0.0903
19.26	0.0903
19.26	0.0903
19.26	0.0903
19.27	0.0903
19.27	0.0903
19.27	0.0903
19.27	0.0903
19.27	0.0903
19.28	0.0903
19.28	0.0903
19.28	0.0903
19.28	0.0938
19.28	0.0972
19.29	0.0972
19.29	0.0972
19.29	0.0972
19.29	0.0972
19.29	0.0972
19.3	0.0972
19.3	0.0972
19.3	0.0972
19.3	0.0972
19.31	0.0972
19.31	0.1007
19.31	0.1042
19.31	0.1042
19.31	0.1042
19.32	0.1042
19.32	0.1042
19.32	0.1042
19.32	0.1042
19.32	0.1042
19.33	0.1042
19.33	0.1042
19.33	0.1042
19.33	0.1042
19.33	0.1042
19.34	0.1042
19.34	0.1042
19.34	0.1042
19.34	0.1042
19.34	0.1076
19.35	0.1111
19.35	0.1111
19.35	0.1111
19.35	0.1111
19.36	0.1111
19.36	0.1111
19.36	0.1111
19.36	0.1111
19.36	0.1111
19.37	0.1111
19.37	0.1111
19.37	0.1111
19.37	0.1111
19.37	0.1111
19.38	0.1111
19.38	0.1111
19.38	0.1111
19.38	0.1111
19.38	0.1111
19.39	0.1111
19.39	0.1076
19.39	0.1042
19.39	0.1042
19.39	0.1042
19.4	0.1042
19.4	0.1042
19.4	0.1042
19.4	0.1042
19.41	0.1042
19.41	0.1042
19.41	0.1042
19.41	0.1042
19.41	0.1042
19.42	0.1042
19.42	0.1042
19.42	0.1042
19.42	0.1042
19.42	0.1042
19.43	0.1042
19.43	0.1042
19.43	0.1042
19.43	0.1042
19.43	0.1042
19.44	0.1042
19.44	0.1042
19.44	0.1042
19.44	0.1042
19.44	0.1042
19.45	0.1042
19.45	0.1042
19.45	0.1042
19.45	0.1042
19.46	0.1042
19.46	0.1042
19.46	0.1042
19.46	0.1042
19.46	0.1007
19.47	0.0972
19.47	0.0972
19.47	0.0972
19.47	0.0972
19.47	0.0972
19.48	0.0972
19.48	0.0972
19.48	0.0938
19.48	0.0903
19.48	0.0903
19.49	0.0903
19.49	0.0903
19.49	0.0903
19.49	0.0903
19.49	0.0903
19.5	0.0903
19.5	0.0903
19.5	0.0903
19.5	0.0903
19.51	0.0903
19.51	0.0903
19.51	0.0903
19.51	0.0903
19.51	0.0903
19.52	0.0903
19.52	0.0903
19.52	0.0903
19.52	0.0903
19.52	0.0903
19.53	0.0868
19.53	0.0833
19.53	0.0833
19.53	0.0833
19.53	0.0833
19.54	0.0833
19.54	0.0833
19.54	0.0833
19.54	0.0833
19.54	0.0833
19.55	0.0833
19.55	0.0799
19.55	0.0764
19.55	0.0764
19.56	0.0764
19.56	0.0764
19.56	0.0764
19.56	0.0764
19.56	0.0764
19.57	0.0764
19.57	0.0764
19.57	0.0729
19.57	0.0694
19.57	0.0694
19.58	0.0694
19.58	0.0694
19.58	0.0694
19.58	0.0694
19.58	0.066
19.59	0.0625
19.59	0.0625
19.59	0.0625
19.59	0.0625
19.59	0.0625
19.6	0.0625
19.6	0.0625
19.6	0.0625
19.6	0.0625
19.61	0.0625
19.61	0.0625
19.61	0.0625
19.61	0.0625
19.61	0.0625
19.62	0.0625
19.62	0.0625
19.62	0.059
19.62	0.0556
19.62	0.0556
19.63	0.0556
19.63	0.0556
19.63	0.0556
19.63	0.0556
19.63	0.0556
19.64	0.0556
19.64	0.0556
19.64	0.0556
19.64	0.0521
19.64	0.0521
19.65	0.0521
19.65	0.0521
19.65	0.0486
19.65	0.0486
19.66	0.0486
19.66	0.0486
19.66	0.0486
19.66	0.0486
19.66	0.0486
19.67	0.0486
19.67	0.0486
19.67	0.0486
19.67	0.0486
19.67	0.0486
19.68	0.0486
19.68	0.0486
19.68	0.0486
19.68	0.0486
19.68	0.0486
19.69	0.0486
19.69	0.0486
19.69	0.0486
19.69	0.0486
19.69	0.0486
19.7	0.0486
19.7	0.0486
19.7	0.0486
19.7	0.0486
19.71	0.0486
19.71	0.0486
19.71	0.0486
19.71	0.0486
19.71	0.0486
19.72	0.0486
19.72	0.0486
19.72	0.0486
19.72	0.0486
19.72	0.0486
19.73	0.0486
19.73	0.0486
19.73	0.0486
19.73	0.0486
19.73	0.0486
19.74	0.0486
19.74	0.0486
19.74	0.0486
19.74	0.0486
19.74	0.0486
19.75	0.0486
19.75	0.0486
19.75	0.0486
19.75	0.0486
19.76	0.0486
19.76	0.0486
19.76	0.0486
19.76	0.0486
19.76	0.0486
19.77	0.0486
19.77	0.0486
19.77	0.0486
19.77	0.0486
19.77	0.0486
19.78	0.0486
19.78	0.0486
19.78	0.0486
19.78	0.0486
19.78	0.0486
19.79	0.0486
19.79	0.0486
19.79	0.0486
19.79	0.0486
19.79	0.0486
19.8	0.0486
19.8	0.0486
19.8	0.0486
19.8	0.0486
19.81	0.0486
19.81	0.0486
19.81	0.0486
19.81	0.0486
19.81	0.0486
19.82	0.0486
19.82	0.0486
19.82	0.0486
19.82	0.0486
19.82	0.0486
19.83	0.0486
19.83	0.0486
19.83	0.0486
19.83	0.0486
19.83	0.0486
19.84	0.0486
19.84	0.0486
19.84	0.0486
19.84	0.0486
19.84	0.0521
19.85	0.0556
19.85	0.0556
19.85	0.0556
19.85	0.0556
19.86	0.0556
19.86	0.0556
19.86	0.0556
19.86	0.0556
19.86	0.0556
19.87	0.0556
19.87	0.0556
19.87	0.0556
19.87	0.0556
19.87	0.0556
19.88	0.0556
19.88	0.0556
19.88	0.0556
19.88	0.0556
19.88	0.0556
19.89	0.0556
19.89	0.0556
19.89	0.0556
19.89	0.0556
19.89	0.0556
19.9	0.059
19.9	0.0625
19.9	0.0625
19.9	0.0625
19.91	0.0625
19.91	0.0625
19.91	0.0625
19.91	0.0625
19.91	0.0625
19.92	0.0625
19.92	0.0625
19.92	0.0625
19.92	0.0625
19.92	0.0625
19.93	0.0625
19.93	0.0625
19.93	0.0625
19.93	0.0625
19.93	0.0625
19.94	0.0625
19.94	0.0625
19.94	0.066
19.94	0.0694
19.94	0.0694
19.95	0.0694
19.95	0.0694
19.95	0.0694
19.95	0.0694
19.96	0.0694
19.96	0.0694
19.96	0.0694
19.96	0.0694
19.96	0.0694
19.97	0.0694
19.97	0.0694
19.97	0.0694
19.97	0.0694
19.97	0.0694
19.98	0.0694
19.98	0.0729
19.98	0.0764
19.98	0.0764
19.98	0.0764
19.99	0.0764
19.99	0.0764
19.99	0.0764
19.99	0.0764
19.99	0.0764
20	0.0764
20	0.0764
20	0.0764
20	0.0764
20.01	0.0764
20.01	0.0764
20.01	0.0764
20.01	0.0799
20.01	0.0799
20.02	0.0833
20.02	0.0833
20.02	0.0833
20.02	0.0833
20.02	0.0833
20.03	0.0833
20.03	0.0833
20.03	0.0868
20.03	0.0903
20.03	0.0903
20.04	0.0903
20.04	0.0903
20.04	0.0903
20.04	0.0903
20.04	0.0938
20.05	0.0972
20.05	0.0972
20.05	0.0972
20.05	0.0972
20.06	0.0972
20.06	0.0972
20.06	0.0972
20.06	0.0972
20.06	0.0972
20.07	0.0972
20.07	0.0972
20.07	0.0972
20.07	0.1007
20.07	0.1042
20.08	0.1042
20.08	0.1042
20.08	0.1042
20.08	0.1042
20.08	0.1042
20.09	0.1042
20.09	0.1042
20.09	0.1042
20.09	0.1042
20.09	0.1042
20.1	0.1042
20.1	0.1042
20.1	0.1042
20.1	0.1042
20.11	0.1042
20.11	0.1042
20.11	0.1042
20.11	0.1042
20.11	0.1042
20.12	0.1042
20.12	0.1042
20.12	0.1042
20.12	0.1042
20.12	0.1042
20.13	0.1042
20.13	0.1042
20.13	0.1042
20.13	0.1042
20.13	0.1042
20.14	0.1042
20.14	0.1042
20.14	0.1042
20.14	0.1042
20.14	0.1042
20.15	0.1042
20.15	0.1042
20.15	0.1042
20.15	0.1042
20.16	0.1042
20.16	0.1042
20.16	0.1042
20.16	0.1042
20.16	0.1042
20.17	0.1042
20.17	0.1042
20.17	0.1042
20.17	0.1042
20.17	0.1042
20.18	0.1042
20.18	0.1042
20.18	0.1042
20.18	0.1042
20.18	0.1042
20.19	0.1042
20.19	0.1042
20.19	0.1042
20.19	0.1042
20.19	0.1042
20.2	0.1042
20.2	0.1042
20.2	0.1042
20.2	0.1042
20.21	0.1042
20.21	0.1042
20.21	0.1042
20.21	0.1042
20.21	0.1042
20.22	0.1042
20.22	0.1042
20.22	0.1042
20.22	0.1042
20.22	0.1042
20.23	0.1042
20.23	0.1042
20.23	0.1042
20.23	0.1042
20.23	0.1042
20.24	0.1042
20.24	0.1042
20.24	0.1042
20.24	0.1042
20.24	0.1042
20.25	0.1042
20.25	0.1042
20.25	0.1042
20.25	0.1042
20.26	0.1042
20.26	0.1042
20.26	0.1042
20.26	0.1042
20.26	0.1042
20.27	0.1042
20.27	0.1042
20.27	0.1042
20.27	0.1042
20.27	0.1042
20.28	0.1042
20.28	0.1042
20.28	0.1042
20.28	0.1042
20.28	0.1042
20.29	0.1042
20.29	0.1042
20.29	0.1042
20.29	0.1042
20.29	0.1042
20.3	0.1042
20.3	0.1042
20.3	0.1042
20.3	0.1042
20.31	0.1042
20.31	0.1042
20.31	0.1042
20.31	0.1042
20.31	0.1042
20.32	0.1042
20.32	0.1042
20.32	0.1042
20.32	0.1042
20.32	0.1042
20.33	0.1042
20.33	0.1042
20.33	0.1042
20.33	0.1042
20.33	0.1042
20.34	0.1042
20.34	0.1042
20.34	0.1042
20.34	0.1042
20.34	0.1042
20.35	0.1042
20.35	0.1042
20.35	0.1042
20.35	0.1042
20.36	0.1042
20.36	0.1042
20.36	0.1042
20.36	0.1007
20.36	0.0972
20.37	0.0972
20.37	0.0972
20.37	0.0972
20.37	0.0972
20.37	0.0972
20.38	0.0972
20.38	0.0972
20.38	0.0972
20.38	0.0972
20.38	0.0972
20.39	0.0972
20.39	0.0972
20.39	0.0972
20.39	0.0938
20.39	0.0938
20.4	0.0903
20.4	0.0903
20.4	0.0903
20.4	0.0903
20.41	0.0903
20.41	0.0903
20.41	0.0903
20.41	0.0903
20.41	0.0903
20.42	0.0903
20.42	0.0938
20.42	0.0972
20.42	0.0972
20.42	0.0972
20.43	0.0972
20.43	0.0972
20.43	0.0972
20.43	0.0972
20.43	0.0972
20.44	0.0972
20.44	0.0972
20.44	0.0972
20.44	0.1007
20.44	0.1042
20.45	0.1042
20.45	0.1042
20.45	0.1042
20.45	0.1042
20.46	0.1042
20.46	0.1042
20.46	0.1042
20.46	0.1076
20.46	0.1111
20.47	0.1111
20.47	0.1111
20.47	0.1111
20.47	0.1111
20.47	0.1111
20.48	0.1146
20.48	0.1181
20.48	0.1181
20.48	0.1181
20.48	0.1181
20.49	0.1181
20.49	0.1181
20.49	0.1181
20.49	0.1181
20.49	0.1181
20.5	0.1181
20.5	0.1181
20.5	0.1181
20.5	0.1215
20.51	0.125
20.51	0.125
20.51	0.125
20.51	0.125
20.51	0.125
20.52	0.125
20.52	0.125
20.52	0.125
20.52	0.125
20.52	0.125
20.53	0.125
20.53	0.125
20.53	0.1285
20.53	0.1285
20.53	0.1285
20.54	0.1285
20.54	0.1285
20.54	0.1285
20.54	0.1285
20.54	0.1285
20.55	0.1285
20.55	0.1285
20.55	0.1285
20.55	0.1285
20.56	0.1285
20.56	0.1285
20.56	0.1319
20.56	0.1319
20.56	0.1319
20.57	0.1319
20.57	0.1319
20.57	0.1319
20.57	0.1354
20.57	0.1389
20.58	0.1389
20.58	0.1389
20.58	0.1389
20.58	0.1389
20.58	0.1389
20.59	0.1389
20.59	0.1389
20.59	0.1389
20.59	0.1389
20.59	0.1389
20.6	0.1389
20.6	0.1389
20.6	0.1389
20.6	0.1389
20.61	0.1389
20.61	0.1389
20.61	0.1389
20.61	0.1389
20.61	0.1389
20.62	0.1389
20.62	0.1389
20.62	0.1424
20.62	0.1424
20.62	0.1424
20.63	0.1458
20.63	0.1458
20.63	0.1458
20.63	0.1458
20.63	0.1458
20.64	0.1458
20.64	0.1458
20.64	0.1458
20.64	0.1458
20.64	0.1458
20.65	0.1458
20.65	0.1458
20.65	0.1458
20.65	0.1458
20.66	0.1458
20.66	0.1458
20.66	0.1458
20.66	0.1458
20.66	0.1458
20.67	0.1458
20.67	0.1458
20.67	0.1458
20.67	0.1458
20.67	0.1458
20.68	0.1458
20.68	0.1458
20.68	0.1458
20.68	0.1458
20.68	0.1458
20.69	0.1458
20.69	0.1458
20.69	0.1458
20.69	0.1458
20.69	0.1458
20.7	0.1458
20.7	0.1458
20.7	0.1458
20.7	0.1458
20.71	0.1458
20.71	0.1458
20.71	0.1458
20.71	0.1458
20.71	0.1458
20.72	0.1458
20.72	0.1458
20.72	0.1458
20.72	0.1458
20.72	0.1458
20.73	0.1458
20.73	0.1458
20.73	0.1458
20.73	0.1458
20.73	0.1458
20.74	0.1458
20.74	0.1458
20.74	0.1458
20.74	0.1458
20.74	0.1458
20.75	0.1458
20.75	0.1458
20.75	0.1458
20.75	0.1458
20.76	0.1458
20.76	0.1458
20.76	0.1458
20.76	0.1458
20.76	0.1458
20.77	0.1458
20.77	0.1458
20.77	0.1458
20.77	0.1458
20.77	0.1458
20.78	0.1458
20.78	0.1458
20.78	0.1458
20.78	0.1458
20.78	0.1458
20.79	0.1458
20.79	0.1458
20.79	0.1458
20.79	0.1458
20.79	0.1458
20.8	0.1458
20.8	0.1458
20.8	0.1458
20.8	0.1458
20.81	0.1458
20.81	0.1458
20.81	0.1458
20.81	0.1458
20.81	0.1458
20.82	0.1458
20.82	0.1458
20.82	0.1458
20.82	0.1458
20.82	0.1458
20.83	0.1458
20.83	0.1458
20.83	0.1458
20.83	0.1458
20.83	0.1458
20.84	0.1458
20.84	0.1458
20.84	0.1458
20.84	0.1458
20.84	0.1458
20.85	0.1458
20.85	0.1458
20.85	0.1458
20.85	0.1458
20.86	0.1458
20.86	0.1458
20.86	0.1458
20.86	0.1458
20.86	0.1458
20.87	0.1458
20.87	0.1458
20.87	0.1458
20.87	0.1458
20.87	0.1458
20.88	0.1458
20.88	0.1458
20.88	0.1458
20.88	0.1458
20.88	0.1458
20.89	0.1458
20.89	0.1458
20.89	0.1458
20.89	0.1458
20.89	0.1458
20.9	0.1458
20.9	0.1458
20.9	0.1458
20.9	0.1458
20.91	0.1458
20.91	0.1458
20.91	0.1458
20.91	0.1458
20.91	0.1458
20.92	0.1458
20.92	0.1458
20.92	0.1458
20.92	0.1458
20.92	0.1458
20.93	0.1458
20.93	0.1458
20.93	0.1458
20.93	0.1458
20.93	0.1458
20.94	0.1458
20.94	0.1458
20.94	0.1458
20.94	0.1458
20.94	0.1458
20.95	0.1458
20.95	0.1458
20.95	0.1458
20.95	0.1458
20.96	0.1458
20.96	0.1458
20.96	0.1458
20.96	0.1458
20.96	0.1424
20.97	0.1389
20.97	0.1389
20.97	0.1389
20.97	0.1389
20.97	0.1389
20.98	0.1389
20.98	0.1389
20.98	0.1389
20.98	0.1389
20.98	0.1389
20.99	0.1389
20.99	0.1389
20.99	0.1354
20.99	0.1319
20.99	0.1319
21	0.1319
21	0.1319
21	0.1319
21	0.1319
21.01	0.1285
21.01	0.125
21.01	0.125
21.01	0.125
21.01	0.125
21.02	0.125
21.02	0.125
21.02	0.125
21.02	0.125
21.02	0.125
21.03	0.125
21.03	0.1215
21.03	0.1181
21.03	0.1181
21.03	0.1181
21.04	0.1181
21.04	0.1181
21.04	0.1181
21.04	0.1181
21.04	0.1181
21.05	0.1146
21.05	0.1111
21.05	0.1111
21.05	0.1111
21.06	0.1111
21.06	0.1111
21.06	0.1111
21.06	0.1111
21.06	0.1111
21.07	0.1111
21.07	0.1111
21.07	0.1111
21.07	0.1111
21.07	0.1111
21.08	0.1111
21.08	0.1111
21.08	0.1076
21.08	0.1042
21.08	0.1042
21.09	0.1042
21.09	0.1042
21.09	0.1042
21.09	0.1042
21.09	0.1042
21.1	0.1042
21.1	0.1042
21.1	0.1042
21.1	0.1042
21.11	0.1042
21.11	0.1042
21.11	0.1042
21.11	0.1042
21.11	0.1042
21.12	0.1042
21.12	0.1007
21.12	0.0972
21.12	0.0972
21.12	0.0972
21.13	0.0972
21.13	0.0972
21.13	0.0972
21.13	0.0972
21.13	0.0972
21.14	0.0972
21.14	0.0972
21.14	0.0972
21.14	0.0972
21.14	0.0972
21.15	0.0972
21.15	0.0972
21.15	0.0972
21.15	0.0972
21.16	0.0972
21.16	0.0972
21.16	0.0972
21.16	0.0972
21.16	0.0972
21.17	0.0972
21.17	0.0972
21.17	0.0972
21.17	0.0972
21.17	0.0938
21.18	0.0903
21.18	0.0903
21.18	0.0903
21.18	0.0903
21.18	0.0903
21.19	0.0903
21.19	0.0903
21.19	0.0903
21.19	0.0903
21.19	0.0903
21.2	0.0903
21.2	0.0903
21.2	0.0903
21.2	0.0903
21.21	0.0903
21.21	0.0903
21.21	0.0903
21.21	0.0903
21.21	0.0903
21.22	0.0903
21.22	0.0903
21.22	0.0903
21.22	0.0903
21.22	0.0903
21.23	0.0903
21.23	0.0903
21.23	0.0903
21.23	0.0903
21.23	0.0903
21.24	0.0903
21.24	0.0903
21.24	0.0868
21.24	0.0833
21.24	0.0833
21.25	0.0833
21.25	0.0833
21.25	0.0833
21.25	0.0833
21.26	0.0833
21.26	0.0833
21.26	0.0833
21.26	0.0833
21.26	0.0833
21.27	0.0833
21.27	0.0833
21.27	0.0833
21.27	0.0833
21.27	0.0833
21.28	0.0833
21.28	0.0833
21.28	0.0833
21.28	0.0833
21.28	0.0833
21.29	0.0833
21.29	0.0833
21.29	0.0833
21.29	0.0833
21.29	0.0833
21.3	0.0833
21.3	0.0833
21.3	0.0833
21.3	0.0833
21.31	0.0833
21.31	0.0833
21.31	0.0833
21.31	0.0833
21.31	0.0833
21.32	0.0833
21.32	0.0833
21.32	0.0833
21.32	0.0799
21.32	0.0764
21.33	0.0764
21.33	0.0764
21.33	0.0764
21.33	0.0764
21.33	0.0764
21.34	0.0764
21.34	0.0764
21.34	0.0764
21.34	0.0764
21.34	0.0764
21.35	0.0764
21.35	0.0764
21.35	0.0764
21.35	0.0764
21.36	0.0764
21.36	0.0764
21.36	0.0764
21.36	0.0764
21.36	0.0764
21.37	0.0764
21.37	0.0764
21.37	0.0764
21.37	0.0764
21.37	0.0764
21.38	0.0764
21.38	0.0764
21.38	0.0764
21.38	0.0764
21.38	0.0764
21.39	0.0764
21.39	0.0764
21.39	0.0764
21.39	0.0764
21.39	0.0764
21.4	0.0764
21.4	0.0764
21.4	0.0764
21.4	0.0764
21.41	0.0764
21.41	0.0764
21.41	0.0764
21.41	0.0764
21.41	0.0764
21.42	0.0764
21.42	0.0764
21.42	0.0764
21.42	0.0764
21.42	0.0764
21.43	0.0764
21.43	0.0764
21.43	0.0764
21.43	0.0764
21.43	0.0764
21.44	0.0764
21.44	0.0764
21.44	0.0764
21.44	0.0764
21.44	0.0764
21.45	0.0764
21.45	0.0764
21.45	0.0764
21.45	0.0764
21.46	0.0764
21.46	0.0764
21.46	0.0764
21.46	0.0764
21.46	0.0764
21.47	0.0764
21.47	0.0764
21.47	0.0764
21.47	0.0764
21.47	0.0764
21.48	0.0764
21.48	0.0764
21.48	0.0764
21.48	0.0764
21.48	0.0764
21.49	0.0764
21.49	0.0764
21.49	0.0764
21.49	0.0764
21.49	0.0764
21.5	0.0764
21.5	0.0764
21.5	0.0764
21.5	0.0764
21.51	0.0764
21.51	0.0764
21.51	0.0764
21.51	0.0764
21.51	0.0764
21.52	0.0764
21.52	0.0764
21.52	0.0764
21.52	0.0764
21.52	0.0764
21.53	0.0764
21.53	0.0764
21.53	0.0764
21.53	0.0764
21.53	0.0764
21.54	0.0764
21.54	0.0764
21.54	0.0764
21.54	0.0764
21.54	0.0764
21.55	0.0764
21.55	0.0764
21.55	0.0764
21.55	0.0764
21.56	0.0764
21.56	0.0764
21.56	0.0764
21.56	0.0764
21.56	0.0764
21.57	0.0764
21.57	0.0764
21.57	0.0764
21.57	0.0764
21.57	0.0764
21.58	0.0764
21.58	0.0764
21.58	0.0764
21.58	0.0764
21.58	0.0764
21.59	0.0764
21.59	0.0764
21.59	0.0764
21.59	0.0764
21.59	0.0764
21.6	0.0764
21.6	0.0764
21.6	0.0764
21.6	0.0764
21.61	0.0764
21.61	0.0764
21.61	0.0764
21.61	0.0764
21.61	0.0764
21.62	0.0764
21.62	0.0764
21.62	0.0764
21.62	0.0764
21.62	0.0764
21.63	0.0764
21.63	0.0764
21.63	0.0764
21.63	0.0764
21.63	0.0764
21.64	0.0764
21.64	0.0764
21.64	0.0764
21.64	0.0764
21.64	0.0764
21.65	0.0764
21.65	0.0764
21.65	0.0764
21.65	0.0764
21.66	0.0764
21.66	0.0764
21.66	0.0764
21.66	0.0764
21.66	0.0764
21.67	0.0764
21.67	0.0764
21.67	0.0764
21.67	0.0764
21.67	0.0764
21.68	0.0764
21.68	0.0764
21.68	0.0764
21.68	0.0764
21.68	0.0764
21.69	0.0764
21.69	0.0764
21.69	0.0764
21.69	0.0764
21.69	0.0764
21.7	0.0764
21.7	0.0764
21.7	0.0764
21.7	0.0764
21.71	0.0764
21.71	0.0764
21.71	0.0764
21.71	0.0764
21.71	0.0764
21.72	0.0764
21.72	0.0764
21.72	0.0764
21.72	0.0764
21.72	0.0764
21.73	0.0764
21.73	0.0764
21.73	0.0764
21.73	0.0764
21.73	0.0764
21.74	0.0764
21.74	0.0764
21.74	0.0764
21.74	0.0764
21.74	0.0764
21.75	0.0764
21.75	0.0764
21.75	0.0764
21.75	0.0764
21.76	0.0764
21.76	0.0764
21.76	0.0764
21.76	0.0799
21.76	0.0833
21.77	0.0833
21.77	0.0833
21.77	0.0833
21.77	0.0833
21.77	0.0833
21.78	0.0833
21.78	0.0833
21.78	0.0833
21.78	0.0833
21.78	0.0833
21.79	0.0833
21.79	0.0833
21.79	0.0833
21.79	0.0833
21.79	0.0833
21.8	0.0833
21.8	0.0833
21.8	0.0833
21.8	0.0833
21.81	0.0833
21.81	0.0833
21.81	0.0833
21.81	0.0833
21.81	0.0833
21.82	0.0833
21.82	0.0833
21.82	0.0833
21.82	0.0833
21.82	0.0833
21.83	0.0833
21.83	0.0833
21.83	0.0833
21.83	0.0833
21.83	0.0833
21.84	0.0833
21.84	0.0833
21.84	0.0833
21.84	0.0833
21.84	0.0833
21.85	0.0833
21.85	0.0833
21.85	0.0833
21.85	0.0833
21.86	0.0833
21.86	0.0833
21.86	0.0833
21.86	0.0833
21.86	0.0833
21.87	0.0833
21.87	0.0833
21.87	0.0833
21.87	0.0833
21.87	0.0833
21.88	0.0833
21.88	0.0833
21.88	0.0833
21.88	0.0833
21.88	0.0833
21.89	0.0833
21.89	0.0833
21.89	0.0833
21.89	0.0833
[truncated: 19,747 more rows]

## Sheet: Table S14
Table S14: Porosity calculated from sonic velocity log using rock physics model
	Porosity	Porosity	Porosity
Depth (m)	(Assume dry fractures)	(Assume water-filled fractures)	(Assume clay-filled fractures)
18.0071	0.011	0.0265	0.0468
18.0221	0.011	0.0265	0.0468
18.0371	0.0105	0.0253	0.0445
18.0521	0.0105	0.0253	0.0445
18.0671	0.0105	0.0253	0.0445
18.0821	0.0097	0.0235	0.0411
18.0971	0.0097	0.0235	0.0411
18.1121	0.0097	0.0235	0.0411
18.1271	0.0097	0.0235	0.0411
18.1421	0.0097	0.0235	0.0411
18.1571	0.0097	0.0235	0.0411
18.1721	0.0097	0.0235	0.0411
18.1871	0.0097	0.0235	0.0411
18.2021	0.0097	0.0235	0.0411
18.2171	0.0097	0.0235	0.0411
18.2321	0.0097	0.0235	0.0411
18.2471	0.0097	0.0235	0.0411
18.2621	0.0097	0.0235	0.0411
18.2771	0.0097	0.0235	0.0411
18.2921	0.0097	0.0235	0.0411
18.3071	0.0097	0.0235	0.0411
18.3221	0.0097	0.0235	0.0411
18.3371	0.0092	0.0223	0.0388
18.3521	0.0092	0.0223	0.0388
18.3671	0.0092	0.0223	0.0388
18.3821	0.0092	0.0223	0.0388
18.3971	0.0092	0.0223	0.0388
18.4121	0.0092	0.0223	0.0388
18.4271	0.0087	0.0211	0.0365
18.4421	0.0087	0.0211	0.0365
18.4571	0.0087	0.0211	0.0365
18.4721	0.0087	0.0211	0.0365
18.4871	0.008	0.0193	0.0331
18.5021	0.008	0.0193	0.0331
18.5171	0.008	0.0193	0.0331
18.5321	0.008	0.0193	0.0331
18.5471	0.008	0.0193	0.0331
18.5621	0.008	0.0193	0.0331
18.5771	0.0074	0.018	0.0309
18.5921	0.0074	0.018	0.0309
18.6071	0.0074	0.018	0.0309
18.6221	0.0074	0.018	0.0309
18.6371	0.0069	0.0168	0.0287
18.6521	0.0069	0.0168	0.0287
18.6671	0.0069	0.0168	0.0287
18.6821	0.0069	0.0168	0.0287
18.6971	0.0069	0.0168	0.0287
18.7121	0.0069	0.0168	0.0287
18.7271	0.0069	0.0168	0.0287
18.7421	0.0069	0.0168	0.0287
18.7571	0.0069	0.0168	0.0287
18.7721	0.0069	0.0168	0.0287
18.7871	0.0074	0.018	0.0309
18.8021	0.0074	0.018	0.0309
18.8171	0.0074	0.018	0.0309
18.8321	0.008	0.0193	0.0331
18.8471	0.008	0.0193	0.0331
18.8621	0.008	0.0193	0.0331
18.8771	0.0087	0.0211	0.0365
18.8921	0.0087	0.0211	0.0365
18.9071	0.0087	0.0211	0.0365
18.9221	0.0087	0.0211	0.0365
18.9371	0.0097	0.0235	0.0411
18.9521	0.0097	0.0235	0.0411
18.9671	0.0097	0.0235	0.0411
18.9821	0.0097	0.0235	0.0411
18.9971	0.0097	0.0235	0.0411
19.0121	0.0097	0.0235	0.0411
19.0271	0.0097	0.0235	0.0411
19.0421	0.0097	0.0235	0.0411
19.0571	0.0097	0.0235	0.0411
19.0721	0.0097	0.0235	0.0411
19.0871	0.0097	0.0235	0.0411
19.1021	0.0097	0.0235	0.0411
19.1171	0.0097	0.0235	0.0411
19.1321	0.0097	0.0235	0.0411
19.1471	0.0097	0.0235	0.0411
19.1621	0.0097	0.0235	0.0411
19.1771	0.0097	0.0235	0.0411
19.1921	0.0097	0.0235	0.0411
19.2071	0.0097	0.0235	0.0411
19.2221	0.0097	0.0235	0.0411
19.2371	0.0097	0.0235	0.0411
19.2521	0.0097	0.0235	0.0411
19.2671	0.0097	0.0235	0.0411
19.2821	0.0097	0.0235	0.0411
19.2971	0.0097	0.0235	0.0411
19.3121	0.0097	0.0235	0.0411
19.3271	0.008	0.0193	0.0331
19.3421	0.008	0.0193	0.0331
19.3571	0.008	0.0193	0.0331
19.3721	0.008	0.0193	0.0331
19.3871	0.0074	0.018	0.0309
19.4021	0.0074	0.018	0.0309
19.4171	0.0074	0.018	0.0309
19.4321	0.0069	0.0168	0.0287
19.4471	0.0069	0.0168	0.0287
19.4621	0.0069	0.0168	0.0287
19.4771	0.0062	0.015	0.0254
19.4921	0.0062	0.015	0.0254
19.5071	0.0062	0.015	0.0254
19.5221	0.0062	0.015	0.0254
19.5371	0.0062	0.015	0.0254
19.5521	0.0062	0.015	0.0254
19.5671	0.0062	0.015	0.0254
19.5821	0.0057	0.0138	0.0232
19.5971	0.0057	0.0138	0.0232
19.6121	0.0057	0.0138	0.0232
19.6271	0.0057	0.0138	0.0232
19.6421	0.0057	0.0138	0.0232
19.6571	0.0057	0.0138	0.0232
19.6721	0.0057	0.0138	0.0232
19.6871	0.0057	0.0138	0.0232
19.7021	0.0057	0.0138	0.0232
19.7171	0.0057	0.0138	0.0232
19.7321	0.0062	0.015	0.0254
19.7471	0.0062	0.015	0.0254
19.7621	0.0062	0.015	0.0254
19.7771	0.0062	0.015	0.0254
19.7921	0.0062	0.015	0.0254
19.8071	0.0062	0.015	0.0254
19.8221	0.0062	0.015	0.0254
19.8371	0.0062	0.015	0.0254
19.8521	0.0062	0.015	0.0254
19.8671	0.0062	0.015	0.0254
19.8821	0.0092	0.0223	0.0388
19.8971	0.0092	0.0223	0.0388
19.9121	0.0092	0.0223	0.0388
19.9271	0.011	0.0265	0.0468
19.9421	0.011	0.0265	0.0468
19.9571	0.011	0.0265	0.0468
19.9721	0.011	0.0265	0.0468
19.9871	0.0122	0.0295	0.0527
20.0021	0.0122	0.0295	0.0527
20.0171	0.0122	0.0295	0.0527
20.0321	0.0127	0.0307	0.055
20.0471	0.0127	0.0307	0.055
20.0621	0.0127	0.0307	0.055
20.0771	0.0151	0.0367	0.067
20.0921	0.0151	0.0367	0.067
20.1071	0.0151	0.0367	0.067
20.1221	0.0151	0.0367	0.067
20.1371	0.0156	0.0379	0.0695
20.1521	0.0156	0.0379	0.0695
20.1671	0.0156	0.0379	0.0695
20.1821	0.0185	0.045	0.0844
20.1971	0.0185	0.045	0.0844
20.2121	0.0185	0.045	0.0844
20.2271	0.0194	0.0474	0.0895
20.2421	0.0194	0.0474	0.0895
20.2571	0.0194	0.0474	0.0895
20.2721	0.0194	0.0474	0.0895
20.2871	0.0201	0.0491	0.0934
20.3021	0.0201	0.0491	0.0934
20.3171	0.0201	0.0491	0.0934
20.3321	0.0206	0.0503	0.0959
20.3471	0.0206	0.0503	0.0959
20.3621	0.0206	0.0503	0.0959
20.3771	0.0206	0.0503	0.0959
20.3921	0.0206	0.0503	0.0959
20.4071	0.0206	0.0503	0.0959
20.4221	0.0206	0.0503	0.0959
20.4371	0.0206	0.0503	0.0959
20.4521	0.0206	0.0503	0.0959
20.4671	0.0206	0.0503	0.0959
20.4821	0.0173	0.042	0.0781
20.4971	0.0173	0.042	0.0781
20.5121	0.0173	0.042	0.0781
20.5271	0.0168	0.0409	0.0756
20.5421	0.0168	0.0409	0.0756
20.5571	0.0168	0.0409	0.0756
20.5721	0.0168	0.0409	0.0756
20.5871	0.0168	0.0409	0.0756
20.6021	0.0168	0.0409	0.0756
20.6171	0.0168	0.0409	0.0756
20.6321	0.0151	0.0367	0.067
20.6471	0.0151	0.0367	0.067
20.6621	0.0151	0.0367	0.067
20.6771	0.0134	0.0325	0.0586
20.6921	0.0134	0.0325	0.0586
20.7071	0.0134	0.0325	0.0586
20.7221	0.0134	0.0325	0.0586
20.7371	0.0127	0.0307	0.055
20.7521	0.0127	0.0307	0.055
20.7671	0.0127	0.0307	0.055
20.7821	0.0122	0.0295	0.0527
20.7971	0.0122	0.0295	0.0527
20.8121	0.0122	0.0295	0.0527
20.8271	0.0115	0.0277	0.0491
20.8421	0.0115	0.0277	0.0491
20.8571	0.0115	0.0277	0.0491
20.8721	0.0115	0.0277	0.0491
20.8871	0.011	0.0265	0.0468
20.9021	0.011	0.0265	0.0468
20.9171	0.011	0.0265	0.0468
20.9321	0.0105	0.0253	0.0445
20.9471	0.0105	0.0253	0.0445
20.9621	0.0105	0.0253	0.0445
20.9771	0.0105	0.0253	0.0445
20.9921	0.0105	0.0253	0.0445
21.0071	0.0105	0.0253	0.0445
21.0221	0.0105	0.0253	0.0445
21.0371	0.0105	0.0253	0.0445
21.0521	0.0105	0.0253	0.0445
21.0671	0.0105	0.0253	0.0445
21.0821	0.0097	0.0235	0.0411
21.0971	0.0097	0.0235	0.0411
21.1121	0.0097	0.0235	0.0411
21.1271	0.0092	0.0223	0.0388
21.1421	0.0092	0.0223	0.0388
21.1571	0.0092	0.0223	0.0388
21.1721	0.0092	0.0223	0.0388
21.1871	0.0092	0.0223	0.0388
21.2021	0.0092	0.0223	0.0388
21.2171	0.0092	0.0223	0.0388
21.2321	0.0092	0.0223	0.0388
21.2471	0.0092	0.0223	0.0388
21.2621	0.0092	0.0223	0.0388
21.2771	0.0092	0.0223	0.0388
21.2921	0.0092	0.0223	0.0388
21.3071	0.0092	0.0223	0.0388
21.3221	0.0092	0.0223	0.0388
21.3371	0.0092	0.0223	0.0388
21.3521	0.0092	0.0223	0.0388
21.3671	0.0092	0.0223	0.0388
21.3821	0.0092	0.0223	0.0388
21.3971	0.0092	0.0223	0.0388
21.4121	0.0092	0.0223	0.0388
21.4271	0.0092	0.0223	0.0388
21.4421	0.0092	0.0223	0.0388
21.4571	0.0092	0.0223	0.0388
21.4721	0.0092	0.0223	0.0388
21.4871	0.0092	0.0223	0.0388
21.5021	0.0092	0.0223	0.0388
21.5171	0.0092	0.0223	0.0388
21.5321	0.0092	0.0223	0.0388
21.5471	0.0092	0.0223	0.0388
21.5621	0.0092	0.0223	0.0388
21.5771	0.0092	0.0223	0.0388
21.5921	0.0092	0.0223	0.0388
21.6071	0.0092	0.0223	0.0388
21.6221	0.0092	0.0223	0.0388
21.6371	0.0092	0.0223	0.0388
21.6521	0.0092	0.0223	0.0388
21.6671	0.0092	0.0223	0.0388
21.6821	0.0092	0.0223	0.0388
21.6971	0.0092	0.0223	0.0388
21.7121	0.0092	0.0223	0.0388
21.7271	0.0097	0.0235	0.0411
21.7421	0.0097	0.0235	0.0411
21.7571	0.0097	0.0235	0.0411
21.7721	0.0097	0.0235	0.0411
21.7871	0.0097	0.0235	0.0411
21.8021	0.0097	0.0235	0.0411
21.8171	0.0097	0.0235	0.0411
21.8321	0.0105	0.0253	0.0445
21.8471	0.0105	0.0253	0.0445
21.8621	0.0105	0.0253	0.0445
21.8771	0.011	0.0265	0.0468
21.8921	0.011	0.0265	0.0468
21.9071	0.011	0.0265	0.0468
21.9221	0.011	0.0265	0.0468
21.9371	0.0127	0.0307	0.055
21.9521	0.0127	0.0307	0.055
21.9671	0.0127	0.0307	0.055
21.9821	0.0151	0.0367	0.067
21.9971	0.0151	0.0367	0.067
22.0121	0.0151	0.0367	0.067
22.0271	0.0161	0.0391	0.0719
22.0421	0.0161	0.0391	0.0719
22.0571	0.0161	0.0391	0.0719
22.0721	0.0161	0.0391	0.0719
22.0871	0.0206	0.0503	0.0959
22.1021	0.0206	0.0503	0.0959
22.1171	0.0206	0.0503	0.0959
22.1321	0.0238	0.0585	0.1144
22.1471	0.0238	0.0585	0.1144
22.1621	0.0238	0.0585	0.1144
22.1771	0.0249	0.0614	0.1212
22.1921	0.0249	0.0614	0.1212
22.2071	0.0249	0.0614	0.1212
22.2221	0.0249	0.0614	0.1212
22.2371	0.0253	0.0626	0.1239
22.2521	0.0253	0.0626	0.1239
22.2671	0.0253	0.0626	0.1239
22.2821	0.0249	0.0614	0.1212
22.2971	0.0249	0.0614	0.1212
22.3121	0.0249	0.0614	0.1212
22.3271	0.0249	0.0614	0.1212
22.3421	0.0249	0.0614	0.1212
22.3571	0.0249	0.0614	0.1212
22.3721	0.0249	0.0614	0.1212
22.3871	0.0249	0.0614	0.1212
22.4021	0.0249	0.0614	0.1212
22.4171	0.0249	0.0614	0.1212
22.4321	0.0238	0.0585	0.1144
22.4471	0.0238	0.0585	0.1144
22.4621	0.0238	0.0585	0.1144
22.4771	0.0229	0.0562	0.1091
22.4921	0.0229	0.0562	0.1091
22.5071	0.0229	0.0562	0.1091
22.5221	0.0229	0.0562	0.1091
22.5371	0.0206	0.0503	0.0959
22.5521	0.0206	0.0503	0.0959
22.5671	0.0206	0.0503	0.0959
22.5821	0.0178	0.0432	0.0806
22.5971	0.0178	0.0432	0.0806
22.6121	0.0178	0.0432	0.0806
22.6271	0.0168	0.0409	0.0756
22.6421	0.0168	0.0409	0.0756
22.6571	0.0168	0.0409	0.0756
22.6721	0.0168	0.0409	0.0756
22.6871	0.0151	0.0367	0.067
22.7021	0.0151	0.0367	0.067
22.7171	0.0151	0.0367	0.067
22.7321	0.0139	0.0337	0.061
22.7471	0.0139	0.0337	0.061
22.7621	0.0139	0.0337	0.061
22.7771	0.0127	0.0307	0.055
22.7921	0.0127	0.0307	0.055
22.8071	0.0127	0.0307	0.055
22.8221	0.0127	0.0307	0.055
22.8371	0.0127	0.0307	0.055
22.8521	0.0127	0.0307	0.055
22.8671	0.0127	0.0307	0.055
22.8821	0.0097	0.0235	0.0411
22.8971	0.0097	0.0235	0.0411
22.9121	0.0097	0.0235	0.0411
22.9271	0.0097	0.0235	0.0411
22.9421	0.0097	0.0235	0.0411
22.9571	0.0097	0.0235	0.0411
22.9721	0.0097	0.0235	0.0411
22.9871	0.0097	0.0235	0.0411
23.0021	0.0097	0.0235	0.0411
23.0171	0.0097	0.0235	0.0411
23.0321	0.0097	0.0235	0.0411
23.0471	0.0097	0.0235	0.0411
23.0621	0.0097	0.0235	0.0411
23.0771	0.0097	0.0235	0.0411
23.0921	0.0097	0.0235	0.0411
23.1071	0.0097	0.0235	0.0411
23.1221	0.0097	0.0235	0.0411
23.1371	0.0097	0.0235	0.0411
23.1521	0.0097	0.0235	0.0411
23.1671	0.0097	0.0235	0.0411
23.1821	0.0097	0.0235	0.0411
23.1971	0.0097	0.0235	0.0411
23.2121	0.0097	0.0235	0.0411
23.2271	0.0092	0.0223	0.0388
23.2421	0.0092	0.0223	0.0388
23.2571	0.0092	0.0223	0.0388
23.2721	0.0092	0.0223	0.0388
23.2871	0.0092	0.0223	0.0388
23.3021	0.0092	0.0223	0.0388
23.3171	0.0092	0.0223	0.0388
23.3321	0.0092	0.0223	0.0388
23.3471	0.0092	0.0223	0.0388
23.3621	0.0092	0.0223	0.0388
23.3771	0.0097	0.0235	0.0411
23.3921	0.0097	0.0235	0.0411
23.4071	0.0097	0.0235	0.0411
23.4221	0.0097	0.0235	0.0411
23.4371	0.0097	0.0235	0.0411
23.4521	0.0097	0.0235	0.0411
23.4671	0.0097	0.0235	0.0411
23.4821	0.0105	0.0253	0.0445
23.4971	0.0105	0.0253	0.0445
23.5121	0.0105	0.0253	0.0445
23.5271	0.0122	0.0295	0.0527
23.5421	0.0122	0.0295	0.0527
23.5571	0.0122	0.0295	0.0527
23.5721	0.0122	0.0295	0.0527
23.5871	0.0122	0.0295	0.0527
23.6021	0.0122	0.0295	0.0527
23.6171	0.0122	0.0295	0.0527
23.6321	0.0122	0.0295	0.0527
23.6471	0.0122	0.0295	0.0527
23.6621	0.0122	0.0295	0.0527
23.6771	0.0122	0.0295	0.0527
23.6921	0.0122	0.0295	0.0527
23.7071	0.0122	0.0295	0.0527
23.7221	0.0122	0.0295	0.0527
23.7371	0.0122	0.0295	0.0527
23.7521	0.0122	0.0295	0.0527
23.7671	0.0122	0.0295	0.0527
23.7821	0.0122	0.0295	0.0527
23.7971	0.0122	0.0295	0.0527
23.8121	0.0122	0.0295	0.0527
23.8271	0.0122	0.0295	0.0527
23.8421	0.0122	0.0295	0.0527
23.8571	0.0122	0.0295	0.0527
23.8721	0.0122	0.0295	0.0527
23.8871	0.0115	0.0277	0.0491
23.9021	0.0115	0.0277	0.0491
23.9171	0.0115	0.0277	0.0491
23.9321	0.011	0.0265	0.0468
23.9471	0.011	0.0265	0.0468
23.9621	0.011	0.0265	0.0468
23.9771	0.0105	0.0253	0.0445
23.9921	0.0105	0.0253	0.0445
24.0071	0.0105	0.0253	0.0445
24.0221	0.0105	0.0253	0.0445
24.0371	0.0097	0.0235	0.0411
24.0521	0.0097	0.0235	0.0411
24.0671	0.0097	0.0235	0.0411
24.0821	0.0097	0.0235	0.0411
24.0971	0.0097	0.0235	0.0411
24.1121	0.0097	0.0235	0.0411
24.1271	0.0097	0.0235	0.0411
24.1421	0.0097	0.0235	0.0411
24.1571	0.0097	0.0235	0.0411
24.1721	0.0097	0.0235	0.0411
24.1871	0.0097	0.0235	0.0411
24.2021	0.0097	0.0235	0.0411
24.2171	0.0097	0.0235	0.0411
24.2321	0.0097	0.0235	0.0411
24.2471	0.0097	0.0235	0.0411
24.2621	0.0097	0.0235	0.0411
24.2771	0.0097	0.0235	0.0411
24.2921	0.0097	0.0235	0.0411
24.3071	0.0097	0.0235	0.0411
24.3221	0.0097	0.0235	0.0411
24.3371	0.0097	0.0235	0.0411
24.3521	0.0097	0.0235	0.0411
24.3671	0.0097	0.0235	0.0411
24.3821	0.0092	0.0223	0.0388
24.3971	0.0092	0.0223	0.0388
24.4121	0.0092	0.0223	0.0388
24.4271	0.0092	0.0223	0.0388
24.4421	0.0092	0.0223	0.0388
24.4571	0.0092	0.0223	0.0388
24.4721	0.0092	0.0223	0.0388
24.4871	0.0092	0.0223	0.0388
24.5021	0.0092	0.0223	0.0388
24.5171	0.0092	0.0223	0.0388
24.5321	0.0092	0.0223	0.0388
24.5471	0.0092	0.0223	0.0388
24.5621	0.0092	0.0223	0.0388
24.5771	0.0092	0.0223	0.0388
24.5921	0.0092	0.0223	0.0388
24.6071	0.0092	0.0223	0.0388
24.6221	0.0092	0.0223	0.0388
24.6371	0.0092	0.0223	0.0388
24.6521	0.0092	0.0223	0.0388
24.6671	0.0092	0.0223	0.0388
24.6821	0.0092	0.0223	0.0388
24.6971	0.0092	0.0223	0.0388
24.7121	0.0092	0.0223	0.0388
24.7271	0.0092	0.0223	0.0388
24.7421	0.0092	0.0223	0.0388
24.7571	0.0092	0.0223	0.0388
24.7721	0.0092	0.0223	0.0388
24.7871	0.0097	0.0235	0.0411
24.8021	0.0097	0.0235	0.0411
24.8171	0.0097	0.0235	0.0411
24.8321	0.0105	0.0253	0.0445
24.8471	0.0105	0.0253	0.0445
24.8621	0.0105	0.0253	0.0445
24.8771	0.011	0.0265	0.0468
24.8921	0.011	0.0265	0.0468
24.9071	0.011	0.0265	0.0468
24.9221	0.011	0.0265	0.0468
24.9371	0.011	0.0265	0.0468
24.9521	0.011	0.0265	0.0468
24.9671	0.011	0.0265	0.0468
24.9821	0.011	0.0265	0.0468
24.9971	0.011	0.0265	0.0468
25.0121	0.011	0.0265	0.0468
25.0271	0.011	0.0265	0.0468
25.0421	0.011	0.0265	0.0468
25.0571	0.011	0.0265	0.0468
25.0721	0.011	0.0265	0.0468
25.0871	0.011	0.0265	0.0468
25.1021	0.011	0.0265	0.0468
25.1171	0.011	0.0265	0.0468
25.1321	0.011	0.0265	0.0468
25.1471	0.011	0.0265	0.0468
25.1621	0.011	0.0265	0.0468
25.1771	0.011	0.0265	0.0468
25.1921	0.011	0.0265	0.0468
25.2071	0.011	0.0265	0.0468
25.2221	0.011	0.0265	0.0468
25.2371	0.011	0.0265	0.0468
25.2521	0.011	0.0265	0.0468
25.2671	0.011	0.0265	0.0468
25.2821	0.011	0.0265	0.0468
25.2971	0.011	0.0265	0.0468
25.3121	0.011	0.0265	0.0468
25.3271	0.011	0.0265	0.0468
25.3421	0.011	0.0265	0.0468
25.3571	0.011	0.0265	0.0468
25.3721	0.011	0.0265	0.0468
25.3871	0.011	0.0265	0.0468
25.4021	0.011	0.0265	0.0468
25.4171	0.011	0.0265	0.0468
25.4321	0.0105	0.0253	0.0445
25.4471	0.0105	0.0253	0.0445
25.4621	0.0105	0.0253	0.0445
25.4771	0.0105	0.0253	0.0445
25.4921	0.0105	0.0253	0.0445
25.5071	0.0105	0.0253	0.0445
25.5221	0.0105	0.0253	0.0445
25.5371	0.0105	0.0253	0.0445
25.5521	0.0105	0.0253	0.0445
25.5671	0.0105	0.0253	0.0445
25.5821	0.0105	0.0253	0.0445
25.5971	0.0105	0.0253	0.0445
25.6121	0.0105	0.0253	0.0445
25.6271	0.0105	0.0253	0.0445
25.6421	0.0105	0.0253	0.0445
25.6571	0.0105	0.0253	0.0445
25.6721	0.0105	0.0253	0.0445
25.6871	0.0105	0.0253	0.0445
25.7021	0.0105	0.0253	0.0445
25.7171	0.0105	0.0253	0.0445
25.7321	0.0105	0.0253	0.0445
25.7471	0.0105	0.0253	0.0445
25.7621	0.0105	0.0253	0.0445
25.7771	0.011	0.0265	0.0468
25.7921	0.011	0.0265	0.0468
25.8071	0.011	0.0265	0.0468
25.8221	0.011	0.0265	0.0468
25.8371	0.011	0.0265	0.0468
25.8521	0.011	0.0265	0.0468
25.8671	0.011	0.0265	0.0468
25.8821	0.011	0.0265	0.0468
25.8971	0.011	0.0265	0.0468
25.9121	0.011	0.0265	0.0468
25.9271	0.011	0.0265	0.0468
25.9421	0.011	0.0265	0.0468
25.9571	0.011	0.0265	0.0468
25.9721	0.011	0.0265	0.0468
25.9871	0.011	0.0265	0.0468
26.0021	0.011	0.0265	0.0468
26.0171	0.011	0.0265	0.0468
26.0321	0.011	0.0265	0.0468
26.0471	0.011	0.0265	0.0468
26.0621	0.011	0.0265	0.0468
26.0771	0.011	0.0265	0.0468
26.0921	0.011	0.0265	0.0468
26.1071	0.011	0.0265	0.0468
26.1221	0.011	0.0265	0.0468
26.1371	0.011	0.0265	0.0468
26.1521	0.011	0.0265	0.0468
26.1671	0.011	0.0265	0.0468
26.1821	0.011	0.0265	0.0468
26.1971	0.011	0.0265	0.0468
26.2121	0.011	0.0265	0.0468
26.2271	0.011	0.0265	0.0468
26.2421	0.011	0.0265	0.0468
26.2571	0.011	0.0265	0.0468
26.2721	0.011	0.0265	0.0468
26.2871	0.0115	0.0277	0.0491
26.3021	0.0115	0.0277	0.0491
26.3171	0.0115	0.0277	0.0491
26.3321	0.0105	0.0253	0.0445
26.3471	0.0105	0.0253	0.0445
26.3621	0.0105	0.0253	0.0445
26.3771	0.0105	0.0253	0.0445
26.3921	0.0105	0.0253	0.0445
26.4071	0.0105	0.0253	0.0445
26.4221	0.0105	0.0253	0.0445
26.4371	0.0097	0.0235	0.0411
26.4521	0.0097	0.0235	0.0411
26.4671	0.0097	0.0235	0.0411
26.4821	0.0092	0.0223	0.0388
26.4971	0.0092	0.0223	0.0388
26.5121	0.0092	0.0223	0.0388
26.5271	0.0092	0.0223	0.0388
26.5421	0.0092	0.0223	0.0388
26.5571	0.0092	0.0223	0.0388
26.5721	0.0092	0.0223	0.0388
26.5871	0.0092	0.0223	0.0388
26.6021	0.0092	0.0223	0.0388
26.6171	0.0092	0.0223	0.0388
26.6321	0.0092	0.0223	0.0388
26.6471	0.0092	0.0223	0.0388
26.6621	0.0092	0.0223	0.0388
26.6771	0.0087	0.0211	0.0365
26.6921	0.0087	0.0211	0.0365
26.7071	0.0087	0.0211	0.0365
26.7221	0.0087	0.0211	0.0365
26.7371	0.0087	0.0211	0.0365
26.7521	0.0087	0.0211	0.0365
26.7671	0.0087	0.0211	0.0365
26.7821	0.0087	0.0211	0.0365
26.7971	0.0087	0.0211	0.0365
26.8121	0.0087	0.0211	0.0365
26.8271	0.0087	0.0211	0.0365
26.8421	0.0087	0.0211	0.0365
26.8571	0.0087	0.0211	0.0365
26.8721	0.0087	0.0211	0.0365
26.8871	0.0087	0.0211	0.0365
26.9021	0.0087	0.0211	0.0365
26.9171	0.0087	0.0211	0.0365
26.9321	0.0087	0.0211	0.0365
26.9471	0.0087	0.0211	0.0365
26.9621	0.0087	0.0211	0.0365
26.9771	0.0087	0.0211	0.0365
26.9921	0.0087	0.0211	0.0365
27.0071	0.0087	0.0211	0.0365
27.0221	0.0087	0.0211	0.0365
27.0371	0.0122	0.0295	0.0527
27.0521	0.0122	0.0295	0.0527
27.0671	0.0122	0.0295	0.0527
27.0821	0.0139	0.0337	0.061
27.0971	0.0139	0.0337	0.061
27.1121	0.0139	0.0337	0.061
27.1271	0.0144	0.0349	0.0634
27.1421	0.0144	0.0349	0.0634
27.1571	0.0144	0.0349	0.0634
27.1721	0.0144	0.0349	0.0634
27.1871	0.0144	0.0349	0.0634
27.2021	0.0144	0.0349	0.0634
27.2171	0.0144	0.0349	0.0634
27.2321	0.0144	0.0349	0.0634
27.2471	0.0144	0.0349	0.0634
27.2621	0.0144	0.0349	0.0634
27.2771	0.0134	0.0325	0.0586
27.2921	0.0134	0.0325	0.0586
27.3071	0.0134	0.0325	0.0586
27.3221	0.0134	0.0325	0.0586
27.3371	0.0122	0.0295	0.0527
27.3521	0.0122	0.0295	0.0527
27.3671	0.0122	0.0295	0.0527
27.3821	0.0115	0.0277	0.0491
27.3971	0.0115	0.0277	0.0491
27.4121	0.0115	0.0277	0.0491
27.4271	0.0092	0.0223	0.0388
27.4421	0.0092	0.0223	0.0388
27.4571	0.0092	0.0223	0.0388
27.4721	0.0092	0.0223	0.0388
27.4871	0.0074	0.018	0.0309
27.5021	0.0074	0.018	0.0309
27.5171	0.0074	0.018	0.0309
27.5321	0.0074	0.018	0.0309
27.5471	0.0074	0.018	0.0309
27.5621	0.0074	0.018	0.0309
27.5771	0.0074	0.018	0.0309
27.5921	0.0074	0.018	0.0309
27.6071	0.0074	0.018	0.0309
27.6221	0.0074	0.018	0.0309
27.6371	0.0074	0.018	0.0309
27.6521	0.0074	0.018	0.0309
27.6671	0.0074	0.018	0.0309
27.6821	0.0074	0.018	0.0309
27.6971	0.0074	0.018	0.0309
27.7121	0.0074	0.018	0.0309
27.7271	0.008	0.0193	0.0331
27.7421	0.008	0.0193	0.0331
27.7571	0.008	0.0193	0.0331
27.7721	0.008	0.0193	0.0331
27.7871	0.008	0.0193	0.0331
27.8021	0.008	0.0193	0.0331
27.8171	0.008	0.0193	0.0331
27.8321	0.0092	0.0223	0.0388
27.8471	0.0092	0.0223	0.0388
27.8621	0.0092	0.0223	0.0388
27.8771	0.011	0.0265	0.0468
27.8921	0.011	0.0265	0.0468
27.9071	0.011	0.0265	0.0468
27.9221	0.011	0.0265	0.0468
27.9371	0.0139	0.0337	0.061
27.9521	0.0139	0.0337	0.061
27.9671	0.0139	0.0337	0.061
27.9821	0.0156	0.0379	0.0695
27.9971	0.0156	0.0379	0.0695
28.0121	0.0156	0.0379	0.0695
28.0271	0.0168	0.0409	0.0756
28.0421	0.0168	0.0409	0.0756
28.0571	0.0168	0.0409	0.0756
28.0721	0.0168	0.0409	0.0756
28.0871	0.0185	0.045	0.0844
28.1021	0.0185	0.045	0.0844
28.1171	0.0185	0.045	0.0844
28.1321	0.0189	0.0462	0.0869
28.1471	0.0189	0.0462	0.0869
28.1621	0.0189	0.0462	0.0869
28.1771	0.021	0.0515	0.0985
28.1921	0.021	0.0515	0.0985
28.2071	0.021	0.0515	0.0985
28.2221	0.021	0.0515	0.0985
28.2371	0.0269	0.0667	0.1335
28.2521	0.0269	0.0667	0.1335
28.2671	0.0269	0.0667	0.1335
28.2821	0.0284	0.0707	0.1434
28.2971	0.0284	0.0707	0.1434
28.3121	0.0284	0.0707	0.1434
28.3271	0.0305	0.0765	0.1577
28.3421	0.0305	0.0765	0.1577
28.3571	0.0305	0.0765	0.1577
28.3721	0.0305	0.0765	0.1577
28.3871	0.0309	0.0777	0.1606
28.4021	0.0309	0.0777	0.1606
28.4171	0.0309	0.0777	0.1606
28.4321	0.0309	0.0777	0.1606
28.4471	0.0309	0.0777	0.1606
28.4621	0.0309	0.0777	0.1606
28.4771	0.0309	0.0777	0.1606
28.4921	0.0309	0.0777	0.1606
28.5071	0.0309	0.0777	0.1606
28.5221	0.0309	0.0777	0.1606
28.5371	0.0309	0.0777	0.1606
28.5521	0.0309	0.0777	0.1606
28.5671	0.0309	0.0777	0.1606
28.5821	0.0275	0.0684	0.1377
28.5971	0.0275	0.0684	0.1377
28.6121	0.0275	0.0684	0.1377
28.6271	0.026	0.0643	0.128
28.6421	0.026	0.0643	0.128
28.6571	0.026	0.0643	0.128
28.6721	0.026	0.0643	0.128
28.6871	0.0244	0.0602	0.1185
28.7021	0.0244	0.0602	0.1185
28.7171	0.0244	0.0602	0.1185
28.7321	0.0222	0.0544	0.1051
28.7471	0.0222	0.0544	0.1051
28.7621	0.0222	0.0544	0.1051
28.7771	0.0206	0.0503	0.0959
28.7921	0.0206	0.0503	0.0959
28.8071	0.0206	0.0503	0.0959
28.8221	0.0206	0.0503	0.0959
28.8371	0.0201	0.0491	0.0934
28.8521	0.0201	0.0491	0.0934
28.8671	0.0201	0.0491	0.0934
28.8821	0.0168	0.0409	0.0756
28.8971	0.0168	0.0409	0.0756
28.9121	0.0168	0.0409	0.0756
28.9271	0.0168	0.0409	0.0756
28.9421	0.0168	0.0409	0.0756
28.9571	0.0168	0.0409	0.0756
28.9721	0.0168	0.0409	0.0756
28.9871	0.0161	0.0391	0.0719
29.0021	0.0161	0.0391	0.0719
29.0171	0.0161	0.0391	0.0719
29.0321	0.0156	0.0379	0.0695
29.0471	0.0156	0.0379	0.0695
29.0621	0.0156	0.0379	0.0695
29.0771	0.0149	0.0361	0.0658
29.0921	0.0149	0.0361	0.0658
29.1071	0.0149	0.0361	0.0658
29.1221	0.0149	0.0361	0.0658
29.1371	0.0132	0.0319	0.0574
29.1521	0.0132	0.0319	0.0574
29.1671	0.0132	0.0319	0.0574
29.1821	0.0115	0.0277	0.0491
29.1971	0.0115	0.0277	0.0491
29.2121	0.0115	0.0277	0.0491
29.2271	0.011	0.0265	0.0468
29.2421	0.011	0.0265	0.0468
29.2571	0.011	0.0265	0.0468
29.2721	0.011	0.0265	0.0468
29.2871	0.011	0.0265	0.0468
29.3021	0.011	0.0265	0.0468
29.3171	0.011	0.0265	0.0468
29.3321	0.0105	0.0253	0.0445
29.3471	0.0105	0.0253	0.0445
29.3621	0.0105	0.0253	0.0445
29.3771	0.0097	0.0235	0.0411
29.3921	0.0097	0.0235	0.0411
29.4071	0.0097	0.0235	0.0411
29.4221	0.0097	0.0235	0.0411
29.4371	0.0092	0.0223	0.0388
29.4521	0.0092	0.0223	0.0388
29.4671	0.0092	0.0223	0.0388
29.4821	0.0087	0.0211	0.0365
29.4971	0.0087	0.0211	0.0365
29.5121	0.0087	0.0211	0.0365
29.5271	0.0087	0.0211	0.0365
29.5421	0.0087	0.0211	0.0365
29.5571	0.0087	0.0211	0.0365
29.5721	0.0087	0.0211	0.0365
29.5871	0.011	0.0265	0.0468
29.6021	0.011	0.0265	0.0468
29.6171	0.011	0.0265	0.0468
29.6321	0.0115	0.0277	0.0491
29.6471	0.0115	0.0277	0.0491
29.6621	0.0115	0.0277	0.0491
29.6771	0.0122	0.0295	0.0527
29.6921	0.0122	0.0295	0.0527
29.7071	0.0122	0.0295	0.0527
29.7221	0.0122	0.0295	0.0527
29.7371	0.0134	0.0325	0.0586
29.7521	0.0134	0.0325	0.0586
29.7671	0.0134	0.0325	0.0586
29.7821	0.0139	0.0337	0.061
29.7971	0.0139	0.0337	0.061
29.8121	0.0139	0.0337	0.061
29.8271	0.0151	0.0367	0.067
29.8421	0.0151	0.0367	0.067
29.8571	0.0151	0.0367	0.067
29.8721	0.0151	0.0367	0.067
29.8871	0.0156	0.0379	0.0695
29.9021	0.0156	0.0379	0.0695
29.9171	0.0156	0.0379	0.0695
29.9321	0.0156	0.0379	0.0695
29.9471	0.0156	0.0379	0.0695
29.9621	0.0156	0.0379	0.0695
29.9771	0.0161	0.0391	0.0719
29.9921	0.0161	0.0391	0.0719
30.0071	0.0161	0.0391	0.0719
30.0221	0.0161	0.0391	0.0719
30.0371	0.0168	0.0409	0.0756
30.0521	0.0168	0.0409	0.0756
30.0671	0.0168	0.0409	0.0756
30.0821	0.0168	0.0409	0.0756
30.0971	0.0168	0.0409	0.0756
30.1121	0.0168	0.0409	0.0756
30.1271	0.0168	0.0409	0.0756
30.1421	0.0168	0.0409	0.0756
30.1571	0.0168	0.0409	0.0756
30.1721	0.0168	0.0409	0.0756
30.1871	0.0168	0.0409	0.0756
30.2021	0.0168	0.0409	0.0756
30.2171	0.0168	0.0409	0.0756
30.2321	0.0156	0.0379	0.0695
30.2471	0.0156	0.0379	0.0695
30.2621	0.0156	0.0379	0.0695
30.2771	0.0144	0.0349	0.0634
30.2921	0.0144	0.0349	0.0634
30.3071	0.0144	0.0349	0.0634
30.3221	0.0144	0.0349	0.0634
30.3371	0.0134	0.0325	0.0586
30.3521	0.0134	0.0325	0.0586
30.3671	0.0134	0.0325	0.0586
30.3821	0.0127	0.0307	0.055
30.3971	0.0127	0.0307	0.055
30.4121	0.0127	0.0307	0.055
30.4271	0.0115	0.0277	0.0491
30.4421	0.0115	0.0277	0.0491
30.4571	0.0115	0.0277	0.0491
30.4721	0.0115	0.0277	0.0491
30.4871	0.0105	0.0253	0.0445
30.5021	0.0105	0.0253	0.0445
30.5171	0.0105	0.0253	0.0445
30.5321	0.0087	0.0211	0.0365
30.5471	0.0087	0.0211	0.0365
30.5621	0.0087	0.0211	0.0365
30.5771	0.0092	0.0223	0.0388
30.5921	0.0092	0.0223	0.0388
30.6071	0.0092	0.0223	0.0388
30.6221	0.0092	0.0223	0.0388
30.6371	0.0092	0.0223	0.0388
30.6521	0.0092	0.0223	0.0388
30.6671	0.0092	0.0223	0.0388
30.6821	0.0092	0.0223	0.0388
30.6971	0.0092	0.0223	0.0388
30.7121	0.0092	0.0223	0.0388
30.7271	0.0092	0.0223	0.0388
30.7421	0.0092	0.0223	0.0388
30.7571	0.0092	0.0223	0.0388
30.7721	0.0092	0.0223	0.0388
30.7871	0.0092	0.0223	0.0388
30.8021	0.0092	0.0223	0.0388
30.8171	0.0092	0.0223	0.0388
30.8321	0.0092	0.0223	0.0388
30.8471	0.0092	0.0223	0.0388
30.8621	0.0092	0.0223	0.0388
30.8771	0.0092	0.0223	0.0388
30.8921	0.0092	0.0223	0.0388
30.9071	0.0092	0.0223	0.0388
30.9221	0.0092	0.0223	0.0388
30.9371	0.0092	0.0223	0.0388
30.9521	0.0092	0.0223	0.0388
30.9671	0.0092	0.0223	0.0388
30.9821	0.0092	0.0223	0.0388
30.9971	0.0092	0.0223	0.0388
31.0121	0.0092	0.0223	0.0388
31.0271	0.0092	0.0223	0.0388
31.0421	0.0092	0.0223	0.0388
31.0571	0.0092	0.0223	0.0388
31.0721	0.0092	0.0223	0.0388
31.0871	0.0087	0.0211	0.0365
31.1021	0.0087	0.0211	0.0365
31.1171	0.0087	0.0211	0.0365
31.1321	0.008	0.0193	0.0331
31.1471	0.008	0.0193	0.0331
31.1621	0.008	0.0193	0.0331
31.1771	0.008	0.0193	0.0331
31.1921	0.008	0.0193	0.0331
31.2071	0.008	0.0193	0.0331
31.2221	0.008	0.0193	0.0331
31.2371	0.008	0.0193	0.0331
31.2521	0.008	0.0193	0.0331
31.2671	0.008	0.0193	0.0331
31.2821	0.008	0.0193	0.0331
31.2971	0.008	0.0193	0.0331
31.3121	0.008	0.0193	0.0331
31.3271	0.008	0.0193	0.0331
31.3421	0.008	0.0193	0.0331
31.3571	0.008	0.0193	0.0331
31.3721	0.008	0.0193	0.0331
31.3871	0.008	0.0193	0.0331
31.4021	0.008	0.0193	0.0331
31.4171	0.008	0.0193	0.0331
31.4321	0.008	0.0193	0.0331
31.4471	0.008	0.0193	0.0331
31.4621	0.008	0.0193	0.0331
31.4771	0.008	0.0193	0.0331
31.4921	0.008	0.0193	0.0331
31.5071	0.008	0.0193	0.0331
31.5221	0.008	0.0193	0.0331
31.5371	0.008	0.0193	0.0331
31.5521	0.008	0.0193	0.0331
31.5671	0.008	0.0193	0.0331
31.5821	0.008	0.0193	0.0331
31.5971	0.008	0.0193	0.0331
31.6121	0.008	0.0193	0.0331
31.6271	0.0074	0.018	0.0309
31.6421	0.0074	0.018	0.0309
31.6571	0.0074	0.018	0.0309
31.6721	0.0074	0.018	0.0309
31.6871	0.0074	0.018	0.0309
31.7021	0.0074	0.018	0.0309
31.7171	0.0074	0.018	0.0309
31.7321	0.0057	0.0138	0.0232
31.7471	0.0057	0.0138	0.0232
31.7621	0.0057	0.0138	0.0232
31.7771	0.0052	0.0125	0.0211
31.7921	0.0052	0.0125	0.0211
31.8071	0.0052	0.0125	0.0211
31.8221	0.0052	0.0125	0.0211
31.8371	0.0044	0.0107	0.0179
31.8521	0.0044	0.0107	0.0179
31.8671	0.0044	0.0107	0.0179
31.8821	0.0044	0.0107	0.0179
31.8971	0.0044	0.0107	0.0179
31.9121	0.0044	0.0107	0.0179
31.9271	0.0044	0.0107	0.0179
31.9421	0.0044	0.0107	0.0179
31.9571	0.0044	0.0107	0.0179
31.9721	0.0044	0.0107	0.0179
31.9871	0.0052	0.0125	0.0211
32.0021	0.0052	0.0125	0.0211
32.0171	0.0052	0.0125	0.0211
32.0321	0.0105	0.0253	0.0445
32.0471	0.0105	0.0253	0.0445
32.0621	0.0105	0.0253	0.0445
32.0771	0.0122	0.0295	0.0527
32.0921	0.0122	0.0295	0.0527
32.1071	0.0122	0.0295	0.0527
32.1221	0.0122	0.0295	0.0527
32.1371	0.0134	0.0325	0.0586
32.1521	0.0134	0.0325	0.0586
32.1671	0.0134	0.0325	0.0586
32.1821	0.0151	0.0367	0.067
32.1971	0.0151	0.0367	0.067
32.2121	0.0151	0.0367	0.067
32.2271	0.0161	0.0391	0.0719
32.2421	0.0161	0.0391	0.0719
32.2571	0.0161	0.0391	0.0719
32.2721	0.0161	0.0391	0.0719
32.2871	0.0178	0.0432	0.0806
32.3021	0.0178	0.0432	0.0806
32.3171	0.0178	0.0432	0.0806
32.3321	0.021	0.0515	0.0985
32.3471	0.021	0.0515	0.0985
32.3621	0.021	0.0515	0.0985
32.3771	0.0217	0.0532	0.1025
32.3921	0.0217	0.0532	0.1025
32.4071	0.0217	0.0532	0.1025
32.4221	0.0217	0.0532	0.1025
32.4371	0.0238	0.0585	0.1144
32.4521	0.0238	0.0585	0.1144
32.4671	0.0238	0.0585	0.1144
32.4821	0.0244	0.0602	0.1185
32.4971	0.0244	0.0602	0.1185
32.5121	0.0244	0.0602	0.1185
32.5271	0.0244	0.0602	0.1185
32.5421	0.0244	0.0602	0.1185
32.5571	0.0244	0.0602	0.1185
32.5721	0.0244	0.0602	0.1185
32.5871	0.021	0.0515	0.0985
32.6021	0.021	0.0515	0.0985
32.6171	0.021	0.0515	0.0985
32.6321	0.0201	0.0491	0.0934
32.6471	0.0201	0.0491	0.0934
32.6621	0.0201	0.0491	0.0934
32.6771	0.0178	0.0432	0.0806
32.6921	0.0178	0.0432	0.0806
32.7071	0.0178	0.0432	0.0806
32.7221	0.0178	0.0432	0.0806
32.7371	0.0156	0.0379	0.0695
32.7521	0.0156	0.0379	0.0695
32.7671	0.0156	0.0379	0.0695
32.7821	0.0151	0.0367	0.067
32.7971	0.0151	0.0367	0.067
32.8121	0.0151	0.0367	0.067
32.8271	0.0151	0.0367	0.067
32.8421	0.0151	0.0367	0.067
32.8571	0.0151	0.0367	0.067
32.8721	0.0151	0.0367	0.067
32.8871	0.0134	0.0325	0.0586
32.9021	0.0134	0.0325	0.0586
32.9171	0.0134	0.0325	0.0586
32.9321	0.0115	0.0277	0.0491
32.9471	0.0115	0.0277	0.0491
32.9621	0.0115	0.0277	0.0491
32.9771	0.0122	0.0295	0.0527
32.9921	0.0122	0.0295	0.0527
33.0071	0.0122	0.0295	0.0527
33.0221	0.0122	0.0295	0.0527
33.0371	0.0134	0.0325	0.0586
33.0521	0.0134	0.0325	0.0586
33.0671	0.0134	0.0325	0.0586
33.0821	0.0144	0.0349	0.0634
33.0971	0.0144	0.0349	0.0634
33.1121	0.0144	0.0349	0.0634
33.1271	0.0151	0.0367	0.067
33.1421	0.0151	0.0367	0.067
33.1571	0.0151	0.0367	0.067
33.1721	0.0151	0.0367	0.067
33.1871	0.0156	0.0379	0.0695
33.2021	0.0156	0.0379	0.0695
33.2171	0.0156	0.0379	0.0695
33.2321	0.0156	0.0379	0.0695
33.2471	0.0156	0.0379	0.0695
33.2621	0.0156	0.0379	0.0695
33.2771	0.0156	0.0379	0.0695
33.2921	0.0156	0.0379	0.0695
33.3071	0.0156	0.0379	0.0695
33.3221	0.0156	0.0379	0.0695
33.3371	0.0156	0.0379	0.0695
33.3521	0.0156	0.0379	0.0695
33.3671	0.0156	0.0379	0.0695
33.3821	0.0156	0.0379	0.0695
33.3971	0.0156	0.0379	0.0695
33.4121	0.0156	0.0379	0.0695
33.4271	0.0156	0.0379	0.0695
33.4421	0.0156	0.0379	0.0695
33.4571	0.0156	0.0379	0.0695
33.4721	0.0156	0.0379	0.0695
33.4871	0.0151	0.0367	0.067
33.5021	0.0151	0.0367	0.067
33.5171	0.0151	0.0367	0.067
33.5321	0.0144	0.0349	0.0634
33.5471	0.0144	0.0349	0.0634
33.5621	0.0144	0.0349	0.0634
33.5771	0.0139	0.0337	0.061
33.5921	0.0139	0.0337	0.061
33.6071	0.0139	0.0337	0.061
33.6221	0.0139	0.0337	0.061
33.6371	0.0139	0.0337	0.061
33.6521	0.0139	0.0337	0.061
33.6671	0.0139	0.0337	0.061
33.6821	0.0139	0.0337	0.061
33.6971	0.0139	0.0337	0.061
33.7121	0.0139	0.0337	0.061
33.7271	0.0134	0.0325	0.0586
33.7421	0.0134	0.0325	0.0586
33.7571	0.0134	0.0325	0.0586
33.7721	0.0134	0.0325	0.0586
33.7871	0.0134	0.0325	0.0586
33.8021	0.0134	0.0325	0.0586
33.8171	0.0134	0.0325	0.0586
33.8321	0.0134	0.0325	0.0586
33.8471	0.0134	0.0325	0.0586
33.8621	0.0134	0.0325	0.0586
33.8771	0.0134	0.0325	0.0586
33.8921	0.0134	0.0325	0.0586
33.9071	0.0134	0.0325	0.0586
33.9221	0.0134	0.0325	0.0586
33.9371	0.0134	0.0325	0.0586
33.9521	0.0134	0.0325	0.0586
33.9671	0.0134	0.0325	0.0586
33.9821	0.0134	0.0325	0.0586
33.9971	0.0134	0.0325	0.0586
34.0121	0.0134	0.0325	0.0586
34.0271	0.0134	0.0325	0.0586
34.0421	0.0134	0.0325	0.0586
34.0571	0.0134	0.0325	0.0586
34.0721	0.0134	0.0325	0.0586
34.0871	0.0134	0.0325	0.0586
34.1021	0.0134	0.0325	0.0586
34.1171	0.0134	0.0325	0.0586
34.1321	0.0134	0.0325	0.0586
34.1471	0.0134	0.0325	0.0586
34.1621	0.0134	0.0325	0.0586
34.1771	0.0134	0.0325	0.0586
34.1921	0.0134	0.0325	0.0586
34.2071	0.0134	0.0325	0.0586
34.2221	0.0134	0.0325	0.0586
34.2371	0.0139	0.0337	0.061
34.2521	0.0139	0.0337	0.061
34.2671	0.0139	0.0337	0.061
34.2821	0.0139	0.0337	0.061
34.2971	0.0139	0.0337	0.061
34.3121	0.0139	0.0337	0.061
34.3271	0.0144	0.0349	0.0634
34.3421	0.0144	0.0349	0.0634
34.3571	0.0144	0.0349	0.0634
34.3721	0.0144	0.0349	0.0634
34.3871	0.0151	0.0367	0.067
34.4021	0.0151	0.0367	0.067
34.4171	0.0151	0.0367	0.067
34.4321	0.0156	0.0379	0.0695
34.4471	0.0156	0.0379	0.0695
34.4621	0.0156	0.0379	0.0695
34.4771	0.0156	0.0379	0.0695
34.4921	0.0156	0.0379	0.0695
34.5071	0.0156	0.0379	0.0695
34.5221	0.0156	0.0379	0.0695
34.5371	0.0161	0.0391	0.0719
34.5521	0.0161	0.0391	0.0719
34.5671	0.0161	0.0391	0.0719
34.5821	0.0168	0.0409	0.0756
34.5971	0.0168	0.0409	0.0756
34.6121	0.0168	0.0409	0.0756
34.6271	0.0168	0.0409	0.0756
34.6421	0.0168	0.0409	0.0756
34.6571	0.0168	0.0409	0.0756
34.6721	0.0168	0.0409	0.0756
34.6871	0.0173	0.042	0.0781
34.7021	0.0173	0.042	0.0781
34.7171	0.0173	0.042	0.0781
34.7321	0.0161	0.0391	0.0719
34.7471	0.0161	0.0391	0.0719
34.7621	0.0161	0.0391	0.0719
34.7771	0.0151	0.0367	0.067
34.7921	0.0151	0.0367	0.067
34.8071	0.0151	0.0367	0.067
34.8221	0.0151	0.0367	0.067
34.8371	0.0144	0.0349	0.0634
34.8521	0.0144	0.0349	0.0634
34.8671	0.0144	0.0349	0.0634
34.8821	0.0134	0.0325	0.0586
34.8971	0.0134	0.0325	0.0586
34.9121	0.0134	0.0325	0.0586
34.9271	0.0087	0.0211	0.0365
34.9421	0.0087	0.0211	0.0365
34.9571	0.0087	0.0211	0.0365
34.9721	0.0087	0.0211	0.0365
34.9871	0.0087	0.0211	0.0365
35.0021	0.0087	0.0211	0.0365
35.0171	0.0087	0.0211	0.0365
35.0321	0.0092	0.0223	0.0388
35.0471	0.0092	0.0223	0.0388
35.0621	0.0092	0.0223	0.0388
35.0771	0.0097	0.0235	0.0411
35.0921	0.0097	0.0235	0.0411
35.1071	0.0097	0.0235	0.0411
35.1221	0.0097	0.0235	0.0411
35.1371	0.0122	0.0295	0.0527
35.1521	0.0122	0.0295	0.0527
35.1671	0.0122	0.0295	0.0527
35.1821	0.0134	0.0325	0.0586
35.1971	0.0134	0.0325	0.0586
35.2121	0.0134	0.0325	0.0586
35.2271	0.0151	0.0367	0.067
35.2421	0.0151	0.0367	0.067
35.2571	0.0151	0.0367	0.067
35.2721	0.0151	0.0367	0.067
35.2871	0.0161	0.0391	0.0719
35.3021	0.0161	0.0391	0.0719
35.3171	0.0161	0.0391	0.0719
35.3321	0.0178	0.0432	0.0806
35.3471	0.0178	0.0432	0.0806
35.3621	0.0178	0.0432	0.0806
35.3771	0.0189	0.0462	0.0869
35.3921	0.0189	0.0462	0.0869
35.4071	0.0189	0.0462	0.0869
35.4221	0.0189	0.0462	0.0869
35.4371	0.0217	0.0532	0.1025
35.4521	0.0217	0.0532	0.1025
35.4671	0.0217	0.0532	0.1025
35.4821	0.0233	0.0573	0.1117
35.4971	0.0233	0.0573	0.1117
35.5121	0.0233	0.0573	0.1117
35.5271	0.0244	0.0602	0.1185
35.5421	0.0244	0.0602	0.1185
35.5571	0.0244	0.0602	0.1185
35.5721	0.0244	0.0602	0.1185
35.5871	0.0269	0.0667	0.1335
35.6021	0.0269	0.0667	0.1335
35.6171	0.0269	0.0667	0.1335
35.6321	0.0264	0.0655	0.1308
35.6471	0.0264	0.0655	0.1308
35.6621	0.0264	0.0655	0.1308
35.6771	0.0253	0.0626	0.1239
35.6921	0.0253	0.0626	0.1239
35.7071	0.0253	0.0626	0.1239
35.7221	0.0253	0.0626	0.1239
35.7371	0.0244	0.0602	0.1185
35.7521	0.0244	0.0602	0.1185
35.7671	0.0244	0.0602	0.1185
35.7821	0.0229	0.0562	0.1091
35.7971	0.0229	0.0562	0.1091
35.8121	0.0229	0.0562	0.1091
35.8271	0.0217	0.0532	0.1025
35.8421	0.0217	0.0532	0.1025
35.8571	0.0217	0.0532	0.1025
35.8721	0.0217	0.0532	0.1025
35.8871	0.0206	0.0503	0.0959
35.9021	0.0206	0.0503	0.0959
35.9171	0.0206	0.0503	0.0959
35.9321	0.0168	0.0409	0.0756
35.9471	0.0168	0.0409	0.0756
35.9621	0.0168	0.0409	0.0756
35.9771	0.0161	0.0391	0.0719
35.9921	0.0161	0.0391	0.0719
36.0071	0.0161	0.0391	0.0719
36.0221	0.0161	0.0391	0.0719
36.0371	0.0156	0.0379	0.0695
36.0521	0.0156	0.0379	0.0695
36.0671	0.0156	0.0379	0.0695
36.0821	0.0151	0.0367	0.067
36.0971	0.0151	0.0367	0.067
36.1121	0.0151	0.0367	0.067
36.1271	0.0139	0.0337	0.061
36.1421	0.0139	0.0337	0.061
36.1571	0.0139	0.0337	0.061
36.1721	0.0139	0.0337	0.061
36.1871	0.0134	0.0325	0.0586
36.2021	0.0134	0.0325	0.0586
36.2171	0.0134	0.0325	0.0586
36.2321	0.0127	0.0307	0.055
36.2471	0.0127	0.0307	0.055
36.2621	0.0127	0.0307	0.055
36.2771	0.0127	0.0307	0.055
36.2921	0.0127	0.0307	0.055
36.3071	0.0127	0.0307	0.055
36.3221	0.0127	0.0307	0.055
36.3371	0.0122	0.0295	0.0527
36.3521	0.0122	0.0295	0.0527
36.3671	0.0122	0.0295	0.0527
36.3821	0.0122	0.0295	0.0527
36.3971	0.0122	0.0295	0.0527
36.4121	0.0122	0.0295	0.0527
36.4271	0.0122	0.0295	0.0527
36.4421	0.0122	0.0295	0.0527
36.4571	0.0122	0.0295	0.0527
36.4721	0.0122	0.0295	0.0527
36.4871	0.0127	0.0307	0.055
36.5021	0.0127	0.0307	0.055
36.5171	0.0127	0.0307	0.055
36.5321	0.0127	0.0307	0.055
36.5471	0.0127	0.0307	0.055
36.5621	0.0127	0.0307	0.055
36.5771	0.0134	0.0325	0.0586
36.5921	0.0134	0.0325	0.0586
36.6071	0.0134	0.0325	0.0586
36.6221	0.0134	0.0325	0.0586
36.6371	0.0134	0.0325	0.0586
36.6521	0.0134	0.0325	0.0586
36.6671	0.0134	0.0325	0.0586
36.6821	0.0139	0.0337	0.061
36.6971	0.0139	0.0337	0.061
36.7121	0.0139	0.0337	0.061
36.7271	0.0161	0.0391	0.0719
36.7421	0.0161	0.0391	0.0719
36.7571	0.0161	0.0391	0.0719
36.7721	0.0161	0.0391	0.0719
36.7871	0.0173	0.042	0.0781
36.8021	0.0173	0.042	0.0781
36.8171	0.0173	0.042	0.0781
36.8321	0.0189	0.0462	0.0869
36.8471	0.0189	0.0462	0.0869
36.8621	0.0189	0.0462	0.0869
36.8771	0.0194	0.0474	0.0895
36.8921	0.0194	0.0474	0.0895
36.9071	0.0194	0.0474	0.0895
36.9221	0.0194	0.0474	0.0895
36.9371	0.0217	0.0532	0.1025
36.9521	0.0217	0.0532	0.1025
36.9671	0.0217	0.0532	0.1025
36.9821	0.0229	0.0562	0.1091
36.9971	0.0229	0.0562	0.1091
37.0121	0.0229	0.0562	0.1091
37.0271	0.0238	0.0585	0.1144
37.0421	0.0238	0.0585	0.1144
37.0571	0.0238	0.0585	0.1144
37.0721	0.0238	0.0585	0.1144
37.0871	0.0238	0.0585	0.1144
37.1021	0.0238	0.0585	0.1144
37.1171	0.0238	0.0585	0.1144
37.1321	0.0249	0.0614	0.1212
37.1471	0.0249	0.0614	0.1212
37.1621	0.0249	0.0614	0.1212
37.1771	0.0253	0.0626	0.1239
37.1921	0.0253	0.0626	0.1239
37.2071	0.0253	0.0626	0.1239
37.2221	0.0253	0.0626	0.1239
37.2371	0.0238	0.0585	0.1144
37.2521	0.0238	0.0585	0.1144
37.2671	0.0238	0.0585	0.1144
37.2821	0.0217	0.0532	0.1025
37.2971	0.0217	0.0532	0.1025
37.3121	0.0217	0.0532	0.1025
37.3271	0.0194	0.0474	0.0895
37.3421	0.0194	0.0474	0.0895
37.3571	0.0194	0.0474	0.0895
37.3721	0.0194	0.0474	0.0895
37.3871	0.0185	0.045	0.0844
37.4021	0.0185	0.045	0.0844
37.4171	0.0185	0.045	0.0844
37.4321	0.0173	0.042	0.0781
37.4471	0.0173	0.042	0.0781
37.4621	0.0173	0.042	0.0781
37.4771	0.0168	0.0409	0.0756
37.4921	0.0168	0.0409	0.0756
37.5071	0.0168	0.0409	0.0756
37.5221	0.0168	0.0409	0.0756
37.5371	0.0156	0.0379	0.0695
37.5521	0.0156	0.0379	0.0695
37.5671	0.0156	0.0379	0.0695
37.5821	0.0156	0.0379	0.0695
37.5971	0.0156	0.0379	0.0695
37.6121	0.0156	0.0379	0.0695
37.6271	0.0156	0.0379	0.0695
37.6421	0.0156	0.0379	0.0695
37.6571	0.0156	0.0379	0.0695
37.6721	0.0156	0.0379	0.0695
37.6871	0.0149	0.0361	0.0658
37.7021	0.0149	0.0361	0.0658
37.7171	0.0149	0.0361	0.0658
37.7321	0.0144	0.0349	0.0634
37.7471	0.0144	0.0349	0.0634
37.7621	0.0144	0.0349	0.0634
37.7771	0.0139	0.0337	0.061
37.7921	0.0139	0.0337	0.061
37.8071	0.0139	0.0337	0.061
37.8221	0.0139	0.0337	0.061
37.8371	0.0132	0.0319	0.0574
37.8521	0.0132	0.0319	0.0574
37.8671	0.0132	0.0319	0.0574
37.8821	0.0127	0.0307	0.055
37.8971	0.0127	0.0307	0.055
37.9121	0.0127	0.0307	0.055
37.9271	0.0127	0.0307	0.055
37.9421	0.0127	0.0307	0.055
37.9571	0.0127	0.0307	0.055
37.9721	0.0127	0.0307	0.055
37.9871	0.0115	0.0277	0.0491
38.0021	0.0115	0.0277	0.0491
38.0171	0.0115	0.0277	0.0491
38.0321	0.011	0.0265	0.0468
38.0471	0.011	0.0265	0.0468
38.0621	0.011	0.0265	0.0468
38.0771	0.011	0.0265	0.0468
38.0921	0.011	0.0265	0.0468
38.1071	0.011	0.0265	0.0468
38.1221	0.011	0.0265	0.0468
38.1371	0.0105	0.0253	0.0445
38.1521	0.0105	0.0253	0.0445
38.1671	0.0105	0.0253	0.0445
38.1821	0.0097	0.0235	0.0411
38.1971	0.0097	0.0235	0.0411
38.2121	0.0097	0.0235	0.0411
38.2271	0.0092	0.0223	0.0388
38.2421	0.0092	0.0223	0.0388
38.2571	0.0092	0.0223	0.0388
38.2721	0.0092	0.0223	0.0388
38.2871	0.0092	0.0223	0.0388
38.3021	0.0092	0.0223	0.0388
38.3171	0.0092	0.0223	0.0388
38.3321	0.0092	0.0223	0.0388
38.3471	0.0092	0.0223	0.0388
38.3621	0.0092	0.0223	0.0388
38.3771	0.0092	0.0223	0.0388
38.3921	0.0092	0.0223	0.0388
38.4071	0.0092	0.0223	0.0388
38.4221	0.0092	0.0223	0.0388
38.4371	0.0092	0.0223	0.0388
38.4521	0.0092	0.0223	0.0388
38.4671	0.0092	0.0223	0.0388
38.4821	0.0092	0.0223	0.0388
38.4971	0.0092	0.0223	0.0388
38.5121	0.0092	0.0223	0.0388
38.5271	0.0092	0.0223	0.0388
38.5421	0.0092	0.0223	0.0388
38.5571	0.0092	0.0223	0.0388
38.5721	0.0092	0.0223	0.0388
38.5871	0.0092	0.0223	0.0388
38.6021	0.0092	0.0223	0.0388
38.6171	0.0092	0.0223	0.0388
38.6321	0.0087	0.0211	0.0365
38.6471	0.0087	0.0211	0.0365
38.6621	0.0087	0.0211	0.0365
38.6771	0.0087	0.0211	0.0365
38.6921	0.0087	0.0211	0.0365
38.7071	0.0087	0.0211	0.0365
38.7221	0.0087	0.0211	0.0365
38.7371	0.0087	0.0211	0.0365
38.7521	0.0087	0.0211	0.0365
38.7671	0.0087	0.0211	0.0365
38.7821	0.0087	0.0211	0.0365
38.7971	0.0087	0.0211	0.0365
38.8121	0.0087	0.0211	0.0365
38.8271	0.0087	0.0211	0.0365
38.8421	0.0087	0.0211	0.0365
38.8571	0.0087	0.0211	0.0365
38.8721	0.0087	0.0211	0.0365
38.8871	0.0087	0.0211	0.0365
38.9021	0.0087	0.0211	0.0365
38.9171	0.0087	0.0211	0.0365
38.9321	0.0087	0.0211	0.0365
38.9471	0.0087	0.0211	0.0365
38.9621	0.0087	0.0211	0.0365
38.9771	0.0087	0.0211	0.0365
38.9921	0.0087	0.0211	0.0365
39.0071	0.0087	0.0211	0.0365
39.0221	0.0087	0.0211	0.0365
39.0371	0.0087	0.0211	0.0365
39.0521	0.0087	0.0211	0.0365
39.0671	0.0087	0.0211	0.0365
39.0821	0.0087	0.0211	0.0365
39.0971	0.0087	0.0211	0.0365
39.1121	0.0087	0.0211	0.0365
39.1271	0.0087	0.0211	0.0365
39.1421	0.0087	0.0211	0.0365
39.1571	0.0087	0.0211	0.0365
39.1721	0.0087	0.0211	0.0365
39.1871	0.0087	0.0211	0.0365
39.2021	0.0087	0.0211	0.0365
39.2171	0.0087	0.0211	0.0365
39.2321	0.008	0.0193	0.0331
39.2471	0.008	0.0193	0.0331
39.2621	0.008	0.0193	0.0331
39.2771	0.008	0.0193	0.0331
39.2921	0.008	0.0193	0.0331
39.3071	0.008	0.0193	0.0331
39.3221	0.008	0.0193	0.0331
39.3371	0.008	0.0193	0.0331
39.3521	0.008	0.0193	0.0331
39.3671	0.008	0.0193	0.0331
39.3821	0.008	0.0193	0.0331
39.3971	0.008	0.0193	0.0331
39.4121	0.008	0.0193	0.0331
39.4271	0.008	0.0193	0.0331
39.4421	0.008	0.0193	0.0331
39.4571	0.008	0.0193	0.0331
39.4721	0.008	0.0193	0.0331
39.4871	0.008	0.0193	0.0331
39.5021	0.008	0.0193	0.0331
39.5171	0.008	0.0193	0.0331
39.5321	0.008	0.0193	0.0331
39.5471	0.008	0.0193	0.0331
39.5621	0.008	0.0193	0.0331
39.5771	0.008	0.0193	0.0331
39.5921	0.008	0.0193	0.0331
39.6071	0.008	0.0193	0.0331
39.6221	0.008	0.0193	0.0331
39.6371	0.0087	0.0211	0.0365
39.6521	0.0087	0.0211	0.0365
39.6671	0.0087	0.0211	0.0365
39.6821	0.0087	0.0211	0.0365
39.6971	0.0087	0.0211	0.0365
39.7121	0.0087	0.0211	0.0365
39.7271	0.0087	0.0211	0.0365
39.7421	0.0087	0.0211	0.0365
39.7571	0.0087	0.0211	0.0365
39.7721	0.0087	0.0211	0.0365
39.7871	0.0087	0.0211	0.0365
39.8021	0.0087	0.0211	0.0365
39.8171	0.0087	0.0211	0.0365
39.8321	0.0097	0.0235	0.0411
39.8471	0.0097	0.0235	0.0411
39.8621	0.0097	0.0235	0.0411
39.8771	0.0092	0.0223	0.0388
39.8921	0.0092	0.0223	0.0388
39.9071	0.0092	0.0223	0.0388
39.9221	0.0092	0.0223	0.0388
39.9371	0.0097	0.0235	0.0411
39.9521	0.0097	0.0235	0.0411
39.9671	0.0097	0.0235	0.0411
39.9821	0.0105	0.0253	0.0445
39.9971	0.0105	0.0253	0.0445
40.0121	0.0105	0.0253	0.0445
40.0271	0.0105	0.0253	0.0445
40.0421	0.0105	0.0253	0.0445
40.0571	0.0105	0.0253	0.0445
40.0721	0.0105	0.0253	0.0445
40.0871	0.0115	0.0277	0.0491
40.1021	0.0115	0.0277	0.0491
40.1171	0.0115	0.0277	0.0491
40.1321	0.0115	0.0277	0.0491
40.1471	0.0115	0.0277	0.0491
40.1621	0.0115	0.0277	0.0491
40.1771	0.0115	0.0277	0.0491
40.1921	0.0115	0.0277	0.0491
40.2071	0.0115	0.0277	0.0491
40.2221	0.0115	0.0277	0.0491
40.2371	0.0127	0.0307	0.055
40.2521	0.0127	0.0307	0.055
40.2671	0.0127	0.0307	0.055
40.2821	0.0134	0.0325	0.0586
40.2971	0.0134	0.0325	0.0586
40.3121	0.0134	0.0325	0.0586
40.3271	0.0134	0.0325	0.0586
40.3421	0.0134	0.0325	0.0586
40.3571	0.0134	0.0325	0.0586
40.3721	0.0134	0.0325	0.0586
40.3871	0.0134	0.0325	0.0586
40.4021	0.0134	0.0325	0.0586
40.4171	0.0134	0.0325	0.0586
40.4321	0.0134	0.0325	0.0586
40.4471	0.0134	0.0325	0.0586
40.4621	0.0134	0.0325	0.0586
40.4771	0.0134	0.0325	0.0586
40.4921	0.0134	0.0325	0.0586
40.5071	0.0134	0.0325	0.0586
40.5221	0.0134	0.0325	0.0586
40.5371	0.0134	0.0325	0.0586
40.5521	0.0134	0.0325	0.0586
40.5671	0.0134	0.0325	0.0586
40.5821	0.0134	0.0325	0.0586
40.5971	0.0134	0.0325	0.0586
40.6121	0.0134	0.0325	0.0586
40.6271	0.0127	0.0307	0.055
40.6421	0.0127	0.0307	0.055
40.6571	0.0127	0.0307	0.055
40.6721	0.0127	0.0307	0.055
40.6871	0.0127	0.0307	0.055
40.7021	0.0127	0.0307	0.055
40.7171	0.0127	0.0307	0.055
40.7321	0.0122	0.0295	0.0527
40.7471	0.0122	0.0295	0.0527
40.7621	0.0122	0.0295	0.0527
40.7771	0.0122	0.0295	0.0527
40.7921	0.0122	0.0295	0.0527
40.8071	0.0122	0.0295	0.0527
40.8221	0.0122	0.0295	0.0527
40.8371	0.0115	0.0277	0.0491
40.8521	0.0115	0.0277	0.0491
40.8671	0.0115	0.0277	0.0491
40.8821	0.0115	0.0277	0.0491
40.8971	0.0115	0.0277	0.0491
40.9121	0.0115	0.0277	0.0491
40.9271	0.0115	0.0277	0.0491
40.9421	0.0115	0.0277	0.0491
40.9571	0.0115	0.0277	0.0491
40.9721	0.0115	0.0277	0.0491
40.9871	0.0105	0.0253	0.0445
41.0021	0.0105	0.0253	0.0445
41.0171	0.0105	0.0253	0.0445
41.0321	0.0105	0.0253	0.0445
41.0471	0.0105	0.0253	0.0445
41.0621	0.0105	0.0253	0.0445
41.0771	0.0105	0.0253	0.0445
41.0921	0.0105	0.0253	0.0445
41.1071	0.0105	0.0253	0.0445
41.1221	0.0105	0.0253	0.0445
41.1371	0.0097	0.0235	0.0411
41.1521	0.0097	0.0235	0.0411
41.1671	0.0097	0.0235	0.0411
41.1821	0.0092	0.0223	0.0388
41.1971	0.0092	0.0223	0.0388
41.2121	0.0092	0.0223	0.0388
41.2271	0.0092	0.0223	0.0388
41.2421	0.0092	0.0223	0.0388
41.2571	0.0092	0.0223	0.0388
41.2721	0.0092	0.0223	0.0388
41.2871	0.0092	0.0223	0.0388
41.3021	0.0092	0.0223	0.0388
41.3171	0.0092	0.0223	0.0388
41.3321	0.0092	0.0223	0.0388
41.3471	0.0092	0.0223	0.0388
41.3621	0.0092	0.0223	0.0388
41.3771	0.0092	0.0223	0.0388
41.3921	0.0092	0.0223	0.0388
41.4071	0.0092	0.0223	0.0388
41.4221	0.0092	0.0223	0.0388
41.4371	0.0092	0.0223	0.0388
41.4521	0.0092	0.0223	0.0388
41.4671	0.0092	0.0223	0.0388
41.4821	0.0092	0.0223	0.0388
41.4971	0.0092	0.0223	0.0388
41.5121	0.0092	0.0223	0.0388
41.5271	0.0092	0.0223	0.0388
41.5421	0.0092	0.0223	0.0388
41.5571	0.0092	0.0223	0.0388
41.5721	0.0092	0.0223	0.0388
41.5871	0.0087	0.0211	0.0365
41.6021	0.0087	0.0211	0.0365
41.6171	0.0087	0.0211	0.0365
41.6321	0.0069	0.0168	0.0287
41.6471	0.0069	0.0168	0.0287
41.6621	0.0069	0.0168	0.0287
41.6771	0.0074	0.018	0.0309
41.6921	0.0074	0.018	0.0309
41.7071	0.0074	0.018	0.0309
41.7221	0.0074	0.018	0.0309
41.7371	0.0074	0.018	0.0309
41.7521	0.0074	0.018	0.0309
41.7671	0.0074	0.018	0.0309
41.7821	0.0097	0.0235	0.0411
41.7971	0.0097	0.0235	0.0411
41.8121	0.0097	0.0235	0.0411
41.8271	0.0105	0.0253	0.0445
41.8421	0.0105	0.0253	0.0445
41.8571	0.0105	0.0253	0.0445
41.8721	0.0105	0.0253	0.0445
41.8871	0.0105	0.0253	0.0445
41.9021	0.0105	0.0253	0.0445
41.9171	0.0105	0.0253	0.0445
41.9321	0.0105	0.0253	0.0445
41.9471	0.0105	0.0253	0.0445
41.9621	0.0105	0.0253	0.0445
41.9771	0.0105	0.0253	0.0445
41.9921	0.0105	0.0253	0.0445
42.0071	0.0105	0.0253	0.0445
42.0221	0.0105	0.0253	0.0445
42.0371	0.0105	0.0253	0.0445
42.0521	0.0105	0.0253	0.0445
42.0671	0.0105	0.0253	0.0445
42.0821	0.0105	0.0253	0.0445
42.0971	0.0105	0.0253	0.0445
42.1121	0.0105	0.0253	0.0445
42.1271	0.0105	0.0253	0.0445
42.1421	0.0105	0.0253	0.0445
42.1571	0.0105	0.0253	0.0445
42.1721	0.0105	0.0253	0.0445
42.1871	0.0105	0.0253	0.0445
42.2021	0.0105	0.0253	0.0445
42.2171	0.0105	0.0253	0.0445
42.2321	0.0105	0.0253	0.0445
42.2471	0.0105	0.0253	0.0445
42.2621	0.0105	0.0253	0.0445
42.2771	0.0105	0.0253	0.0445
42.2921	0.0105	0.0253	0.0445
42.3071	0.0105	0.0253	0.0445
42.3221	0.0105	0.0253	0.0445
42.3371	0.0097	0.0235	0.0411
42.3521	0.0097	0.0235	0.0411
42.3671	0.0097	0.0235	0.0411
42.3821	0.0097	0.0235	0.0411
42.3971	0.0097	0.0235	0.0411
42.4121	0.0097	0.0235	0.0411
42.4271	0.0092	0.0223	0.0388
42.4421	0.0092	0.0223	0.0388
42.4571	0.0092	0.0223	0.0388
42.4721	0.0092	0.0223	0.0388
42.4871	0.0092	0.0223	0.0388
42.5021	0.0092	0.0223	0.0388
42.5171	0.0092	0.0223	0.0388
42.5321	0.0092	0.0223	0.0388
42.5471	0.0092	0.0223	0.0388
42.5621	0.0092	0.0223	0.0388
42.5771	0.0092	0.0223	0.0388
42.5921	0.0092	0.0223	0.0388
42.6071	0.0092	0.0223	0.0388
42.6221	0.0092	0.0223	0.0388
42.6371	0.0092	0.0223	0.0388
42.6521	0.0092	0.0223	0.0388
42.6671	0.0092	0.0223	0.0388
42.6821	0.0092	0.0223	0.0388
42.6971	0.0092	0.0223	0.0388
42.7121	0.0092	0.0223	0.0388
42.7271	0.0092	0.0223	0.0388
42.7421	0.0092	0.0223	0.0388
42.7571	0.0092	0.0223	0.0388
42.7721	0.0092	0.0223	0.0388
42.7871	0.0092	0.0223	0.0388
42.8021	0.0092	0.0223	0.0388
42.8171	0.0092	0.0223	0.0388
42.8321	0.0092	0.0223	0.0388
42.8471	0.0092	0.0223	0.0388
42.8621	0.0092	0.0223	0.0388
42.8771	0.0087	0.0211	0.0365
42.8921	0.0087	0.0211	0.0365
42.9071	0.0087	0.0211	0.0365
42.9221	0.0087	0.0211	0.0365
42.9371	0.0087	0.0211	0.0365
42.9521	0.0087	0.0211	0.0365
42.9671	0.0087	0.0211	0.0365
42.9821	0.0087	0.0211	0.0365
42.9971	0.0087	0.0211	0.0365
43.0121	0.0087	0.0211	0.0365
43.0271	0.0087	0.0211	0.0365
43.0421	0.0087	0.0211	0.0365
43.0571	0.0087	0.0211	0.0365
43.0721	0.0087	0.0211	0.0365
43.0871	0.0087	0.0211	0.0365
43.1021	0.0087	0.0211	0.0365
43.1171	0.0087	0.0211	0.0365
43.1321	0.0087	0.0211	0.0365
43.1471	0.0087	0.0211	0.0365
43.1621	0.0087	0.0211	0.0365
43.1771	0.0097	0.0235	0.0411
43.1921	0.0097	0.0235	0.0411
43.2071	0.0097	0.0235	0.0411
43.2221	0.0097	0.0235	0.0411
43.2371	0.0097	0.0235	0.0411
43.2521	0.0097	0.0235	0.0411
43.2671	0.0097	0.0235	0.0411
43.2821	0.0097	0.0235	0.0411
43.2971	0.0097	0.0235	0.0411
43.3121	0.0097	0.0235	0.0411
43.3271	0.0097	0.0235	0.0411
43.3421	0.0097	0.0235	0.0411
43.3571	0.0097	0.0235	0.0411
43.3721	0.0097	0.0235	0.0411
43.3871	0.0092	0.0223	0.0388
43.4021	0.0092	0.0223	0.0388
43.4171	0.0092	0.0223	0.0388
43.4321	0.0074	0.018	0.0309
43.4471	0.0074	0.018	0.0309
43.4621	0.0074	0.018	0.0309
43.4771	0.0074	0.018	0.0309
43.4921	0.0074	0.018	0.0309
43.5071	0.0074	0.018	0.0309
43.5221	0.0074	0.018	0.0309
43.5371	0.0074	0.018	0.0309
43.5521	0.0074	0.018	0.0309
43.5671	0.0074	0.018	0.0309
43.5821	0.0074	0.018	0.0309
43.5971	0.0074	0.018	0.0309
43.6121	0.0074	0.018	0.0309
43.6271	0.0074	0.018	0.0309
43.6421	0.0074	0.018	0.0309
43.6571	0.0074	0.018	0.0309
43.6721	0.0074	0.018	0.0309
43.6871	0.0074	0.018	0.0309
43.7021	0.0074	0.018	0.0309
43.7171	0.0074	0.018	0.0309
43.7321	0.0092	0.0223	0.0388
43.7471	0.0092	0.0223	0.0388
43.7621	0.0092	0.0223	0.0388
43.7771	0.0105	0.0253	0.0445
43.7921	0.0105	0.0253	0.0445
43.8071	0.0105	0.0253	0.0445
43.8221	0.0105	0.0253	0.0445
43.8371	0.0105	0.0253	0.0445
43.8521	0.0105	0.0253	0.0445
43.8671	0.0105	0.0253	0.0445
43.8821	0.011	0.0265	0.0468
43.8971	0.011	0.0265	0.0468
43.9121	0.011	0.0265	0.0468
43.9271	0.0115	0.0277	0.0491
43.9421	0.0115	0.0277	0.0491
43.9571	0.0115	0.0277	0.0491
43.9721	0.0115	0.0277	0.0491
43.9871	0.0115	0.0277	0.0491
44.0021	0.0115	0.0277	0.0491
44.0171	0.0115	0.0277	0.0491
44.0321	0.0115	0.0277	0.0491
44.0471	0.0115	0.0277	0.0491
44.0621	0.0115	0.0277	0.0491
44.0771	0.0115	0.0277	0.0491
44.0921	0.0115	0.0277	0.0491
44.1071	0.0115	0.0277	0.0491
44.1221	0.0115	0.0277	0.0491
44.1371	0.0115	0.0277	0.0491
44.1521	0.0115	0.0277	0.0491
44.1671	0.0115	0.0277	0.0491
44.1821	0.0115	0.0277	0.0491
44.1971	0.0115	0.0277	0.0491
44.2121	0.0115	0.0277	0.0491
44.2271	0.0115	0.0277	0.0491
44.2421	0.0115	0.0277	0.0491
44.2571	0.0115	0.0277	0.0491
44.2721	0.0115	0.0277	0.0491
44.2871	0.011	0.0265	0.0468
44.3021	0.011	0.0265	0.0468
44.3171	0.011	0.0265	0.0468
44.3321	0.011	0.0265	0.0468
44.3471	0.011	0.0265	0.0468
44.3621	0.011	0.0265	0.0468
44.3771	0.0105	0.0253	0.0445
44.3921	0.0105	0.0253	0.0445
44.4071	0.0105	0.0253	0.0445
44.4221	0.0105	0.0253	0.0445
44.4371	0.0105	0.0253	0.0445
44.4521	0.0105	0.0253	0.0445
44.4671	0.0105	0.0253	0.0445
44.4821	0.0105	0.0253	0.0445
44.4971	0.0105	0.0253	0.0445
44.5121	0.0105	0.0253	0.0445
44.5271	0.0097	0.0235	0.0411
44.5421	0.0097	0.0235	0.0411
44.5571	0.0097	0.0235	0.0411
44.5721	0.0097	0.0235	0.0411
44.5871	0.0097	0.0235	0.0411
44.6021	0.0097	0.0235	0.0411
44.6171	0.0097	0.0235	0.0411
44.6321	0.0105	0.0253	0.0445
44.6471	0.0105	0.0253	0.0445
44.6621	0.0105	0.0253	0.0445
44.6771	0.0097	0.0235	0.0411
44.6921	0.0097	0.0235	0.0411
44.7071	0.0097	0.0235	0.0411
44.7221	0.0097	0.0235	0.0411
44.7371	0.0092	0.0223	0.0388
44.7521	0.0092	0.0223	0.0388
44.7671	0.0092	0.0223	0.0388
44.7821	0.0092	0.0223	0.0388
44.7971	0.0092	0.0223	0.0388
44.8121	0.0092	0.0223	0.0388
44.8271	0.008	0.0193	0.0331
44.8421	0.008	0.0193	0.0331
44.8571	0.008	0.0193	0.0331
44.8721	0.008	0.0193	0.0331
44.8871	0.0087	0.0211	0.0365
44.9021	0.0087	0.0211	0.0365
44.9171	0.0087	0.0211	0.0365
44.9321	0.0087	0.0211	0.0365
44.9471	0.0087	0.0211	0.0365
44.9621	0.0087	0.0211	0.0365
44.9771	0.0087	0.0211	0.0365
44.9921	0.0087	0.0211	0.0365
45.0071	0.0087	0.0211	0.0365
45.0221	0.0087	0.0211	0.0365
45.0371	0.0087	0.0211	0.0365
45.0521	0.0087	0.0211	0.0365
45.0671	0.0087	0.0211	0.0365
45.0821	0.0092	0.0223	0.0388
45.0971	0.0092	0.0223	0.0388
45.1121	0.0092	0.0223	0.0388
45.1271	0.0092	0.0223	0.0388
45.1421	0.0092	0.0223	0.0388
45.1571	0.0092	0.0223	0.0388
45.1721	0.0092	0.0223	0.0388
45.1871	0.0092	0.0223	0.0388
45.2021	0.0092	0.0223	0.0388
45.2171	0.0092	0.0223	0.0388
45.2321	0.0092	0.0223	0.0388
45.2471	0.0092	0.0223	0.0388
45.2621	0.0092	0.0223	0.0388
45.2771	0.0092	0.0223	0.0388
45.2921	0.0092	0.0223	0.0388
45.3071	0.0092	0.0223	0.0388
45.3221	0.0092	0.0223	0.0388
45.3371	0.0092	0.0223	0.0388
45.3521	0.0092	0.0223	0.0388
45.3671	0.0092	0.0223	0.0388
45.3821	0.0092	0.0223	0.0388
45.3971	0.0092	0.0223	0.0388
45.4121	0.0092	0.0223	0.0388
45.4271	0.0092	0.0223	0.0388
45.4421	0.0092	0.0223	0.0388
45.4571	0.0092	0.0223	0.0388
45.4721	0.0092	0.0223	0.0388
45.4871	0.0097	0.0235	0.0411
45.5021	0.0097	0.0235	0.0411
45.5171	0.0097	0.0235	0.0411
45.5321	0.0097	0.0235	0.0411
45.5471	0.0097	0.0235	0.0411
45.5621	0.0097	0.0235	0.0411
45.5771	0.0097	0.0235	0.0411
45.5921	0.0097	0.0235	0.0411
45.6071	0.0097	0.0235	0.0411
45.6221	0.0097	0.0235	0.0411
45.6371	0.0097	0.0235	0.0411
45.6521	0.0097	0.0235	0.0411
45.6671	0.0097	0.0235	0.0411
45.6821	0.0105	0.0253	0.0445
45.6971	0.0105	0.0253	0.0445
45.7121	0.0105	0.0253	0.0445
45.7271	0.0105	0.0253	0.0445
45.7421	0.0105	0.0253	0.0445
45.7571	0.0105	0.0253	0.0445
45.7721	0.0105	0.0253	0.0445
45.7871	0.0105	0.0253	0.0445
45.8021	0.0105	0.0253	0.0445
45.8171	0.0105	0.0253	0.0445
45.8321	0.0105	0.0253	0.0445
45.8471	0.0105	0.0253	0.0445
45.8621	0.0105	0.0253	0.0445
45.8771	0.0105	0.0253	0.0445
45.8921	0.0105	0.0253	0.0445
45.9071	0.0105	0.0253	0.0445
45.9221	0.0105	0.0253	0.0445
45.9371	0.0105	0.0253	0.0445
45.9521	0.0105	0.0253	0.0445
45.9671	0.0105	0.0253	0.0445
45.9821	0.0097	0.0235	0.0411
45.9971	0.0097	0.0235	0.0411
46.0121	0.0097	0.0235	0.0411
46.0271	0.0097	0.0235	0.0411
46.0421	0.0097	0.0235	0.0411
46.0571	0.0097	0.0235	0.0411
46.0721	0.0097	0.0235	0.0411
46.0871	0.0092	0.0223	0.0388
46.1021	0.0092	0.0223	0.0388
46.1171	0.0092	0.0223	0.0388
46.1321	0.0092	0.0223	0.0388
46.1471	0.0092	0.0223	0.0388
46.1621	0.0092	0.0223	0.0388
46.1771	0.0092	0.0223	0.0388
46.1921	0.0092	0.0223	0.0388
46.2071	0.0092	0.0223	0.0388
46.2221	0.0092	0.0223	0.0388
46.2371	0.0092	0.0223	0.0388
46.2521	0.0092	0.0223	0.0388
46.2671	0.0092	0.0223	0.0388
46.2821	0.0092	0.0223	0.0388
46.2971	0.0092	0.0223	0.0388
46.3121	0.0092	0.0223	0.0388
46.3271	0.0092	0.0223	0.0388
46.3421	0.0092	0.0223	0.0388
46.3571	0.0092	0.0223	0.0388
46.3721	0.0092	0.0223	0.0388
46.3871	0.0092	0.0223	0.0388
46.4021	0.0092	0.0223	0.0388
46.4171	0.0092	0.0223	0.0388
46.4321	0.0092	0.0223	0.0388
46.4471	0.0092	0.0223	0.0388
46.4621	0.0092	0.0223	0.0388
46.4771	0.0092	0.0223	0.0388
46.4921	0.0092	0.0223	0.0388
46.5071	0.0092	0.0223	0.0388
46.5221	0.0092	0.0223	0.0388
46.5371	0.0092	0.0223	0.0388
46.5521	0.0092	0.0223	0.0388
46.5671	0.0092	0.0223	0.0388
46.5821	0.0097	0.0235	0.0411
46.5971	0.0097	0.0235	0.0411
46.6121	0.0097	0.0235	0.0411
46.6271	0.0097	0.0235	0.0411
46.6421	0.0097	0.0235	0.0411
46.6571	0.0097	0.0235	0.0411
46.6721	0.0097	0.0235	0.0411
46.6871	0.0097	0.0235	0.0411
46.7021	0.0097	0.0235	0.0411
46.7171	0.0097	0.0235	0.0411
46.7321	0.0105	0.0253	0.0445
46.7471	0.0105	0.0253	0.0445
46.7621	0.0105	0.0253	0.0445
46.7771	0.0105	0.0253	0.0445
46.7921	0.0105	0.0253	0.0445
46.8071	0.0105	0.0253	0.0445
46.8221	0.0105	0.0253	0.0445
46.8371	0.0105	0.0253	0.0445
46.8521	0.0105	0.0253	0.0445
46.8671	0.0105	0.0253	0.0445
46.8821	0.0105	0.0253	0.0445
46.8971	0.0105	0.0253	0.0445
46.9121	0.0105	0.0253	0.0445
46.9271	0.0115	0.0277	0.0491
46.9421	0.0115	0.0277	0.0491
46.9571	0.0115	0.0277	0.0491
46.9721	0.0115	0.0277	0.0491
46.9871	0.0115	0.0277	0.0491
47.0021	0.0115	0.0277	0.0491
47.0171	0.0115	0.0277	0.0491
47.0321	0.0115	0.0277	0.0491
47.0471	0.0115	0.0277	0.0491
47.0621	0.0115	0.0277	0.0491
47.0771	0.0115	0.0277	0.0491
47.0921	0.0115	0.0277	0.0491
47.1071	0.0115	0.0277	0.0491
47.1221	0.0115	0.0277	0.0491
47.1371	0.0115	0.0277	0.0491
47.1521	0.0115	0.0277	0.0491
47.1671	0.0115	0.0277	0.0491
47.1821	0.011	0.0265	0.0468
47.1971	0.011	0.0265	0.0468
47.2121	0.011	0.0265	0.0468
47.2271	0.011	0.0265	0.0468
47.2421	0.011	0.0265	0.0468
47.2571	0.011	0.0265	0.0468
47.2721	0.011	0.0265	0.0468
47.2871	0.0087	0.0211	0.0365
47.3021	0.0087	0.0211	0.0365
47.3171	0.0087	0.0211	0.0365
47.3321	0.0087	0.0211	0.0365
47.3471	0.0087	0.0211	0.0365
47.3621	0.0087	0.0211	0.0365
47.3771	0.0087	0.0211	0.0365
47.3921	0.0087	0.0211	0.0365
47.4071	0.0087	0.0211	0.0365
47.4221	0.0087	0.0211	0.0365
47.4371	0.0087	0.0211	0.0365
47.4521	0.0087	0.0211	0.0365
47.4671	0.0087	0.0211	0.0365
47.4821	0.0087	0.0211	0.0365
47.4971	0.0087	0.0211	0.0365
47.5121	0.0087	0.0211	0.0365
47.5271	0.011	0.0265	0.0468
47.5421	0.011	0.0265	0.0468
47.5571	0.011	0.0265	0.0468
47.5721	0.011	0.0265	0.0468
47.5871	0.0115	0.0277	0.0491
47.6021	0.0115	0.0277	0.0491
47.6171	0.0115	0.0277	0.0491
47.6321	0.0115	0.0277	0.0491
47.6471	0.0115	0.0277	0.0491
47.6621	0.0115	0.0277	0.0491
47.6771	0.0115	0.0277	0.0491
47.6921	0.0115	0.0277	0.0491
47.7071	0.0115	0.0277	0.0491
47.7221	0.0115	0.0277	0.0491
47.7371	0.0115	0.0277	0.0491
47.7521	0.0115	0.0277	0.0491
47.7671	0.0115	0.0277	0.0491
47.7821	0.0115	0.0277	0.0491
47.7971	0.0115	0.0277	0.0491
47.8121	0.0115	0.0277	0.0491
47.8271	0.0115	0.0277	0.0491
47.8421	0.0115	0.0277	0.0491
47.8571	0.0115	0.0277	0.0491
47.8721	0.0115	0.0277	0.0491
47.8871	0.0115	0.0277	0.0491
47.9021	0.0115	0.0277	0.0491
47.9171	0.0115	0.0277	0.0491
47.9321	0.0115	0.0277	0.0491
47.9471	0.0115	0.0277	0.0491
[truncated: 803 more rows]

## Sheet: Table S15
Table S15: Vp, Vs, and density values used in rock physics model
Depth	Vp	Vs	Dry		Saturated		Kaolonite
18.0071	3.374	1.7125	0.011	2.61195	0.0265	2.59751	0.0468	2.59135		Density (based on mineralogy)	2.641	Density (water)	1	Density (Kaolinite)	1.58
18.0221	3.374	1.7236	0.011	2.61195	0.0265	2.59751	0.0468	2.59135
18.0371	3.374	1.7292	0.0105	2.61327	0.0253	2.59948	0.0445	2.59379
18.0521	3.374	1.7292	0.0105	2.61327	0.0253	2.59948	0.0445	2.59379
18.0671	3.374	1.7292	0.0105	2.61327	0.0253	2.59948	0.0445	2.59379
18.0821	3.3863	1.7438	0.0097	2.61538	0.0235	2.60244	0.0411	2.59739
18.0971	3.3924	1.7511	0.0097	2.61538	0.0235	2.60244	0.0411	2.59739
18.1121	3.3924	1.7511	0.0097	2.61538	0.0235	2.60244	0.0411	2.59739
18.1271	3.3924	1.7833	0.0097	2.61538	0.0235	2.60244	0.0411	2.59739
18.1421	3.3924	1.7994	0.0097	2.61538	0.0235	2.60244	0.0411	2.59739
18.1571	3.3924	1.7994	0.0097	2.61538	0.0235	2.60244	0.0411	2.59739
18.1721	3.4365	1.8152	0.0097	2.61538	0.0235	2.60244	0.0411	2.59739
18.1871	3.4586	1.8232	0.0097	2.61538	0.0235	2.60244	0.0411	2.59739
18.2021	3.4586	1.8232	0.0097	2.61538	0.0235	2.60244	0.0411	2.59739
18.2171	3.4586	1.8232	0.0097	2.61538	0.0235	2.60244	0.0411	2.59739
18.2321	3.4911	1.8285	0.0097	2.61538	0.0235	2.60244	0.0411	2.59739
18.2471	3.5074	1.8312	0.0097	2.61538	0.0235	2.60244	0.0411	2.59739
18.2621	3.5074	1.8312	0.0097	2.61538	0.0235	2.60244	0.0411	2.59739
18.2771	3.5074	1.844	0.0097	2.61538	0.0235	2.60244	0.0411	2.59739
18.2921	3.5074	1.8503	0.0097	2.61538	0.0235	2.60244	0.0411	2.59739
18.3071	3.5074	1.8503	0.0097	2.61538	0.0235	2.60244	0.0411	2.59739
18.3221	3.5074	1.854	0.0097	2.61538	0.0235	2.60244	0.0411	2.59739
18.3371	3.5074	1.8559	0.0092	2.6167	0.0223	2.60441	0.0388	2.59983
18.3521	3.5074	1.8559	0.0092	2.6167	0.0223	2.60441	0.0388	2.59983
18.3671	3.5074	1.8559	0.0092	2.6167	0.0223	2.60441	0.0388	2.59983
18.3821	3.5074	1.8652	0.0092	2.6167	0.0223	2.60441	0.0388	2.59983
18.3971	3.5074	1.8698	0.0092	2.6167	0.0223	2.60441	0.0388	2.59983
18.4121	3.5074	1.8698	0.0092	2.6167	0.0223	2.60441	0.0388	2.59983
18.4271	3.5409	1.8831	0.0087	2.61802	0.0211	2.60637	0.0365	2.60227
18.4421	3.5577	1.8898	0.0087	2.61802	0.0211	2.60637	0.0365	2.60227
18.4571	3.5577	1.8898	0.0087	2.61802	0.0211	2.60637	0.0365	2.60227
18.4721	3.6062	1.8994	0.0087	2.61802	0.0211	2.60637	0.0365	2.60227
18.4871	3.6305	1.9042	0.008	2.61987	0.0193	2.60933	0.0331	2.60588
18.5021	3.6305	1.9042	0.008	2.61987	0.0193	2.60933	0.0331	2.60588
18.5171	3.6305	1.9042	0.008	2.61987	0.0193	2.60933	0.0331	2.60588
18.5321	3.6664	1.9081	0.008	2.61987	0.0193	2.60933	0.0331	2.60588
18.5471	3.6844	1.9101	0.008	2.61987	0.0193	2.60933	0.0331	2.60588
18.5621	3.6844	1.9101	0.008	2.61987	0.0193	2.60933	0.0331	2.60588
18.5771	3.7518	1.9717	0.0074	2.62146	0.018	2.61146	0.0309	2.60822
18.5921	3.7855	2.0025	0.0074	2.62146	0.018	2.61146	0.0309	2.60822
18.6071	3.7855	2.0025	0.0074	2.62146	0.018	2.61146	0.0309	2.60822
18.6221	3.8405	2.068	0.0074	2.62146	0.018	2.61146	0.0309	2.60822
18.6371	3.868	2.1008	0.0069	2.62278	0.0168	2.61343	0.0287	2.61055
18.6521	3.868	2.1008	0.0069	2.62278	0.0168	2.61343	0.0287	2.61055
18.6671	3.868	2.1008	0.0069	2.62278	0.0168	2.61343	0.0287	2.61055
18.6821	3.9255	2.1103	0.0069	2.62278	0.0168	2.61343	0.0287	2.61055
18.6971	3.9543	2.1151	0.0069	2.62278	0.0168	2.61343	0.0287	2.61055
18.7121	3.9543	2.1151	0.0069	2.62278	0.0168	2.61343	0.0287	2.61055
18.7271	4.0144	2.1321	0.0069	2.62278	0.0168	2.61343	0.0287	2.61055
18.7421	4.0444	2.1406	0.0069	2.62278	0.0168	2.61343	0.0287	2.61055
18.7571	4.0444	2.1406	0.0069	2.62278	0.0168	2.61343	0.0287	2.61055
18.7721	4.0891	2.1581	0.0069	2.62278	0.0168	2.61343	0.0287	2.61055
18.7871	4.1114	2.1668	0.0074	2.62146	0.018	2.61146	0.0309	2.60822
18.8021	4.1114	2.1668	0.0074	2.62146	0.018	2.61146	0.0309	2.60822
18.8171	4.1114	2.1668	0.0074	2.62146	0.018	2.61146	0.0309	2.60822
18.8321	4.1765	2.1795	0.008	2.61987	0.0193	2.60933	0.0331	2.60588
18.8471	4.209	2.1859	0.008	2.61987	0.0193	2.60933	0.0331	2.60588
18.8621	4.209	2.1859	0.008	2.61987	0.0193	2.60933	0.0331	2.60588
18.8771	4.2973	2.1936	0.0087	2.61802	0.0211	2.60637	0.0365	2.60227
18.8921	4.3415	2.1975	0.0087	2.61802	0.0211	2.60637	0.0365	2.60227
18.9071	4.3415	2.1975	0.0087	2.61802	0.0211	2.60637	0.0365	2.60227
18.9221	4.3721	2.2159	0.0087	2.61802	0.0211	2.60637	0.0365	2.60227
18.9371	4.3875	2.2251	0.0097	2.61538	0.0235	2.60244	0.0411	2.59739
18.9521	4.3875	2.2251	0.0097	2.61538	0.0235	2.60244	0.0411	2.59739
18.9671	4.3875	2.2251	0.0097	2.61538	0.0235	2.60244	0.0411	2.59739
18.9821	4.4294	2.2439	0.0097	2.61538	0.0235	2.60244	0.0411	2.59739
18.9971	4.4504	2.2533	0.0097	2.61538	0.0235	2.60244	0.0411	2.59739
19.0121	4.4504	2.2533	0.0097	2.61538	0.0235	2.60244	0.0411	2.59739
19.0271	4.5607	2.2839	0.0097	2.61538	0.0235	2.60244	0.0411	2.59739
19.0421	4.6159	2.2992	0.0097	2.61538	0.0235	2.60244	0.0411	2.59739
19.0571	4.6159	2.2992	0.0097	2.61538	0.0235	2.60244	0.0411	2.59739
19.0721	4.6389	2.343	0.0097	2.61538	0.0235	2.60244	0.0411	2.59739
19.0871	4.6505	2.3649	0.0097	2.61538	0.0235	2.60244	0.0411	2.59739
19.1021	4.6505	2.3649	0.0097	2.61538	0.0235	2.60244	0.0411	2.59739
19.1171	4.6505	2.3649	0.0097	2.61538	0.0235	2.60244	0.0411	2.59739
19.1321	4.6857	2.3987	0.0097	2.61538	0.0235	2.60244	0.0411	2.59739
19.1471	4.7033	2.4155	0.0097	2.61538	0.0235	2.60244	0.0411	2.59739
19.1621	4.7033	2.4155	0.0097	2.61538	0.0235	2.60244	0.0411	2.59739
19.1771	4.7272	2.454	0.0097	2.61538	0.0235	2.60244	0.0411	2.59739
19.1921	4.7392	2.4733	0.0097	2.61538	0.0235	2.60244	0.0411	2.59739
19.2071	4.7392	2.4733	0.0097	2.61538	0.0235	2.60244	0.0411	2.59739
19.2221	4.7392	2.4966	0.0097	2.61538	0.0235	2.60244	0.0411	2.59739
19.2371	4.7392	2.5083	0.0097	2.61538	0.0235	2.60244	0.0411	2.59739
19.2521	4.7392	2.5083	0.0097	2.61538	0.0235	2.60244	0.0411	2.59739
19.2671	4.7392	2.5083	0.0097	2.61538	0.0235	2.60244	0.0411	2.59739
19.2821	4.7392	2.5498	0.0097	2.61538	0.0235	2.60244	0.0411	2.59739
19.2971	4.7392	2.5706	0.0097	2.61538	0.0235	2.60244	0.0411	2.59739
19.3121	4.7392	2.5706	0.0097	2.61538	0.0235	2.60244	0.0411	2.59739
19.3271	4.7392	2.6142	0.008	2.61987	0.0193	2.60933	0.0331	2.60588
19.3421	4.7392	2.6361	0.008	2.61987	0.0193	2.60933	0.0331	2.60588
19.3571	4.7392	2.6361	0.008	2.61987	0.0193	2.60933	0.0331	2.60588
19.3721	4.7635	2.6511	0.008	2.61987	0.0193	2.60933	0.0331	2.60588
19.3871	4.7757	2.6587	0.0074	2.62146	0.018	2.61146	0.0309	2.60822
19.4021	4.7757	2.6587	0.0074	2.62146	0.018	2.61146	0.0309	2.60822
19.4171	4.7757	2.6587	0.0074	2.62146	0.018	2.61146	0.0309	2.60822
19.4321	4.7757	2.6974	0.0069	2.62278	0.0168	2.61343	0.0287	2.61055
19.4471	4.7757	2.7168	0.0069	2.62278	0.0168	2.61343	0.0287	2.61055
19.4621	4.7757	2.7168	0.0069	2.62278	0.0168	2.61343	0.0287	2.61055
19.4771	4.8128	2.7248	0.0062	2.62463	0.015	2.61639	0.0254	2.61405
19.4921	4.8314	2.7288	0.0062	2.62463	0.015	2.61639	0.0254	2.61405
19.5071	4.8314	2.7288	0.0062	2.62463	0.015	2.61639	0.0254	2.61405
19.5221	4.8314	2.7572	0.0062	2.62463	0.015	2.61639	0.0254	2.61405
19.5371	4.8314	2.7714	0.0062	2.62463	0.015	2.61639	0.0254	2.61405
19.5521	4.8314	2.7714	0.0062	2.62463	0.015	2.61639	0.0254	2.61405
19.5671	4.8314	2.7714	0.0062	2.62463	0.015	2.61639	0.0254	2.61405
19.5821	4.8567	2.7714	0.0057	2.62595	0.0138	2.61835	0.0232	2.61638
19.5971	4.8693	2.7714	0.0057	2.62595	0.0138	2.61835	0.0232	2.61638
19.6121	4.8693	2.7714	0.0057	2.62595	0.0138	2.61835	0.0232	2.61638
19.6271	4.895	2.7714	0.0057	2.62595	0.0138	2.61835	0.0232	2.61638
19.6421	4.9078	2.7714	0.0057	2.62595	0.0138	2.61835	0.0232	2.61638
19.6571	4.9078	2.7714	0.0057	2.62595	0.0138	2.61835	0.0232	2.61638
19.6721	4.9471	2.7632	0.0057	2.62595	0.0138	2.61835	0.0232	2.61638
19.6871	4.9667	2.7591	0.0057	2.62595	0.0138	2.61835	0.0232	2.61638
19.7021	4.9667	2.7591	0.0057	2.62595	0.0138	2.61835	0.0232	2.61638
19.7171	4.9667	2.7591	0.0057	2.62595	0.0138	2.61835	0.0232	2.61638
19.7321	4.9934	2.7389	0.0062	2.62463	0.015	2.61639	0.0254	2.61405
19.7471	5.0068	2.7288	0.0062	2.62463	0.015	2.61639	0.0254	2.61405
19.7621	5.0068	2.7288	0.0062	2.62463	0.015	2.61639	0.0254	2.61405
19.7771	4.9801	2.7208	0.0062	2.62463	0.015	2.61639	0.0254	2.61405
19.7921	4.9667	2.7168	0.0062	2.62463	0.015	2.61639	0.0254	2.61405
19.8071	4.9667	2.7168	0.0062	2.62463	0.015	2.61639	0.0254	2.61405
19.8221	4.9667	2.7168	0.0062	2.62463	0.015	2.61639	0.0254	2.61405
19.8371	4.9667	2.7168	0.0062	2.62463	0.015	2.61639	0.0254	2.61405
19.8521	4.9667	2.7168	0.0062	2.62463	0.015	2.61639	0.0254	2.61405
19.8671	4.9667	2.7168	0.0062	2.62463	0.015	2.61639	0.0254	2.61405
19.8821	4.9667	2.705	0.0092	2.6167	0.0223	2.60441	0.0388	2.59983
19.8971	4.9667	2.6991	0.0092	2.6167	0.0223	2.60441	0.0388	2.59983
19.9121	4.9667	2.6991	0.0092	2.6167	0.0223	2.60441	0.0388	2.59983
19.9271	4.9667	2.6913	0.011	2.61195	0.0265	2.59751	0.0468	2.59135
19.9421	4.9667	2.6874	0.011	2.61195	0.0265	2.59751	0.0468	2.59135
19.9571	4.9667	2.6874	0.011	2.61195	0.0265	2.59751	0.0468	2.59135
19.9721	4.9934	2.6683	0.011	2.61195	0.0265	2.59751	0.0468	2.59135
19.9871	5.0068	2.6587	0.0122	2.60878	0.0295	2.59259	0.0527	2.58509
20.0021	5.0068	2.6587	0.0122	2.60878	0.0295	2.59259	0.0527	2.58509
20.0171	5.0068	2.6587	0.0122	2.60878	0.0295	2.59259	0.0527	2.58509
20.0321	5.0339	2.6587	0.0127	2.60746	0.0307	2.59062	0.055	2.58264
20.0471	5.0475	2.6587	0.0127	2.60746	0.0307	2.59062	0.055	2.58264
20.0621	5.0475	2.6587	0.0127	2.60746	0.0307	2.59062	0.055	2.58264
20.0771	5.089	2.6587	0.0151	2.60112	0.0367	2.58078	0.067	2.56991
20.0921	5.1098	2.6587	0.0151	2.60112	0.0367	2.58078	0.067	2.56991
20.1071	5.1098	2.6587	0.0151	2.60112	0.0367	2.58078	0.067	2.56991
20.1221	5.1098	2.6701	0.0151	2.60112	0.0367	2.58078	0.067	2.56991
20.1371	5.1098	2.6759	0.0156	2.5998	0.0379	2.57881	0.0695	2.56726
20.1521	5.1098	2.6759	0.0156	2.5998	0.0379	2.57881	0.0695	2.56726
20.1671	5.1098	2.6759	0.0156	2.5998	0.0379	2.57881	0.0695	2.56726
20.1821	5.1098	2.6836	0.0185	2.59214	0.045	2.56715	0.0844	2.55145
20.1971	5.1098	2.6874	0.0185	2.59214	0.045	2.56715	0.0844	2.55145
20.2121	5.1098	2.6874	0.0185	2.59214	0.045	2.56715	0.0844	2.55145
20.2271	5.1098	2.6874	0.0194	2.58976	0.0474	2.56322	0.0895	2.54604
20.2421	5.1098	2.6874	0.0194	2.58976	0.0474	2.56322	0.0895	2.54604
20.2571	5.1098	2.6874	0.0194	2.58976	0.0474	2.56322	0.0895	2.54604
20.2721	5.1098	2.707	0.0194	2.58976	0.0474	2.56322	0.0895	2.54604
20.2871	5.1098	2.7168	0.0201	2.58792	0.0491	2.56043	0.0934	2.5419
20.3021	5.1098	2.7168	0.0201	2.58792	0.0491	2.56043	0.0934	2.5419
20.3171	5.1098	2.7168	0.0201	2.58792	0.0491	2.56043	0.0934	2.5419
20.3321	5.1381	2.7248	0.0206	2.5866	0.0503	2.55846	0.0959	2.53925
20.3471	5.1522	2.7288	0.0206	2.5866	0.0503	2.55846	0.0959	2.53925
20.3621	5.1522	2.7288	0.0206	2.5866	0.0503	2.55846	0.0959	2.53925
20.3771	5.1522	2.7368	0.0206	2.5866	0.0503	2.55846	0.0959	2.53925
20.3921	5.1522	2.7408	0.0206	2.5866	0.0503	2.55846	0.0959	2.53925
20.4071	5.1522	2.7408	0.0206	2.5866	0.0503	2.55846	0.0959	2.53925
20.4221	5.181	2.7821	0.0206	2.5866	0.0503	2.55846	0.0959	2.53925
20.4371	5.1954	2.8027	0.0206	2.5866	0.0503	2.55846	0.0959	2.53925
20.4521	5.1954	2.8027	0.0206	2.5866	0.0503	2.55846	0.0959	2.53925
20.4671	5.1954	2.8027	0.0206	2.5866	0.0503	2.55846	0.0959	2.53925
20.4821	5.2394	2.8027	0.0173	2.59531	0.042	2.57208	0.0781	2.55814
20.4971	5.2614	2.8027	0.0173	2.59531	0.042	2.57208	0.0781	2.55814
20.5121	5.2614	2.8027	0.0173	2.59531	0.042	2.57208	0.0781	2.55814
20.5271	5.2614	2.8027	0.0168	2.59663	0.0409	2.57388	0.0756	2.56079
20.5421	5.2614	2.8027	0.0168	2.59663	0.0409	2.57388	0.0756	2.56079
20.5571	5.2614	2.8027	0.0168	2.59663	0.0409	2.57388	0.0756	2.56079
20.5721	5.2914	2.7901	0.0168	2.59663	0.0409	2.57388	0.0756	2.56079
20.5871	5.3064	2.7839	0.0168	2.59663	0.0409	2.57388	0.0756	2.56079
20.6021	5.3064	2.7839	0.0168	2.59663	0.0409	2.57388	0.0756	2.56079
20.6171	5.3064	2.7839	0.0168	2.59663	0.0409	2.57388	0.0756	2.56079
20.6321	5.3369	2.7756	0.0151	2.60112	0.0367	2.58078	0.067	2.56991
20.6471	5.3521	2.7714	0.0151	2.60112	0.0367	2.58078	0.067	2.56991
20.6621	5.3521	2.7714	0.0151	2.60112	0.0367	2.58078	0.067	2.56991
20.6771	5.3521	2.751	0.0134	2.60561	0.0325	2.58767	0.0586	2.57883
20.6921	5.3521	2.7408	0.0134	2.60561	0.0325	2.58767	0.0586	2.57883
20.7071	5.3521	2.7408	0.0134	2.60561	0.0325	2.58767	0.0586	2.57883
20.7221	5.3521	2.7328	0.0134	2.60561	0.0325	2.58767	0.0586	2.57883
20.7371	5.3521	2.7288	0.0127	2.60746	0.0307	2.59062	0.055	2.58264
20.7521	5.3521	2.7288	0.0127	2.60746	0.0307	2.59062	0.055	2.58264
20.7671	5.3521	2.7288	0.0127	2.60746	0.0307	2.59062	0.055	2.58264
20.7821	5.3216	2.7208	0.0122	2.60878	0.0295	2.59259	0.0527	2.58509
20.7971	5.3064	2.7168	0.0122	2.60878	0.0295	2.59259	0.0527	2.58509
20.8121	5.3064	2.7168	0.0122	2.60878	0.0295	2.59259	0.0527	2.58509
20.8271	5.2764	2.7168	0.0115	2.61063	0.0277	2.59554	0.0491	2.5889
20.8421	5.2614	2.7168	0.0115	2.61063	0.0277	2.59554	0.0491	2.5889
20.8571	5.2614	2.7168	0.0115	2.61063	0.0277	2.59554	0.0491	2.5889
20.8721	5.2174	2.7168	0.0115	2.61063	0.0277	2.59554	0.0491	2.5889
20.8871	5.1954	2.7168	0.011	2.61195	0.0265	2.59751	0.0468	2.59135
20.9021	5.1954	2.7168	0.011	2.61195	0.0265	2.59751	0.0468	2.59135
20.9171	5.1954	2.7168	0.011	2.61195	0.0265	2.59751	0.0468	2.59135
20.9321	5.1383	2.6895	0.0105	2.61327	0.0253	2.59948	0.0445	2.59379
20.9471	5.1098	2.6759	0.0105	2.61327	0.0253	2.59948	0.0445	2.59379
20.9621	5.1098	2.6759	0.0105	2.61327	0.0253	2.59948	0.0445	2.59379
20.9771	5.1098	2.6568	0.0105	2.61327	0.0253	2.59948	0.0445	2.59379
20.9921	5.1098	2.6473	0.0105	2.61327	0.0253	2.59948	0.0445	2.59379
21.0071	5.1098	2.6473	0.0105	2.61327	0.0253	2.59948	0.0445	2.59379
21.0221	5.1098	2.6473	0.0105	2.61327	0.0253	2.59948	0.0445	2.59379
21.0371	5.1098	2.6473	0.0105	2.61327	0.0253	2.59948	0.0445	2.59379
21.0521	5.1098	2.6473	0.0105	2.61327	0.0253	2.59948	0.0445	2.59379
21.0671	5.1098	2.6473	0.0105	2.61327	0.0253	2.59948	0.0445	2.59379
21.0821	5.1098	2.5023	0.0097	2.61538	0.0235	2.60244	0.0411	2.59739
21.0971	5.1098	2.4297	0.0097	2.61538	0.0235	2.60244	0.0411	2.59739
21.1121	5.1098	2.4297	0.0097	2.61538	0.0235	2.60244	0.0411	2.59739
21.1271	5.1098	2.3986	0.0092	2.6167	0.0223	2.60441	0.0388	2.59983
21.1421	5.1098	2.3831	0.0092	2.6167	0.0223	2.60441	0.0388	2.59983
21.1571	5.1098	2.3831	0.0092	2.6167	0.0223	2.60441	0.0388	2.59983
21.1721	5.1098	2.371	0.0092	2.6167	0.0223	2.60441	0.0388	2.59983
21.1871	5.1098	2.3649	0.0092	2.6167	0.0223	2.60441	0.0388	2.59983
21.2021	5.1098	2.3649	0.0092	2.6167	0.0223	2.60441	0.0388	2.59983
21.2171	5.1098	2.3649	0.0092	2.6167	0.0223	2.60441	0.0388	2.59983
21.2321	5.1098	2.3649	0.0092	2.6167	0.0223	2.60441	0.0388	2.59983
21.2471	5.1098	2.3649	0.0092	2.6167	0.0223	2.60441	0.0388	2.59983
21.2621	5.1098	2.3649	0.0092	2.6167	0.0223	2.60441	0.0388	2.59983
21.2771	5.1098	2.3649	0.0092	2.6167	0.0223	2.60441	0.0388	2.59983
21.2921	5.1098	2.3649	0.0092	2.6167	0.0223	2.60441	0.0388	2.59983
21.3071	5.1098	2.3649	0.0092	2.6167	0.0223	2.60441	0.0388	2.59983
21.3221	5.2109	2.356	0.0092	2.6167	0.0223	2.60441	0.0388	2.59983
21.3371	5.2614	2.3515	0.0092	2.6167	0.0223	2.60441	0.0388	2.59983
21.3521	5.2614	2.3515	0.0092	2.6167	0.0223	2.60441	0.0388	2.59983
21.3671	5.2614	2.3515	0.0092	2.6167	0.0223	2.60441	0.0388	2.59983
21.3821	5.2914	2.3456	0.0092	2.6167	0.0223	2.60441	0.0388	2.59983
21.3971	5.3064	2.3426	0.0092	2.6167	0.0223	2.60441	0.0388	2.59983
21.4121	5.3064	2.3426	0.0092	2.6167	0.0223	2.60441	0.0388	2.59983
21.4271	5.3369	2.328	0.0092	2.6167	0.0223	2.60441	0.0388	2.59983
21.4421	5.3521	2.3207	0.0092	2.6167	0.0223	2.60441	0.0388	2.59983
21.4571	5.3521	2.3207	0.0092	2.6167	0.0223	2.60441	0.0388	2.59983
21.4721	5.3989	2.3007	0.0092	2.6167	0.0223	2.60441	0.0388	2.59983
21.4871	5.4223	2.2907	0.0092	2.6167	0.0223	2.60441	0.0388	2.59983
21.5021	5.4223	2.2907	0.0092	2.6167	0.0223	2.60441	0.0388	2.59983
21.5171	5.4223	2.2907	0.0092	2.6167	0.0223	2.60441	0.0388	2.59983
21.5321	5.4223	2.2907	0.0092	2.6167	0.0223	2.60441	0.0388	2.59983
21.5471	5.4223	2.2907	0.0092	2.6167	0.0223	2.60441	0.0388	2.59983
21.5621	5.4223	2.2907	0.0092	2.6167	0.0223	2.60441	0.0388	2.59983
21.5771	5.4541	2.2907	0.0092	2.6167	0.0223	2.60441	0.0388	2.59983
21.5921	5.4701	2.2907	0.0092	2.6167	0.0223	2.60441	0.0388	2.59983
21.6071	5.4701	2.2907	0.0092	2.6167	0.0223	2.60441	0.0388	2.59983
21.6221	5.4701	2.2907	0.0092	2.6167	0.0223	2.60441	0.0388	2.59983
21.6371	5.4701	2.2907	0.0092	2.6167	0.0223	2.60441	0.0388	2.59983
21.6521	5.4701	2.2907	0.0092	2.6167	0.0223	2.60441	0.0388	2.59983
21.6671	5.4701	2.2907	0.0092	2.6167	0.0223	2.60441	0.0388	2.59983
21.6821	5.4701	2.2907	0.0092	2.6167	0.0223	2.60441	0.0388	2.59983
21.6971	5.4701	2.2907	0.0092	2.6167	0.0223	2.60441	0.0388	2.59983
21.7121	5.4701	2.2907	0.0092	2.6167	0.0223	2.60441	0.0388	2.59983
21.7271	5.4382	2.2907	0.0097	2.61538	0.0235	2.60244	0.0411	2.59739
21.7421	5.4223	2.2907	0.0097	2.61538	0.0235	2.60244	0.0411	2.59739
21.7571	5.4223	2.2907	0.0097	2.61538	0.0235	2.60244	0.0411	2.59739
21.7721	5.4223	2.2964	0.0097	2.61538	0.0235	2.60244	0.0411	2.59739
21.7871	5.4223	2.2992	0.0097	2.61538	0.0235	2.60244	0.0411	2.59739
21.8021	5.4223	2.2992	0.0097	2.61538	0.0235	2.60244	0.0411	2.59739
21.8171	5.4223	2.2992	0.0097	2.61538	0.0235	2.60244	0.0411	2.59739
21.8321	5.4223	2.3078	0.0105	2.61327	0.0253	2.59948	0.0445	2.59379
21.8471	5.4223	2.3121	0.0105	2.61327	0.0253	2.59948	0.0445	2.59379
21.8621	5.4223	2.3121	0.0105	2.61327	0.0253	2.59948	0.0445	2.59379
21.8771	5.2423	2.3178	0.011	2.61195	0.0265	2.59751	0.0468	2.59135
21.8921	5.1522	2.3207	0.011	2.61195	0.0265	2.59751	0.0468	2.59135
21.9071	5.1522	2.3207	0.011	2.61195	0.0265	2.59751	0.0468	2.59135
21.9221	5.0553	2.5052	0.011	2.61195	0.0265	2.59751	0.0468	2.59135
21.9371	5.0068	2.5975	0.0127	2.60746	0.0307	2.59062	0.055	2.58264
21.9521	5.0068	2.5975	0.0127	2.60746	0.0307	2.59062	0.055	2.58264
21.9671	5.0068	2.5975	0.0127	2.60746	0.0307	2.59062	0.055	2.58264
21.9821	4.9408	2.6307	0.0151	2.60112	0.0367	2.58078	0.067	2.56991
21.9971	4.9078	2.6473	0.0151	2.60112	0.0367	2.58078	0.067	2.56991
22.0121	4.9078	2.6473	0.0151	2.60112	0.0367	2.58078	0.067	2.56991
22.0271	4.8822	2.6741	0.0161	2.59848	0.0391	2.57684	0.0719	2.56471
22.0421	4.8693	2.6874	0.0161	2.59848	0.0391	2.57684	0.0719	2.56471
22.0571	4.8693	2.6874	0.0161	2.59848	0.0391	2.57684	0.0719	2.56471
22.0721	4.7468	2.6874	0.0161	2.59848	0.0391	2.57684	0.0719	2.56471
22.0871	4.6856	2.6874	0.0206	2.5866	0.0503	2.55846	0.0959	2.53925
22.1021	4.6856	2.6874	0.0206	2.5866	0.0503	2.55846	0.0959	2.53925
22.1171	4.6856	2.6874	0.0206	2.5866	0.0503	2.55846	0.0959	2.53925
22.1321	4.6621	2.6797	0.0238	2.57814	0.0585	2.545	0.1144	2.51962
22.1471	4.6505	2.6759	0.0238	2.57814	0.0585	2.545	0.1144	2.51962
22.1621	4.6505	2.6759	0.0238	2.57814	0.0585	2.545	0.1144	2.51962
22.1771	4.5171	2.6759	0.0249	2.57524	0.0614	2.54024	0.1212	2.51241
22.1921	4.4504	2.6759	0.0249	2.57524	0.0614	2.54024	0.1212	2.51241
22.2071	4.4504	2.6759	0.0249	2.57524	0.0614	2.54024	0.1212	2.51241
22.2221	4.4085	2.6644	0.0249	2.57524	0.0614	2.54024	0.1212	2.51241
22.2371	4.3875	2.6587	0.0253	2.57418	0.0626	2.53827	0.1239	2.50954
22.2521	4.3875	2.6587	0.0253	2.57418	0.0626	2.53827	0.1239	2.50954
22.2671	4.3875	2.6587	0.0253	2.57418	0.0626	2.53827	0.1239	2.50954
22.2821	4.3568	2.6701	0.0249	2.57524	0.0614	2.54024	0.1212	2.51241
22.2971	4.3415	2.6759	0.0249	2.57524	0.0614	2.54024	0.1212	2.51241
22.3121	4.3415	2.6759	0.0249	2.57524	0.0614	2.54024	0.1212	2.51241
22.3271	4.3214	2.7396	0.0249	2.57524	0.0614	2.54024	0.1212	2.51241
22.3421	4.3113	2.7714	0.0249	2.57524	0.0614	2.54024	0.1212	2.51241
22.3571	4.3113	2.7714	0.0249	2.57524	0.0614	2.54024	0.1212	2.51241
22.3721	4.3113	2.7797	0.0249	2.57524	0.0614	2.54024	0.1212	2.51241
22.3871	4.3113	2.7839	0.0249	2.57524	0.0614	2.54024	0.1212	2.51241
22.4021	4.3113	2.7839	0.0249	2.57524	0.0614	2.54024	0.1212	2.51241
22.4171	4.3113	2.7839	0.0249	2.57524	0.0614	2.54024	0.1212	2.51241
22.4321	4.3113	2.7964	0.0238	2.57814	0.0585	2.545	0.1144	2.51962
22.4471	4.3113	2.8027	0.0238	2.57814	0.0585	2.545	0.1144	2.51962
22.4621	4.3113	2.8027	0.0238	2.57814	0.0585	2.545	0.1144	2.51962
22.4771	4.4582	2.8027	0.0229	2.58052	0.0562	2.54878	0.1091	2.52524
22.4921	4.5316	2.8027	0.0229	2.58052	0.0562	2.54878	0.1091	2.52524
22.5071	4.5316	2.8027	0.0229	2.58052	0.0562	2.54878	0.1091	2.52524
22.5221	4.5538	2.8112	0.0229	2.58052	0.0562	2.54878	0.1091	2.52524
22.5371	4.5649	2.8154	0.0206	2.5866	0.0503	2.55846	0.0959	2.53925
22.5521	4.5649	2.8154	0.0206	2.5866	0.0503	2.55846	0.0959	2.53925
22.5671	4.5649	2.8154	0.0206	2.5866	0.0503	2.55846	0.0959	2.53925
22.5821	4.5649	2.8154	0.0178	2.59399	0.0432	2.57011	0.0806	2.55548
22.5971	4.5649	2.8154	0.0178	2.59399	0.0432	2.57011	0.0806	2.55548
22.6121	4.5649	2.8154	0.0178	2.59399	0.0432	2.57011	0.0806	2.55548
22.6271	4.6453	2.8154	0.0168	2.59663	0.0409	2.57388	0.0756	2.56079
22.6421	4.6856	2.8154	0.0168	2.59663	0.0409	2.57388	0.0756	2.56079
22.6571	4.6856	2.8154	0.0168	2.59663	0.0409	2.57388	0.0756	2.56079
22.6721	4.7703	2.8283	0.0168	2.59663	0.0409	2.57388	0.0756	2.56079
22.6871	4.8127	2.8347	0.0151	2.60112	0.0367	2.58078	0.067	2.56991
22.7021	4.8127	2.8347	0.0151	2.60112	0.0367	2.58078	0.067	2.56991
22.7171	4.8127	2.8347	0.0151	2.60112	0.0367	2.58078	0.067	2.56991
22.7321	4.8505	2.8434	0.0139	2.60429	0.0337	2.5857	0.061	2.57628
22.7471	4.8693	2.8477	0.0139	2.60429	0.0337	2.5857	0.061	2.57628
22.7621	4.8693	2.8477	0.0139	2.60429	0.0337	2.5857	0.061	2.57628
22.7771	4.895	2.8565	0.0127	2.60746	0.0307	2.59062	0.055	2.58264
22.7921	4.9078	2.8608	0.0127	2.60746	0.0307	2.59062	0.055	2.58264
22.8071	4.9078	2.8608	0.0127	2.60746	0.0307	2.59062	0.055	2.58264
22.8221	4.9471	2.8608	0.0127	2.60746	0.0307	2.59062	0.055	2.58264
22.8371	4.9667	2.8608	0.0127	2.60746	0.0307	2.59062	0.055	2.58264
22.8521	4.9667	2.8608	0.0127	2.60746	0.0307	2.59062	0.055	2.58264
22.8671	4.9667	2.8608	0.0127	2.60746	0.0307	2.59062	0.055	2.58264
22.8821	4.9934	2.8608	0.0097	2.61538	0.0235	2.60244	0.0411	2.59739
22.8971	5.0068	2.8608	0.0097	2.61538	0.0235	2.60244	0.0411	2.59739
22.9121	5.0068	2.8608	0.0097	2.61538	0.0235	2.60244	0.0411	2.59739
22.9271	5.0339	2.8608	0.0097	2.61538	0.0235	2.60244	0.0411	2.59739
22.9421	5.0475	2.8608	0.0097	2.61538	0.0235	2.60244	0.0411	2.59739
22.9571	5.0475	2.8608	0.0097	2.61538	0.0235	2.60244	0.0411	2.59739
22.9721	5.0475	2.8221	0.0097	2.61538	0.0235	2.60244	0.0411	2.59739
22.9871	5.0475	2.8027	0.0097	2.61538	0.0235	2.60244	0.0411	2.59739
23.0021	5.0475	2.8027	0.0097	2.61538	0.0235	2.60244	0.0411	2.59739
23.0171	5.0475	2.8027	0.0097	2.61538	0.0235	2.60244	0.0411	2.59739
23.0321	5.0475	2.7615	0.0097	2.61538	0.0235	2.60244	0.0411	2.59739
23.0471	5.0475	2.7408	0.0097	2.61538	0.0235	2.60244	0.0411	2.59739
23.0621	5.0475	2.7408	0.0097	2.61538	0.0235	2.60244	0.0411	2.59739
23.0771	5.089	2.7328	0.0097	2.61538	0.0235	2.60244	0.0411	2.59739
23.0921	5.1098	2.7288	0.0097	2.61538	0.0235	2.60244	0.0411	2.59739
23.1071	5.1098	2.7288	0.0097	2.61538	0.0235	2.60244	0.0411	2.59739
23.1221	5.1381	2.709	0.0097	2.61538	0.0235	2.60244	0.0411	2.59739
23.1371	5.1522	2.6991	0.0097	2.61538	0.0235	2.60244	0.0411	2.59739
23.1521	5.1522	2.6991	0.0097	2.61538	0.0235	2.60244	0.0411	2.59739
23.1671	5.1522	2.6991	0.0097	2.61538	0.0235	2.60244	0.0411	2.59739
23.1821	5.1522	2.6991	0.0097	2.61538	0.0235	2.60244	0.0411	2.59739
23.1971	5.1522	2.6991	0.0097	2.61538	0.0235	2.60244	0.0411	2.59739
23.2121	5.1522	2.6991	0.0097	2.61538	0.0235	2.60244	0.0411	2.59739
23.2271	5.1522	2.6991	0.0092	2.6167	0.0223	2.60441	0.0388	2.59983
23.2421	5.1522	2.6991	0.0092	2.6167	0.0223	2.60441	0.0388	2.59983
23.2571	5.1522	2.6991	0.0092	2.6167	0.0223	2.60441	0.0388	2.59983
23.2721	5.1522	2.7109	0.0092	2.6167	0.0223	2.60441	0.0388	2.59983
23.2871	5.1522	2.7168	0.0092	2.6167	0.0223	2.60441	0.0388	2.59983
23.3021	5.1522	2.7168	0.0092	2.6167	0.0223	2.60441	0.0388	2.59983
23.3171	5.1522	2.7168	0.0092	2.6167	0.0223	2.60441	0.0388	2.59983
23.3321	5.1522	2.7248	0.0092	2.6167	0.0223	2.60441	0.0388	2.59983
23.3471	5.1522	2.7288	0.0092	2.6167	0.0223	2.60441	0.0388	2.59983
23.3621	5.1522	2.7288	0.0092	2.6167	0.0223	2.60441	0.0388	2.59983
23.3771	5.1522	2.7288	0.0097	2.61538	0.0235	2.60244	0.0411	2.59739
23.3921	5.1522	2.7288	0.0097	2.61538	0.0235	2.60244	0.0411	2.59739
23.4071	5.1522	2.7288	0.0097	2.61538	0.0235	2.60244	0.0411	2.59739
23.4221	5.1522	2.7288	0.0097	2.61538	0.0235	2.60244	0.0411	2.59739
23.4371	5.1522	2.7288	0.0097	2.61538	0.0235	2.60244	0.0411	2.59739
23.4521	5.1522	2.7288	0.0097	2.61538	0.0235	2.60244	0.0411	2.59739
23.4671	5.1522	2.7288	0.0097	2.61538	0.0235	2.60244	0.0411	2.59739
23.4821	5.1522	2.709	0.0105	2.61327	0.0253	2.59948	0.0445	2.59379
23.4971	5.1522	2.6991	0.0105	2.61327	0.0253	2.59948	0.0445	2.59379
23.5121	5.1522	2.6991	0.0105	2.61327	0.0253	2.59948	0.0445	2.59379
23.5271	5.1522	2.6913	0.0122	2.60878	0.0295	2.59259	0.0527	2.58509
23.5421	5.1522	2.6874	0.0122	2.60878	0.0295	2.59259	0.0527	2.58509
23.5571	5.1522	2.6874	0.0122	2.60878	0.0295	2.59259	0.0527	2.58509
23.5721	5.1522	2.6797	0.0122	2.60878	0.0295	2.59259	0.0527	2.58509
23.5871	5.1522	2.6759	0.0122	2.60878	0.0295	2.59259	0.0527	2.58509
23.6021	5.1522	2.6759	0.0122	2.60878	0.0295	2.59259	0.0527	2.58509
23.6171	5.1522	2.6759	0.0122	2.60878	0.0295	2.59259	0.0527	2.58509
23.6321	5.1522	2.6644	0.0122	2.60878	0.0295	2.59259	0.0527	2.58509
23.6471	5.1522	2.6587	0.0122	2.60878	0.0295	2.59259	0.0527	2.58509
23.6621	5.1522	2.6587	0.0122	2.60878	0.0295	2.59259	0.0527	2.58509
23.6771	5.1522	2.6511	0.0122	2.60878	0.0295	2.59259	0.0527	2.58509
23.6921	5.1522	2.6473	0.0122	2.60878	0.0295	2.59259	0.0527	2.58509
23.7071	5.1522	2.6473	0.0122	2.60878	0.0295	2.59259	0.0527	2.58509
23.7221	5.124	2.6361	0.0122	2.60878	0.0295	2.59259	0.0527	2.58509
23.7371	5.1098	2.6305	0.0122	2.60878	0.0295	2.59259	0.0527	2.58509
23.7521	5.1098	2.6305	0.0122	2.60878	0.0295	2.59259	0.0527	2.58509
23.7671	5.1098	2.6305	0.0122	2.60878	0.0295	2.59259	0.0527	2.58509
23.7821	5.1098	2.6158	0.0122	2.60878	0.0295	2.59259	0.0527	2.58509
23.7971	5.1098	2.6084	0.0122	2.60878	0.0295	2.59259	0.0527	2.58509
23.8121	5.1098	2.6084	0.0122	2.60878	0.0295	2.59259	0.0527	2.58509
23.8271	5.0683	2.5832	0.0122	2.60878	0.0295	2.59259	0.0527	2.58509
23.8421	5.0475	2.5706	0.0122	2.60878	0.0295	2.59259	0.0527	2.58509
23.8571	5.0475	2.5706	0.0122	2.60878	0.0295	2.59259	0.0527	2.58509
23.8721	5.0204	2.56	0.0122	2.60878	0.0295	2.59259	0.0527	2.58509
23.8871	5.0068	2.5547	0.0115	2.61063	0.0277	2.59554	0.0491	2.5889
23.9021	5.0068	2.5547	0.0115	2.61063	0.0277	2.59554	0.0491	2.5889
23.9171	5.0068	2.5547	0.0115	2.61063	0.0277	2.59554	0.0491	2.5889
23.9321	4.9152	2.517	0.011	2.61195	0.0265	2.59751	0.0468	2.59135
23.9471	4.8693	2.4982	0.011	2.61195	0.0265	2.59751	0.0468	2.59135
23.9621	4.8693	2.4982	0.011	2.61195	0.0265	2.59751	0.0468	2.59135
23.9771	4.7468	2.4982	0.0105	2.61327	0.0253	2.59948	0.0445	2.59379
23.9921	4.6856	2.4982	0.0105	2.61327	0.0253	2.59948	0.0445	2.59379
24.0071	4.6856	2.4982	0.0105	2.61327	0.0253	2.59948	0.0445	2.59379
24.0221	4.6391	2.4982	0.0105	2.61327	0.0253	2.59948	0.0445	2.59379
24.0371	4.6159	2.4982	0.0097	2.61538	0.0235	2.60244	0.0411	2.59739
24.0521	4.6159	2.4982	0.0097	2.61538	0.0235	2.60244	0.0411	2.59739
24.0671	4.6159	2.4982	0.0097	2.61538	0.0235	2.60244	0.0411	2.59739
24.0821	4.4128	2.4816	0.0097	2.61538	0.0235	2.60244	0.0411	2.59739
24.0971	4.3113	2.4733	0.0097	2.61538	0.0235	2.60244	0.0411	2.59739
24.1121	4.3113	2.4733	0.0097	2.61538	0.0235	2.60244	0.0411	2.59739
24.1271	4.1781	2.4667	0.0097	2.61538	0.0235	2.60244	0.0411	2.59739
24.1421	4.1114	2.4635	0.0097	2.61538	0.0235	2.60244	0.0411	2.59739
24.1571	4.1114	2.4635	0.0097	2.61538	0.0235	2.60244	0.0411	2.59739
24.1721	4.0668	2.4537	0.0097	2.61538	0.0235	2.60244	0.0411	2.59739
24.1871	4.0444	2.4489	0.0097	2.61538	0.0235	2.60244	0.0411	2.59739
24.2021	4.0444	2.4489	0.0097	2.61538	0.0235	2.60244	0.0411	2.59739
24.2171	4.0444	2.4489	0.0097	2.61538	0.0235	2.60244	0.0411	2.59739
24.2321	4.027	2.4489	0.0097	2.61538	0.0235	2.60244	0.0411	2.59739
24.2471	4.0183	2.4489	0.0097	2.61538	0.0235	2.60244	0.0411	2.59739
24.2621	4.0183	2.4489	0.0097	2.61538	0.0235	2.60244	0.0411	2.59739
24.2771	4.0357	2.4425	0.0097	2.61538	0.0235	2.60244	0.0411	2.59739
24.2921	4.0444	2.4393	0.0097	2.61538	0.0235	2.60244	0.0411	2.59739
24.3071	4.0444	2.4393	0.0097	2.61538	0.0235	2.60244	0.0411	2.59739
24.3221	4.0444	2.5339	0.0097	2.61538	0.0235	2.60244	0.0411	2.59739
24.3371	4.0444	2.5813	0.0097	2.61538	0.0235	2.60244	0.0411	2.59739
24.3521	4.0444	2.5813	0.0097	2.61538	0.0235	2.60244	0.0411	2.59739
24.3671	4.0444	2.5813	0.0097	2.61538	0.0235	2.60244	0.0411	2.59739
24.3821	4.0444	2.5813	0.0092	2.6167	0.0223	2.60441	0.0388	2.59983
24.3971	4.0444	2.5813	0.0092	2.6167	0.0223	2.60441	0.0388	2.59983
24.4121	4.0444	2.5813	0.0092	2.6167	0.0223	2.60441	0.0388	2.59983
24.4271	4.0891	2.6178	0.0092	2.6167	0.0223	2.60441	0.0388	2.59983
24.4421	4.1114	2.6361	0.0092	2.6167	0.0223	2.60441	0.0388	2.59983
24.4571	4.1114	2.6361	0.0092	2.6167	0.0223	2.60441	0.0388	2.59983
24.4721	4.1482	2.6626	0.0092	2.6167	0.0223	2.60441	0.0388	2.59983
24.4871	4.1666	2.6759	0.0092	2.6167	0.0223	2.60441	0.0388	2.59983
24.5021	4.1666	2.6759	0.0092	2.6167	0.0223	2.60441	0.0388	2.59983
24.5171	4.1666	2.6759	0.0092	2.6167	0.0223	2.60441	0.0388	2.59983
24.5321	4.2631	2.7111	0.0092	2.6167	0.0223	2.60441	0.0388	2.59983
24.5471	4.3113	2.7288	0.0092	2.6167	0.0223	2.60441	0.0388	2.59983
24.5621	4.3113	2.7288	0.0092	2.6167	0.0223	2.60441	0.0388	2.59983
24.5771	4.4363	2.8081	0.0092	2.6167	0.0223	2.60441	0.0388	2.59983
24.5921	4.4988	2.8477	0.0092	2.6167	0.0223	2.60441	0.0388	2.59983
24.6071	4.4988	2.8477	0.0092	2.6167	0.0223	2.60441	0.0388	2.59983
24.6221	4.5429	2.8697	0.0092	2.6167	0.0223	2.60441	0.0388	2.59983
24.6371	4.5649	2.8807	0.0092	2.6167	0.0223	2.60441	0.0388	2.59983
24.6521	4.5649	2.8807	0.0092	2.6167	0.0223	2.60441	0.0388	2.59983
24.6671	4.5649	2.8807	0.0092	2.6167	0.0223	2.60441	0.0388	2.59983
24.6821	4.6453	2.8897	0.0092	2.6167	0.0223	2.60441	0.0388	2.59983
24.6971	4.6856	2.8942	0.0092	2.6167	0.0223	2.60441	0.0388	2.59983
24.7121	4.6856	2.8942	0.0092	2.6167	0.0223	2.60441	0.0388	2.59983
24.7271	4.7456	2.9169	0.0092	2.6167	0.0223	2.60441	0.0388	2.59983
24.7421	4.7757	2.9283	0.0092	2.6167	0.0223	2.60441	0.0388	2.59983
24.7571	4.7757	2.9283	0.0092	2.6167	0.0223	2.60441	0.0388	2.59983
24.7721	4.8381	2.9376	0.0092	2.6167	0.0223	2.60441	0.0388	2.59983
24.7871	4.8693	2.9422	0.0097	2.61538	0.0235	2.60244	0.0411	2.59739
24.8021	4.8693	2.9422	0.0097	2.61538	0.0235	2.60244	0.0411	2.59739
24.8171	4.8693	2.9422	0.0097	2.61538	0.0235	2.60244	0.0411	2.59739
24.8321	4.8693	2.9422	0.0105	2.61327	0.0253	2.59948	0.0445	2.59379
24.8471	4.8693	2.9422	0.0105	2.61327	0.0253	2.59948	0.0445	2.59379
24.8621	4.8693	2.9422	0.0105	2.61327	0.0253	2.59948	0.0445	2.59379
24.8771	5.0297	2.9422	0.011	2.61195	0.0265	2.59751	0.0468	2.59135
24.8921	5.1098	2.9422	0.011	2.61195	0.0265	2.59751	0.0468	2.59135
24.9071	5.1098	2.9422	0.011	2.61195	0.0265	2.59751	0.0468	2.59135
24.9221	5.1098	2.9422	0.011	2.61195	0.0265	2.59751	0.0468	2.59135
24.9371	5.1098	2.9422	0.011	2.61195	0.0265	2.59751	0.0468	2.59135
24.9521	5.1098	2.9422	0.011	2.61195	0.0265	2.59751	0.0468	2.59135
24.9671	5.1098	2.9422	0.011	2.61195	0.0265	2.59751	0.0468	2.59135
24.9821	5.1098	2.9329	0.011	2.61195	0.0265	2.59751	0.0468	2.59135
24.9971	5.1098	2.9283	0.011	2.61195	0.0265	2.59751	0.0468	2.59135
25.0121	5.1098	2.9283	0.011	2.61195	0.0265	2.59751	0.0468	2.59135
25.0271	5.1098	2.9283	0.011	2.61195	0.0265	2.59751	0.0468	2.59135
25.0421	5.1098	2.9283	0.011	2.61195	0.0265	2.59751	0.0468	2.59135
25.0571	5.1098	2.9283	0.011	2.61195	0.0265	2.59751	0.0468	2.59135
25.0721	5.1098	2.9283	0.011	2.61195	0.0265	2.59751	0.0468	2.59135
25.0871	5.1098	2.9283	0.011	2.61195	0.0265	2.59751	0.0468	2.59135
25.1021	5.1098	2.9283	0.011	2.61195	0.0265	2.59751	0.0468	2.59135
25.1171	5.1098	2.9283	0.011	2.61195	0.0265	2.59751	0.0468	2.59135
25.1321	5.1098	2.9146	0.011	2.61195	0.0265	2.59751	0.0468	2.59135
25.1471	5.1098	2.9077	0.011	2.61195	0.0265	2.59751	0.0468	2.59135
25.1621	5.1098	2.9077	0.011	2.61195	0.0265	2.59751	0.0468	2.59135
25.1771	5.1098	2.8987	0.011	2.61195	0.0265	2.59751	0.0468	2.59135
25.1921	5.1098	2.8942	0.011	2.61195	0.0265	2.59751	0.0468	2.59135
25.2071	5.1098	2.8942	0.011	2.61195	0.0265	2.59751	0.0468	2.59135
25.2221	5.1381	2.8852	0.011	2.61195	0.0265	2.59751	0.0468	2.59135
25.2371	5.1522	2.8807	0.011	2.61195	0.0265	2.59751	0.0468	2.59135
25.2521	5.1522	2.8807	0.011	2.61195	0.0265	2.59751	0.0468	2.59135
25.2671	5.1522	2.8807	0.011	2.61195	0.0265	2.59751	0.0468	2.59135
25.2821	5.1522	2.8675	0.011	2.61195	0.0265	2.59751	0.0468	2.59135
25.2971	5.1522	2.8608	0.011	2.61195	0.0265	2.59751	0.0468	2.59135
25.3121	5.1522	2.8608	0.011	2.61195	0.0265	2.59751	0.0468	2.59135
25.3271	5.1522	2.8521	0.011	2.61195	0.0265	2.59751	0.0468	2.59135
25.3421	5.1522	2.8477	0.011	2.61195	0.0265	2.59751	0.0468	2.59135
25.3571	5.1522	2.8477	0.011	2.61195	0.0265	2.59751	0.0468	2.59135
25.3721	5.124	2.839	0.011	2.61195	0.0265	2.59751	0.0468	2.59135
25.3871	5.1098	2.8347	0.011	2.61195	0.0265	2.59751	0.0468	2.59135
25.4021	5.1098	2.8347	0.011	2.61195	0.0265	2.59751	0.0468	2.59135
25.4171	5.1098	2.8347	0.011	2.61195	0.0265	2.59751	0.0468	2.59135
25.4321	5.1098	2.8347	0.0105	2.61327	0.0253	2.59948	0.0445	2.59379
25.4471	5.1098	2.8347	0.0105	2.61327	0.0253	2.59948	0.0445	2.59379
25.4621	5.1098	2.8347	0.0105	2.61327	0.0253	2.59948	0.0445	2.59379
25.4771	5.0683	2.8347	0.0105	2.61327	0.0253	2.59948	0.0445	2.59379
25.4921	5.0475	2.8347	0.0105	2.61327	0.0253	2.59948	0.0445	2.59379
25.5071	5.0475	2.8347	0.0105	2.61327	0.0253	2.59948	0.0445	2.59379
25.5221	4.9544	2.8347	0.0105	2.61327	0.0253	2.59948	0.0445	2.59379
25.5371	4.9078	2.8347	0.0105	2.61327	0.0253	2.59948	0.0445	2.59379
25.5521	4.9078	2.8347	0.0105	2.61327	0.0253	2.59948	0.0445	2.59379
25.5671	4.9078	2.8347	0.0105	2.61327	0.0253	2.59948	0.0445	2.59379
25.5821	4.9078	2.8218	0.0105	2.61327	0.0253	2.59948	0.0445	2.59379
25.5971	4.9078	2.8154	0.0105	2.61327	0.0253	2.59948	0.0445	2.59379
25.6121	4.9078	2.8154	0.0105	2.61327	0.0253	2.59948	0.0445	2.59379
25.6271	4.9078	2.8069	0.0105	2.61327	0.0253	2.59948	0.0445	2.59379
25.6421	4.9078	2.8027	0.0105	2.61327	0.0253	2.59948	0.0445	2.59379
25.6571	4.9078	2.8027	0.0105	2.61327	0.0253	2.59948	0.0445	2.59379
25.6721	4.9078	2.7901	0.0105	2.61327	0.0253	2.59948	0.0445	2.59379
25.6871	4.9078	2.7839	0.0105	2.61327	0.0253	2.59948	0.0445	2.59379
25.7021	4.9078	2.7839	0.0105	2.61327	0.0253	2.59948	0.0445	2.59379
25.7171	4.9078	2.7839	0.0105	2.61327	0.0253	2.59948	0.0445	2.59379
25.7321	4.9078	2.7839	0.0105	2.61327	0.0253	2.59948	0.0445	2.59379
25.7471	4.9078	2.7839	0.0105	2.61327	0.0253	2.59948	0.0445	2.59379
25.7621	4.9078	2.7839	0.0105	2.61327	0.0253	2.59948	0.0445	2.59379
25.7771	4.9078	2.7839	0.011	2.61195	0.0265	2.59751	0.0468	2.59135
25.7921	4.9078	2.7839	0.011	2.61195	0.0265	2.59751	0.0468	2.59135
25.8071	4.9078	2.7839	0.011	2.61195	0.0265	2.59751	0.0468	2.59135
25.8221	4.9078	2.8049	0.011	2.61195	0.0265	2.59751	0.0468	2.59135
25.8371	4.9078	2.8154	0.011	2.61195	0.0265	2.59751	0.0468	2.59135
25.8521	4.9078	2.8154	0.011	2.61195	0.0265	2.59751	0.0468	2.59135
25.8671	4.9078	2.8154	0.011	2.61195	0.0265	2.59751	0.0468	2.59135
25.8821	4.9471	2.8154	0.011	2.61195	0.0265	2.59751	0.0468	2.59135
25.8971	4.9667	2.8154	0.011	2.61195	0.0265	2.59751	0.0468	2.59135
25.9121	4.9667	2.8154	0.011	2.61195	0.0265	2.59751	0.0468	2.59135
25.9271	4.9934	2.8154	0.011	2.61195	0.0265	2.59751	0.0468	2.59135
25.9421	5.0068	2.8154	0.011	2.61195	0.0265	2.59751	0.0468	2.59135
25.9571	5.0068	2.8154	0.011	2.61195	0.0265	2.59751	0.0468	2.59135
25.9721	5.0339	2.8283	0.011	2.61195	0.0265	2.59751	0.0468	2.59135
25.9871	5.0475	2.8347	0.011	2.61195	0.0265	2.59751	0.0468	2.59135
26.0021	5.0475	2.8347	0.011	2.61195	0.0265	2.59751	0.0468	2.59135
26.0171	5.0475	2.8347	0.011	2.61195	0.0265	2.59751	0.0468	2.59135
26.0321	5.089	2.8434	0.011	2.61195	0.0265	2.59751	0.0468	2.59135
26.0471	5.1098	2.8477	0.011	2.61195	0.0265	2.59751	0.0468	2.59135
26.0621	5.1098	2.8477	0.011	2.61195	0.0265	2.59751	0.0468	2.59135
26.0771	5.1098	2.8565	0.011	2.61195	0.0265	2.59751	0.0468	2.59135
26.0921	5.1098	2.8608	0.011	2.61195	0.0265	2.59751	0.0468	2.59135
26.1071	5.1098	2.8608	0.011	2.61195	0.0265	2.59751	0.0468	2.59135
26.1221	5.1098	2.8741	0.011	2.61195	0.0265	2.59751	0.0468	2.59135
26.1371	5.1098	2.8807	0.011	2.61195	0.0265	2.59751	0.0468	2.59135
26.1521	5.1098	2.8807	0.011	2.61195	0.0265	2.59751	0.0468	2.59135
26.1671	5.1098	2.8807	0.011	2.61195	0.0265	2.59751	0.0468	2.59135
26.1821	5.1098	2.8987	0.011	2.61195	0.0265	2.59751	0.0468	2.59135
26.1971	5.1098	2.9077	0.011	2.61195	0.0265	2.59751	0.0468	2.59135
26.2121	5.1098	2.9077	0.011	2.61195	0.0265	2.59751	0.0468	2.59135
26.2271	5.1098	2.9307	0.011	2.61195	0.0265	2.59751	0.0468	2.59135
26.2421	5.1098	2.9422	0.011	2.61195	0.0265	2.59751	0.0468	2.59135
26.2571	5.1098	2.9422	0.011	2.61195	0.0265	2.59751	0.0468	2.59135
26.2721	5.1098	2.9515	0.011	2.61195	0.0265	2.59751	0.0468	2.59135
26.2871	5.1098	2.9562	0.0115	2.61063	0.0277	2.59554	0.0491	2.5889
26.3021	5.1098	2.9562	0.0115	2.61063	0.0277	2.59554	0.0491	2.5889
26.3171	5.1098	2.9562	0.0115	2.61063	0.0277	2.59554	0.0491	2.5889
26.3321	5.1098	2.9562	0.0105	2.61327	0.0253	2.59948	0.0445	2.59379
26.3471	5.1098	2.9562	0.0105	2.61327	0.0253	2.59948	0.0445	2.59379
26.3621	5.1098	2.9562	0.0105	2.61327	0.0253	2.59948	0.0445	2.59379
26.3771	5.1381	2.9469	0.0105	2.61327	0.0253	2.59948	0.0445	2.59379
26.3921	5.1522	2.9422	0.0105	2.61327	0.0253	2.59948	0.0445	2.59379
26.4071	5.1522	2.9422	0.0105	2.61327	0.0253	2.59948	0.0445	2.59379
26.4221	5.1522	2.9422	0.0105	2.61327	0.0253	2.59948	0.0445	2.59379
26.4371	5.1522	2.9422	0.0097	2.61538	0.0235	2.60244	0.0411	2.59739
26.4521	5.1522	2.9422	0.0097	2.61538	0.0235	2.60244	0.0411	2.59739
26.4671	5.1522	2.9422	0.0097	2.61538	0.0235	2.60244	0.0411	2.59739
26.4821	5.1522	2.9422	0.0092	2.6167	0.0223	2.60441	0.0388	2.59983
26.4971	5.1522	2.9422	0.0092	2.6167	0.0223	2.60441	0.0388	2.59983
26.5121	5.1522	2.9422	0.0092	2.6167	0.0223	2.60441	0.0388	2.59983
26.5271	5.1522	2.9329	0.0092	2.6167	0.0223	2.60441	0.0388	2.59983
26.5421	5.1522	2.9283	0.0092	2.6167	0.0223	2.60441	0.0388	2.59983
26.5571	5.1522	2.9283	0.0092	2.6167	0.0223	2.60441	0.0388	2.59983
26.5721	5.1522	2.9146	0.0092	2.6167	0.0223	2.60441	0.0388	2.59983
26.5871	5.1522	2.9077	0.0092	2.6167	0.0223	2.60441	0.0388	2.59983
26.6021	5.1522	2.9077	0.0092	2.6167	0.0223	2.60441	0.0388	2.59983
26.6171	5.1522	2.9077	0.0092	2.6167	0.0223	2.60441	0.0388	2.59983
26.6321	5.1522	2.8897	0.0092	2.6167	0.0223	2.60441	0.0388	2.59983
26.6471	5.1522	2.8807	0.0092	2.6167	0.0223	2.60441	0.0388	2.59983
26.6621	5.1522	2.8807	0.0092	2.6167	0.0223	2.60441	0.0388	2.59983
26.6771	5.1522	2.8807	0.0087	2.61802	0.0211	2.60637	0.0365	2.60227
26.6921	5.1522	2.8807	0.0087	2.61802	0.0211	2.60637	0.0365	2.60227
26.7071	5.1522	2.8807	0.0087	2.61802	0.0211	2.60637	0.0365	2.60227
26.7221	5.1522	2.8501	0.0087	2.61802	0.0211	2.60637	0.0365	2.60227
26.7371	5.1522	2.8347	0.0087	2.61802	0.0211	2.60637	0.0365	2.60227
26.7521	5.1522	2.8347	0.0087	2.61802	0.0211	2.60637	0.0365	2.60227
26.7671	5.1522	2.8347	0.0087	2.61802	0.0211	2.60637	0.0365	2.60227
26.7821	5.124	2.8347	0.0087	2.61802	0.0211	2.60637	0.0365	2.60227
26.7971	5.1098	2.8347	0.0087	2.61802	0.0211	2.60637	0.0365	2.60227
26.8121	5.1098	2.8347	0.0087	2.61802	0.0211	2.60637	0.0365	2.60227
26.8271	5.0683	2.8218	0.0087	2.61802	0.0211	2.60637	0.0365	2.60227
26.8421	5.0475	2.8154	0.0087	2.61802	0.0211	2.60637	0.0365	2.60227
26.8571	5.0475	2.8154	0.0087	2.61802	0.0211	2.60637	0.0365	2.60227
26.8721	5.0204	2.8069	0.0087	2.61802	0.0211	2.60637	0.0365	2.60227
26.8871	5.0068	2.8027	0.0087	2.61802	0.0211	2.60637	0.0365	2.60227
26.9021	5.0068	2.8027	0.0087	2.61802	0.0211	2.60637	0.0365	2.60227
26.9171	5.0068	2.8027	0.0087	2.61802	0.0211	2.60637	0.0365	2.60227
26.9321	5.0068	2.7901	0.0087	2.61802	0.0211	2.60637	0.0365	2.60227
26.9471	5.0068	2.7839	0.0087	2.61802	0.0211	2.60637	0.0365	2.60227
26.9621	5.0068	2.7839	0.0087	2.61802	0.0211	2.60637	0.0365	2.60227
26.9771	5.0068	2.7839	0.0087	2.61802	0.0211	2.60637	0.0365	2.60227
26.9921	5.0068	2.7839	0.0087	2.61802	0.0211	2.60637	0.0365	2.60227
27.0071	5.0068	2.7839	0.0087	2.61802	0.0211	2.60637	0.0365	2.60227
27.0221	5.0068	2.7839	0.0087	2.61802	0.0211	2.60637	0.0365	2.60227
27.0371	5.0068	2.7839	0.0122	2.60878	0.0295	2.59259	0.0527	2.58509
27.0521	5.0068	2.7839	0.0122	2.60878	0.0295	2.59259	0.0527	2.58509
27.0671	5.0068	2.7839	0.0122	2.60878	0.0295	2.59259	0.0527	2.58509
27.0821	5.0068	2.7839	0.0139	2.60429	0.0337	2.5857	0.061	2.57628
27.0971	5.0068	2.7839	0.0139	2.60429	0.0337	2.5857	0.061	2.57628
27.1121	5.0068	2.7839	0.0139	2.60429	0.0337	2.5857	0.061	2.57628
27.1271	5.0068	2.7839	0.0144	2.60297	0.0349	2.58373	0.0634	2.57373
27.1421	5.0068	2.7839	0.0144	2.60297	0.0349	2.58373	0.0634	2.57373
27.1571	5.0068	2.7839	0.0144	2.60297	0.0349	2.58373	0.0634	2.57373
27.1721	5.0068	2.7756	0.0144	2.60297	0.0349	2.58373	0.0634	2.57373
27.1871	5.0068	2.7714	0.0144	2.60297	0.0349	2.58373	0.0634	2.57373
27.2021	5.0068	2.7714	0.0144	2.60297	0.0349	2.58373	0.0634	2.57373
27.2171	5.0068	2.7714	0.0144	2.60297	0.0349	2.58373	0.0634	2.57373
27.2321	5.0068	2.7714	0.0144	2.60297	0.0349	2.58373	0.0634	2.57373
27.2471	5.0068	2.7714	0.0144	2.60297	0.0349	2.58373	0.0634	2.57373
27.2621	5.0068	2.7714	0.0144	2.60297	0.0349	2.58373	0.0634	2.57373
27.2771	5.0068	2.7714	0.0134	2.60561	0.0325	2.58767	0.0586	2.57883
27.2921	5.0068	2.7714	0.0134	2.60561	0.0325	2.58767	0.0586	2.57883
27.3071	5.0068	2.7714	0.0134	2.60561	0.0325	2.58767	0.0586	2.57883
27.3221	5.0068	2.7714	0.0134	2.60561	0.0325	2.58767	0.0586	2.57883
27.3371	5.0068	2.7714	0.0122	2.60878	0.0295	2.59259	0.0527	2.58509
27.3521	5.0068	2.7714	0.0122	2.60878	0.0295	2.59259	0.0527	2.58509
27.3671	5.0068	2.7714	0.0122	2.60878	0.0295	2.59259	0.0527	2.58509
27.3821	5.0068	2.7714	0.0115	2.61063	0.0277	2.59554	0.0491	2.5889
27.3971	5.0068	2.7714	0.0115	2.61063	0.0277	2.59554	0.0491	2.5889
27.4121	5.0068	2.7714	0.0115	2.61063	0.0277	2.59554	0.0491	2.5889
27.4271	5.0339	2.7714	0.0092	2.6167	0.0223	2.60441	0.0388	2.59983
27.4421	5.0475	2.7714	0.0092	2.6167	0.0223	2.60441	0.0388	2.59983
27.4571	5.0475	2.7714	0.0092	2.6167	0.0223	2.60441	0.0388	2.59983
27.4721	5.0475	2.7714	0.0092	2.6167	0.0223	2.60441	0.0388	2.59983
27.4871	5.0475	2.7714	0.0074	2.62146	0.018	2.61146	0.0309	2.60822
27.5021	5.0475	2.7714	0.0074	2.62146	0.018	2.61146	0.0309	2.60822
27.5171	5.0475	2.7714	0.0074	2.62146	0.018	2.61146	0.0309	2.60822
27.5321	5.0475	2.7714	0.0074	2.62146	0.018	2.61146	0.0309	2.60822
27.5471	5.0475	2.7714	0.0074	2.62146	0.018	2.61146	0.0309	2.60822
27.5621	5.0475	2.7714	0.0074	2.62146	0.018	2.61146	0.0309	2.60822
27.5771	5.0475	2.7714	0.0074	2.62146	0.018	2.61146	0.0309	2.60822
27.5921	5.0475	2.7714	0.0074	2.62146	0.018	2.61146	0.0309	2.60822
27.6071	5.0475	2.7714	0.0074	2.62146	0.018	2.61146	0.0309	2.60822
27.6221	5.0475	2.7714	0.0074	2.62146	0.018	2.61146	0.0309	2.60822
27.6371	5.0475	2.7714	0.0074	2.62146	0.018	2.61146	0.0309	2.60822
27.6521	5.0475	2.7714	0.0074	2.62146	0.018	2.61146	0.0309	2.60822
27.6671	5.0475	2.7714	0.0074	2.62146	0.018	2.61146	0.0309	2.60822
27.6821	5.0475	2.7714	0.0074	2.62146	0.018	2.61146	0.0309	2.60822
27.6971	5.0475	2.7714	0.0074	2.62146	0.018	2.61146	0.0309	2.60822
27.7121	5.0475	2.7714	0.0074	2.62146	0.018	2.61146	0.0309	2.60822
27.7271	5.0475	2.7797	0.008	2.61987	0.0193	2.60933	0.0331	2.60588
27.7421	5.0475	2.7839	0.008	2.61987	0.0193	2.60933	0.0331	2.60588
27.7571	5.0475	2.7839	0.008	2.61987	0.0193	2.60933	0.0331	2.60588
27.7721	5.0204	2.7839	0.008	2.61987	0.0193	2.60933	0.0331	2.60588
27.7871	5.0068	2.7839	0.008	2.61987	0.0193	2.60933	0.0331	2.60588
27.8021	5.0068	2.7839	0.008	2.61987	0.0193	2.60933	0.0331	2.60588
27.8171	5.0068	2.7839	0.008	2.61987	0.0193	2.60933	0.0331	2.60588
27.8321	5.0068	2.7839	0.0092	2.6167	0.0223	2.60441	0.0388	2.59983
27.8471	5.0068	2.7839	0.0092	2.6167	0.0223	2.60441	0.0388	2.59983
27.8621	5.0068	2.7839	0.0092	2.6167	0.0223	2.60441	0.0388	2.59983
27.8771	5.0068	2.7839	0.011	2.61195	0.0265	2.59751	0.0468	2.59135
27.8921	5.0068	2.7839	0.011	2.61195	0.0265	2.59751	0.0468	2.59135
27.9071	5.0068	2.7839	0.011	2.61195	0.0265	2.59751	0.0468	2.59135
27.9221	5.0068	2.7839	0.011	2.61195	0.0265	2.59751	0.0468	2.59135
27.9371	5.0068	2.7839	0.0139	2.60429	0.0337	2.5857	0.061	2.57628
27.9521	5.0068	2.7839	0.0139	2.60429	0.0337	2.5857	0.061	2.57628
27.9671	5.0068	2.7839	0.0139	2.60429	0.0337	2.5857	0.061	2.57628
27.9821	5.0068	2.7839	0.0156	2.5998	0.0379	2.57881	0.0695	2.56726
27.9971	5.0068	2.7839	0.0156	2.5998	0.0379	2.57881	0.0695	2.56726
28.0121	5.0068	2.7839	0.0156	2.5998	0.0379	2.57881	0.0695	2.56726
28.0271	5.0068	2.7839	0.0168	2.59663	0.0409	2.57388	0.0756	2.56079
28.0421	5.0068	2.7839	0.0168	2.59663	0.0409	2.57388	0.0756	2.56079
28.0571	5.0068	2.7839	0.0168	2.59663	0.0409	2.57388	0.0756	2.56079
28.0721	5.0068	2.7839	0.0168	2.59663	0.0409	2.57388	0.0756	2.56079
28.0871	5.0068	2.7839	0.0185	2.59214	0.045	2.56715	0.0844	2.55145
28.1021	5.0068	2.7839	0.0185	2.59214	0.045	2.56715	0.0844	2.55145
28.1171	5.0068	2.7839	0.0185	2.59214	0.045	2.56715	0.0844	2.55145
28.1321	5.0068	2.7839	0.0189	2.59109	0.0462	2.56519	0.0869	2.5488
28.1471	5.0068	2.7839	0.0189	2.59109	0.0462	2.56519	0.0869	2.5488
28.1621	5.0068	2.7839	0.0189	2.59109	0.0462	2.56519	0.0869	2.5488
28.1771	5.0068	2.7756	0.021	2.58554	0.0515	2.55649	0.0985	2.53649
28.1921	5.0068	2.7714	0.021	2.58554	0.0515	2.55649	0.0985	2.53649
28.2071	5.0068	2.7714	0.021	2.58554	0.0515	2.55649	0.0985	2.53649
28.2221	5.0068	2.7714	0.021	2.58554	0.0515	2.55649	0.0985	2.53649
28.2371	5.0068	2.7714	0.0269	2.56996	0.0667	2.53155	0.1335	2.49936
28.2521	5.0068	2.7714	0.0269	2.56996	0.0667	2.53155	0.1335	2.49936
28.2671	5.0068	2.7714	0.0269	2.56996	0.0667	2.53155	0.1335	2.49936
28.2821	4.9801	2.7714	0.0284	2.566	0.0707	2.52498	0.1434	2.48885
28.2971	4.9667	2.7714	0.0284	2.566	0.0707	2.52498	0.1434	2.48885
28.3121	4.9667	2.7714	0.0284	2.566	0.0707	2.52498	0.1434	2.48885
28.3271	5.0206	2.7714	0.0305	2.56045	0.0765	2.51546	0.1577	2.47368
28.3421	5.0475	2.7714	0.0305	2.56045	0.0765	2.51546	0.1577	2.47368
28.3571	5.0475	2.7714	0.0305	2.56045	0.0765	2.51546	0.1577	2.47368
28.3721	5.0475	2.7714	0.0305	2.56045	0.0765	2.51546	0.1577	2.47368
28.3871	5.0475	2.7714	0.0309	2.55939	0.0777	2.51349	0.1606	2.4706
28.4021	5.0475	2.7714	0.0309	2.55939	0.0777	2.51349	0.1606	2.4706
28.4171	5.0475	2.7714	0.0309	2.55939	0.0777	2.51349	0.1606	2.4706
28.4321	5.089	2.7714	0.0309	2.55939	0.0777	2.51349	0.1606	2.4706
28.4471	5.1098	2.7714	0.0309	2.55939	0.0777	2.51349	0.1606	2.4706
28.4621	5.1098	2.7714	0.0309	2.55939	0.0777	2.51349	0.1606	2.4706
28.4771	5.1381	2.7923	0.0309	2.55939	0.0777	2.51349	0.1606	2.4706
28.4921	5.1522	2.8027	0.0309	2.55939	0.0777	2.51349	0.1606	2.4706
28.5071	5.1522	2.8027	0.0309	2.55939	0.0777	2.51349	0.1606	2.4706
28.5221	5.1522	2.8027	0.0309	2.55939	0.0777	2.51349	0.1606	2.4706
28.5371	5.1522	2.8027	0.0309	2.55939	0.0777	2.51349	0.1606	2.4706
28.5521	5.1522	2.8027	0.0309	2.55939	0.0777	2.51349	0.1606	2.4706
28.5671	5.1522	2.8027	0.0309	2.55939	0.0777	2.51349	0.1606	2.4706
28.5821	5.1522	2.8027	0.0275	2.56837	0.0684	2.52876	0.1377	2.4949
28.5971	5.1522	2.8027	0.0275	2.56837	0.0684	2.52876	0.1377	2.4949
28.6121	5.1522	2.8027	0.0275	2.56837	0.0684	2.52876	0.1377	2.4949
28.6271	5.1522	2.8027	0.026	2.57233	0.0643	2.53548	0.128	2.50519
28.6421	5.1522	2.8027	0.026	2.57233	0.0643	2.53548	0.128	2.50519
28.6571	5.1522	2.8027	0.026	2.57233	0.0643	2.53548	0.128	2.50519
28.6721	5.181	2.8027	0.026	2.57233	0.0643	2.53548	0.128	2.50519
28.6871	5.1954	2.8027	0.0244	2.57656	0.0602	2.54221	0.1185	2.51527
28.7021	5.1954	2.8027	0.0244	2.57656	0.0602	2.54221	0.1185	2.51527
28.7171	5.1954	2.8027	0.0244	2.57656	0.0602	2.54221	0.1185	2.51527
28.7321	5.1954	2.8027	0.0222	2.58237	0.0544	2.55173	0.1051	2.52949
28.7471	5.1954	2.8027	0.0222	2.58237	0.0544	2.55173	0.1051	2.52949
28.7621	5.1954	2.8027	0.0222	2.58237	0.0544	2.55173	0.1051	2.52949
28.7771	5.1954	2.8027	0.0206	2.5866	0.0503	2.55846	0.0959	2.53925
28.7921	5.1954	2.8027	0.0206	2.5866	0.0503	2.55846	0.0959	2.53925
28.8071	5.1954	2.8027	0.0206	2.5866	0.0503	2.55846	0.0959	2.53925
28.8221	5.1954	2.7901	0.0206	2.5866	0.0503	2.55846	0.0959	2.53925
28.8371	5.1954	2.7839	0.0201	2.58792	0.0491	2.56043	0.0934	2.5419
28.8521	5.1954	2.7839	0.0201	2.58792	0.0491	2.56043	0.0934	2.5419
28.8671	5.1954	2.7839	0.0201	2.58792	0.0491	2.56043	0.0934	2.5419
28.8821	5.1954	2.7839	0.0168	2.59663	0.0409	2.57388	0.0756	2.56079
28.8971	5.1954	2.7839	0.0168	2.59663	0.0409	2.57388	0.0756	2.56079
28.9121	5.1954	2.7839	0.0168	2.59663	0.0409	2.57388	0.0756	2.56079
28.9271	5.1954	2.7674	0.0168	2.59663	0.0409	2.57388	0.0756	2.56079
28.9421	5.1954	2.7591	0.0168	2.59663	0.0409	2.57388	0.0756	2.56079
28.9571	5.1954	2.7591	0.0168	2.59663	0.0409	2.57388	0.0756	2.56079
28.9721	5.1954	2.7389	0.0168	2.59663	0.0409	2.57388	0.0756	2.56079
28.9871	5.1954	2.7288	0.0161	2.59848	0.0391	2.57684	0.0719	2.56471
29.0021	5.1954	2.7288	0.0161	2.59848	0.0391	2.57684	0.0719	2.56471
29.0171	5.1954	2.7288	0.0161	2.59848	0.0391	2.57684	0.0719	2.56471
29.0321	5.0037	2.7012	0.0156	2.5998	0.0379	2.57881	0.0695	2.56726
29.0471	4.9078	2.6874	0.0156	2.5998	0.0379	2.57881	0.0695	2.56726
29.0621	4.9078	2.6874	0.0156	2.5998	0.0379	2.57881	0.0695	2.56726
29.0771	4.8197	2.6874	0.0149	2.60165	0.0361	2.58176	0.0658	2.57119
29.0921	4.7757	2.6874	0.0149	2.60165	0.0361	2.58176	0.0658	2.57119
29.1071	4.7757	2.6874	0.0149	2.60165	0.0361	2.58176	0.0658	2.57119
29.1221	4.7514	2.6874	0.0149	2.60165	0.0361	2.58176	0.0658	2.57119
29.1371	4.7392	2.6874	0.0132	2.60614	0.0319	2.58865	0.0574	2.5801
29.1521	4.7392	2.6874	0.0132	2.60614	0.0319	2.58865	0.0574	2.5801
29.1671	4.7392	2.6874	0.0132	2.60614	0.0319	2.58865	0.0574	2.5801
29.1821	4.7392	2.6874	0.0115	2.61063	0.0277	2.59554	0.0491	2.5889
29.1971	4.7392	2.6874	0.0115	2.61063	0.0277	2.59554	0.0491	2.5889
29.2121	4.7392	2.6874	0.0115	2.61063	0.0277	2.59554	0.0491	2.5889
29.2271	4.7392	2.707	0.011	2.61195	0.0265	2.59751	0.0468	2.59135
29.2421	4.7392	2.7168	0.011	2.61195	0.0265	2.59751	0.0468	2.59135
29.2571	4.7392	2.7168	0.011	2.61195	0.0265	2.59751	0.0468	2.59135
29.2721	4.7882	2.7168	0.011	2.61195	0.0265	2.59751	0.0468	2.59135
29.2871	4.8127	2.7168	0.011	2.61195	0.0265	2.59751	0.0468	2.59135
29.3021	4.8127	2.7168	0.011	2.61195	0.0265	2.59751	0.0468	2.59135
29.3171	4.8127	2.7168	0.011	2.61195	0.0265	2.59751	0.0468	2.59135
29.3321	4.8761	2.7168	0.0105	2.61327	0.0253	2.59948	0.0445	2.59379
29.3471	4.9078	2.7168	0.0105	2.61327	0.0253	2.59948	0.0445	2.59379
29.3621	4.9078	2.7168	0.0105	2.61327	0.0253	2.59948	0.0445	2.59379
29.3771	4.9471	2.7248	0.0097	2.61538	0.0235	2.60244	0.0411	2.59739
29.3921	4.9667	2.7288	0.0097	2.61538	0.0235	2.60244	0.0411	2.59739
29.4071	4.9667	2.7288	0.0097	2.61538	0.0235	2.60244	0.0411	2.59739
29.4221	5.0904	2.7368	0.0097	2.61538	0.0235	2.60244	0.0411	2.59739
29.4371	5.1522	2.7408	0.0092	2.6167	0.0223	2.60441	0.0388	2.59983
29.4521	5.1522	2.7408	0.0092	2.6167	0.0223	2.60441	0.0388	2.59983
29.4671	5.1522	2.7408	0.0092	2.6167	0.0223	2.60441	0.0388	2.59983
29.4821	5.255	2.753	0.0087	2.61802	0.0211	2.60637	0.0365	2.60227
29.4971	5.3064	2.7591	0.0087	2.61802	0.0211	2.60637	0.0365	2.60227
29.5121	5.3064	2.7591	0.0087	2.61802	0.0211	2.60637	0.0365	2.60227
29.5271	5.3064	2.7756	0.0087	2.61802	0.0211	2.60637	0.0365	2.60227
29.5421	5.3064	2.7839	0.0087	2.61802	0.0211	2.60637	0.0365	2.60227
29.5571	5.3064	2.7839	0.0087	2.61802	0.0211	2.60637	0.0365	2.60227
29.5721	5.3064	2.7964	0.0087	2.61802	0.0211	2.60637	0.0365	2.60227
29.5871	5.3064	2.8027	0.011	2.61195	0.0265	2.59751	0.0468	2.59135
29.6021	5.3064	2.8027	0.011	2.61195	0.0265	2.59751	0.0468	2.59135
29.6171	5.3064	2.8027	0.011	2.61195	0.0265	2.59751	0.0468	2.59135
29.6321	5.3064	2.8027	0.0115	2.61063	0.0277	2.59554	0.0491	2.5889
29.6471	5.3064	2.8027	0.0115	2.61063	0.0277	2.59554	0.0491	2.5889
29.6621	5.3064	2.8027	0.0115	2.61063	0.0277	2.59554	0.0491	2.5889
29.6771	5.3064	2.8027	0.0122	2.60878	0.0295	2.59259	0.0527	2.58509
29.6921	5.3064	2.8027	0.0122	2.60878	0.0295	2.59259	0.0527	2.58509
29.7071	5.3064	2.8027	0.0122	2.60878	0.0295	2.59259	0.0527	2.58509
29.7221	5.2764	2.8027	0.0122	2.60878	0.0295	2.59259	0.0527	2.58509
29.7371	5.2614	2.8027	0.0134	2.60561	0.0325	2.58767	0.0586	2.57883
29.7521	5.2614	2.8027	0.0134	2.60561	0.0325	2.58767	0.0586	2.57883
29.7671	5.2614	2.8027	0.0134	2.60561	0.0325	2.58767	0.0586	2.57883
29.7821	5.2614	2.7901	0.0139	2.60429	0.0337	2.5857	0.061	2.57628
29.7971	5.2614	2.7839	0.0139	2.60429	0.0337	2.5857	0.061	2.57628
29.8121	5.2614	2.7839	0.0139	2.60429	0.0337	2.5857	0.061	2.57628
29.8271	5.1886	2.7471	0.0151	2.60112	0.0367	2.58078	0.067	2.56991
29.8421	5.1522	2.7288	0.0151	2.60112	0.0367	2.58078	0.067	2.56991
29.8571	5.1522	2.7288	0.0151	2.60112	0.0367	2.58078	0.067	2.56991
29.8721	5.0553	2.7288	0.0151	2.60112	0.0367	2.58078	0.067	2.56991
29.8871	5.0068	2.7288	0.0156	2.5998	0.0379	2.57881	0.0695	2.56726
29.9021	5.0068	2.7288	0.0156	2.5998	0.0379	2.57881	0.0695	2.56726
29.9171	5.0068	2.7288	0.0156	2.5998	0.0379	2.57881	0.0695	2.56726
29.9321	4.8527	2.7208	0.0156	2.5998	0.0379	2.57881	0.0695	2.56726
29.9471	4.7757	2.7168	0.0156	2.5998	0.0379	2.57881	0.0695	2.56726
29.9621	4.7757	2.7168	0.0156	2.5998	0.0379	2.57881	0.0695	2.56726
29.9771	4.6922	2.705	0.0161	2.59848	0.0391	2.57684	0.0719	2.56471
29.9921	4.6505	2.6991	0.0161	2.59848	0.0391	2.57684	0.0719	2.56471
30.0071	4.6505	2.6991	0.0161	2.59848	0.0391	2.57684	0.0719	2.56471
30.0221	4.5935	2.6913	0.0161	2.59848	0.0391	2.57684	0.0719	2.56471
30.0371	4.5649	2.6874	0.0168	2.59663	0.0409	2.57388	0.0756	2.56079
30.0521	4.5649	2.6874	0.0168	2.59663	0.0409	2.57388	0.0756	2.56079
30.0671	4.5649	2.6874	0.0168	2.59663	0.0409	2.57388	0.0756	2.56079
30.0821	4.4886	2.6797	0.0168	2.59663	0.0409	2.57388	0.0756	2.56079
30.0971	4.4504	2.6759	0.0168	2.59663	0.0409	2.57388	0.0756	2.56079
30.1121	4.4504	2.6759	0.0168	2.59663	0.0409	2.57388	0.0756	2.56079
30.1271	4.4293	2.6568	0.0168	2.59663	0.0409	2.57388	0.0756	2.56079
30.1421	4.4187	2.6473	0.0168	2.59663	0.0409	2.57388	0.0756	2.56079
30.1571	4.4187	2.6473	0.0168	2.59663	0.0409	2.57388	0.0756	2.56079
30.1721	4.3273	2.6361	0.0168	2.59663	0.0409	2.57388	0.0756	2.56079
30.1871	4.2816	2.6305	0.0168	2.59663	0.0409	2.57388	0.0756	2.56079
30.2021	4.2816	2.6305	0.0168	2.59663	0.0409	2.57388	0.0756	2.56079
30.2171	4.2816	2.6305	0.0168	2.59663	0.0409	2.57388	0.0756	2.56079
30.2321	4.0467	2.6305	0.0156	2.5998	0.0379	2.57881	0.0695	2.56726
30.2471	3.9293	2.6305	0.0156	2.5998	0.0379	2.57881	0.0695	2.56726
30.2621	3.9293	2.6305	0.0156	2.5998	0.0379	2.57881	0.0695	2.56726
30.2771	3.8725	2.6231	0.0144	2.60297	0.0349	2.58373	0.0634	2.57373
30.2921	3.8441	2.6194	0.0144	2.60297	0.0349	2.58373	0.0634	2.57373
30.3071	3.8441	2.6194	0.0144	2.60297	0.0349	2.58373	0.0634	2.57373
30.3221	3.7671	2.6194	0.0144	2.60297	0.0349	2.58373	0.0634	2.57373
30.3371	3.7286	2.6194	0.0134	2.60561	0.0325	2.58767	0.0586	2.57883
30.3521	3.7286	2.6194	0.0134	2.60561	0.0325	2.58767	0.0586	2.57883
30.3671	3.7286	2.6194	0.0134	2.60561	0.0325	2.58767	0.0586	2.57883
30.3821	3.7138	2.6194	0.0127	2.60746	0.0307	2.59062	0.055	2.58264
30.3971	3.7064	2.6194	0.0127	2.60746	0.0307	2.59062	0.055	2.58264
30.4121	3.7064	2.6194	0.0127	2.60746	0.0307	2.59062	0.055	2.58264
30.4271	3.7064	2.6194	0.0115	2.61063	0.0277	2.59554	0.0491	2.5889
30.4421	3.7064	2.6194	0.0115	2.61063	0.0277	2.59554	0.0491	2.5889
30.4571	3.7064	2.6194	0.0115	2.61063	0.0277	2.59554	0.0491	2.5889
30.4721	3.7064	2.6194	0.0115	2.61063	0.0277	2.59554	0.0491	2.5889
30.4871	3.7064	2.6194	0.0105	2.61327	0.0253	2.59948	0.0445	2.59379
30.5021	3.7064	2.6194	0.0105	2.61327	0.0253	2.59948	0.0445	2.59379
30.5171	3.7064	2.6194	0.0105	2.61327	0.0253	2.59948	0.0445	2.59379
30.5321	3.7064	2.6194	0.0087	2.61802	0.0211	2.60637	0.0365	2.60227
30.5471	3.7064	2.6194	0.0087	2.61802	0.0211	2.60637	0.0365	2.60227
30.5621	3.7064	2.6194	0.0087	2.61802	0.0211	2.60637	0.0365	2.60227
30.5771	3.8303	2.6121	0.0092	2.6167	0.0223	2.60441	0.0388	2.59983
30.5921	3.8923	2.6084	0.0092	2.6167	0.0223	2.60441	0.0388	2.59983
30.6071	3.8923	2.6084	0.0092	2.6167	0.0223	2.60441	0.0388	2.59983
30.6221	3.9505	2.6084	0.0092	2.6167	0.0223	2.60441	0.0388	2.59983
30.6371	3.9796	2.6084	0.0092	2.6167	0.0223	2.60441	0.0388	2.59983
30.6521	3.9796	2.6084	0.0092	2.6167	0.0223	2.60441	0.0388	2.59983
30.6671	3.9796	2.6084	0.0092	2.6167	0.0223	2.60441	0.0388	2.59983
30.6821	4.0405	2.6084	0.0092	2.6167	0.0223	2.60441	0.0388	2.59983
30.6971	4.071	2.6084	0.0092	2.6167	0.0223	2.60441	0.0388	2.59983
30.7121	4.071	2.6084	0.0092	2.6167	0.0223	2.60441	0.0388	2.59983
30.7271	4.163	2.6807	0.0092	2.6167	0.0223	2.60441	0.0388	2.59983
30.7421	4.209	2.7168	0.0092	2.6167	0.0223	2.60441	0.0388	2.59983
30.7571	4.209	2.7168	0.0092	2.6167	0.0223	2.60441	0.0388	2.59983
30.7721	4.2772	2.745	0.0092	2.6167	0.0223	2.60441	0.0388	2.59983
30.7871	4.3113	2.7591	0.0092	2.6167	0.0223	2.60441	0.0388	2.59983
30.8021	4.3113	2.7591	0.0092	2.6167	0.0223	2.60441	0.0388	2.59983
30.8171	4.3113	2.7591	0.0092	2.6167	0.0223	2.60441	0.0388	2.59983
30.8321	4.3314	2.7591	0.0092	2.6167	0.0223	2.60441	0.0388	2.59983
30.8471	4.3415	2.7591	0.0092	2.6167	0.0223	2.60441	0.0388	2.59983
30.8621	4.3415	2.7591	0.0092	2.6167	0.0223	2.60441	0.0388	2.59983
30.8771	4.4905	2.7591	0.0092	2.6167	0.0223	2.60441	0.0388	2.59983
30.8921	4.5649	2.7591	0.0092	2.6167	0.0223	2.60441	0.0388	2.59983
30.9071	4.5649	2.7591	0.0092	2.6167	0.0223	2.60441	0.0388	2.59983
30.9221	4.5649	2.7309	0.0092	2.6167	0.0223	2.60441	0.0388	2.59983
30.9371	4.5649	2.7168	0.0092	2.6167	0.0223	2.60441	0.0388	2.59983
30.9521	4.5649	2.7168	0.0092	2.6167	0.0223	2.60441	0.0388	2.59983
30.9671	4.5649	2.7168	0.0092	2.6167	0.0223	2.60441	0.0388	2.59983
30.9821	4.5989	2.7168	0.0092	2.6167	0.0223	2.60441	0.0388	2.59983
30.9971	4.6159	2.7168	0.0092	2.6167	0.0223	2.60441	0.0388	2.59983
31.0121	4.6159	2.7168	0.0092	2.6167	0.0223	2.60441	0.0388	2.59983
31.0271	4.6389	2.7168	0.0092	2.6167	0.0223	2.60441	0.0388	2.59983
31.0421	4.6505	2.7168	0.0092	2.6167	0.0223	2.60441	0.0388	2.59983
31.0571	4.6505	2.7168	0.0092	2.6167	0.0223	2.60441	0.0388	2.59983
31.0721	4.6857	2.7168	0.0092	2.6167	0.0223	2.60441	0.0388	2.59983
31.0871	4.7033	2.7168	0.0087	2.61802	0.0211	2.60637	0.0365	2.60227
31.1021	4.7033	2.7168	0.0087	2.61802	0.0211	2.60637	0.0365	2.60227
31.1171	4.7033	2.7168	0.0087	2.61802	0.0211	2.60637	0.0365	2.60227
31.1321	4.7887	2.7248	0.008	2.61987	0.0193	2.60933	0.0331	2.60588
31.1471	4.8314	2.7288	0.008	2.61987	0.0193	2.60933	0.0331	2.60588
31.1621	4.8314	2.7288	0.008	2.61987	0.0193	2.60933	0.0331	2.60588
31.1771	4.9216	2.7288	0.008	2.61987	0.0193	2.60933	0.0331	2.60588
31.1921	4.9667	2.7288	0.008	2.61987	0.0193	2.60933	0.0331	2.60588
31.2071	4.9667	2.7288	0.008	2.61987	0.0193	2.60933	0.0331	2.60588
31.2221	4.9934	2.7288	0.008	2.61987	0.0193	2.60933	0.0331	2.60588
31.2371	5.0068	2.7288	0.008	2.61987	0.0193	2.60933	0.0331	2.60588
31.2521	5.0068	2.7288	0.008	2.61987	0.0193	2.60933	0.0331	2.60588
31.2671	5.0068	2.7288	0.008	2.61987	0.0193	2.60933	0.0331	2.60588
31.2821	5.0068	2.7288	0.008	2.61987	0.0193	2.60933	0.0331	2.60588
31.2971	5.0068	2.7288	0.008	2.61987	0.0193	2.60933	0.0331	2.60588
31.3121	5.0068	2.7288	0.008	2.61987	0.0193	2.60933	0.0331	2.60588
31.3271	5.0339	2.7288	0.008	2.61987	0.0193	2.60933	0.0331	2.60588
31.3421	5.0475	2.7288	0.008	2.61987	0.0193	2.60933	0.0331	2.60588
31.3571	5.0475	2.7288	0.008	2.61987	0.0193	2.60933	0.0331	2.60588
31.3721	5.089	2.7208	0.008	2.61987	0.0193	2.60933	0.0331	2.60588
31.3871	5.1098	2.7168	0.008	2.61987	0.0193	2.60933	0.0331	2.60588
31.4021	5.1098	2.7168	0.008	2.61987	0.0193	2.60933	0.0331	2.60588
31.4171	5.1098	2.7168	0.008	2.61987	0.0193	2.60933	0.0331	2.60588
31.4321	5.1381	2.7168	0.008	2.61987	0.0193	2.60933	0.0331	2.60588
31.4471	5.1522	2.7168	0.008	2.61987	0.0193	2.60933	0.0331	2.60588
31.4621	5.1522	2.7168	0.008	2.61987	0.0193	2.60933	0.0331	2.60588
31.4771	5.181	2.705	0.008	2.61987	0.0193	2.60933	0.0331	2.60588
31.4921	5.1954	2.6991	0.008	2.61987	0.0193	2.60933	0.0331	2.60588
31.5071	5.1954	2.6991	0.008	2.61987	0.0193	2.60933	0.0331	2.60588
31.5221	5.1954	2.6836	0.008	2.61987	0.0193	2.60933	0.0331	2.60588
31.5371	5.1954	2.6759	0.008	2.61987	0.0193	2.60933	0.0331	2.60588
31.5521	5.1954	2.6759	0.008	2.61987	0.0193	2.60933	0.0331	2.60588
31.5671	5.1954	2.6759	0.008	2.61987	0.0193	2.60933	0.0331	2.60588
31.5821	5.0696	2.6644	0.008	2.61987	0.0193	2.60933	0.0331	2.60588
31.5971	5.0068	2.6587	0.008	2.61987	0.0193	2.60933	0.0331	2.60588
31.6121	5.0068	2.6587	0.008	2.61987	0.0193	2.60933	0.0331	2.60588
31.6271	4.9801	2.6399	0.0074	2.62146	0.018	2.61146	0.0309	2.60822
31.6421	4.9667	2.6305	0.0074	2.62146	0.018	2.61146	0.0309	2.60822
31.6571	4.9667	2.6305	0.0074	2.62146	0.018	2.61146	0.0309	2.60822
31.6721	4.9275	2.6231	0.0074	2.62146	0.018	2.61146	0.0309	2.60822
31.6871	4.9078	2.6194	0.0074	2.62146	0.018	2.61146	0.0309	2.60822
31.7021	4.9078	2.6194	0.0074	2.62146	0.018	2.61146	0.0309	2.60822
31.7171	4.9078	2.6194	0.0074	2.62146	0.018	2.61146	0.0309	2.60822
31.7321	4.8444	2.6121	0.0057	2.62595	0.0138	2.61835	0.0232	2.61638
31.7471	4.8127	2.6084	0.0057	2.62595	0.0138	2.61835	0.0232	2.61638
31.7621	4.8127	2.6084	0.0057	2.62595	0.0138	2.61835	0.0232	2.61638
31.7771	4.788	2.5903	0.0052	2.62727	0.0125	2.62049	0.0211	2.61861
31.7921	4.7757	2.5813	0.0052	2.62727	0.0125	2.62049	0.0211	2.61861
31.8071	4.7757	2.5813	0.0052	2.62727	0.0125	2.62049	0.0211	2.61861
31.8221	4.7156	2.5813	0.0052	2.62727	0.0125	2.62049	0.0211	2.61861
31.8371	4.6856	2.5813	0.0044	2.62938	0.0107	2.62344	0.0179	2.62201
31.8521	4.6856	2.5813	0.0044	2.62938	0.0107	2.62344	0.0179	2.62201
31.8671	4.6856	2.5813	0.0044	2.62938	0.0107	2.62344	0.0179	2.62201
31.8821	4.6621	2.5636	0.0044	2.62938	0.0107	2.62344	0.0179	2.62201
31.8971	4.6505	2.5547	0.0044	2.62938	0.0107	2.62344	0.0179	2.62201
31.9121	4.6505	2.5547	0.0044	2.62938	0.0107	2.62344	0.0179	2.62201
31.9271	4.6505	2.5547	0.0044	2.62938	0.0107	2.62344	0.0179	2.62201
31.9421	4.6505	2.5547	0.0044	2.62938	0.0107	2.62344	0.0179	2.62201
31.9571	4.6505	2.5547	0.0044	2.62938	0.0107	2.62344	0.0179	2.62201
31.9721	4.6274	2.609	0.0044	2.62938	0.0107	2.62344	0.0179	2.62201
31.9871	4.6159	2.6361	0.0052	2.62727	0.0125	2.62049	0.0211	2.61861
32.0021	4.6159	2.6361	0.0052	2.62727	0.0125	2.62049	0.0211	2.61861
32.0171	4.6159	2.6361	0.0052	2.62727	0.0125	2.62049	0.0211	2.61861
32.0321	4.5819	2.6626	0.0105	2.61327	0.0253	2.59948	0.0445	2.59379
32.0471	4.5649	2.6759	0.0105	2.61327	0.0253	2.59948	0.0445	2.59379
[truncated: 1,863 more rows]
